# Supplementary material for: Codon usage similarity between viral and some host genes suggests a codon-specific translational regulation
Source: Heliyon. 2020 May 8;6(5):e03915. doi: 10.1016/j.heliyon.2020.e03915 (PMC7205639; doi:10.1016/j.heliyon.2020.e03915)
Supplement: Supplementary File 1 [file mmc1.xlsx]

## Sheet: 1_human genes
Gene symbol-Transcript variants
A1BG-001
A1CF-202
A2M-001
A2ML1-001
A3GALT2-001
A4GALT-001
A4GNT-001
AAAS-001
AACS-001
AADAC-001
AADACL2-001
AADACL3-002
AADACL4-001
AADAT-002
AAED1-002
AAGAB-001
AAK1-001
AAMDC-007
AAMP-002
AANAT-001
AAR2-002
AARD-001
AARS-001
AARS2-001
AARSD1-001
AASDH-001
AASDHPPT-001
AASS-001
AATF-001
AATK-001
AATK-AS1-003
ABAT-003
ABC13-47488600E17.1-002
ABC7-42404400C24.1-001
ABCA1-002
ABCA10-001
ABCA12-001
ABCA13-001
ABCA2-203
ABCA3-001
ABCA4-001
ABCA5-001
ABCA6-001
ABCA7-001
ABCA8-003
ABCA9-001
ABCB1-001
ABCB10-001
ABCB11-001
ABCB4-002
ABCB5-004
ABCB6-001
ABCB7-001
ABCB8-003
ABCB9-202
ABCC1-001
ABCC10-002
ABCC11-001
ABCC12-001
ABCC2-001
ABCC3-001
ABCC4-001
ABCC5-001
ABCC6-001
ABCC8-201
ABCC9-001
ABCD1-001
ABCD2-001
ABCD3-001
ABCD4-001
ABCE1-001
ABCF1-001
ABCF2-003
ABCF3-001
ABCG1-008
ABCG2-001
ABCG4-001
ABCG5-001
ABCG8-001
ABHD1-001
ABHD10-001
ABHD11-001
ABHD12-002
ABHD12B-003
ABHD13-001
ABHD14A-001
ABHD14A-ACY1-026
ABHD14B-001
ABHD15-001
ABHD16A-001
ABHD16B-001
ABHD17A-002
ABHD17B-001
ABHD17C-001
ABHD18-001
ABHD2-001
ABHD3-001
ABHD4-001
ABHD5-001
ABHD6-001
ABHD8-001
ABI1-005
ABI2-001
ABI3-001
ABI3BP-002
ABL1-002
ABL2-001
ABLIM1-001
ABLIM2-201
ABLIM3-001
ABO-201
ABR-002
ABRA-001
ABRACL-001
ABT1-001
ABTB1-001
ABTB2-001
AC002310.11-001
AC002310.13-001
AC002398.9-001
AC002429.5-002
AC002985.3-001
AC003002.4-001
AC003002.6-001
AC003005.4-001
AC003006.7-001
AC004076.7-001
AC004076.9-001
AC004381.6-001
AC004754.3-001
AC005281.1-004
AC005324.8-001
AC005779.2-001
AC005943.2-001
AC006116.20-009
AC006486.9-001
AC006538.4-001
AC007040.11-002
AC007192.4-001
AC007326.13-001
AC009014.3-001
AC009133.22-001
AC009133.23-001
AC009336.19-001
AC009477.8-001
AC010547.9-001
AC010642.1-001
AC010646.3-001
AC010731.4-001
AC011513.3-001
AC011530.4-001
AC013269.5-001
AC013271.7-001
AC015688.3-001
AC018755.18-001
AC024592.12-002
AC025263.3-001
AC025335.1-001
AC037459.4-001
AC068533.7-001
AC069368.3-001
AC073610.5-001
AC084219.2-001
AC092835.2-001
AC104304.4-001
AC104532.2-001
AC104534.3-001
AC108938.5-001
AC113404.1-201
AC114783.1-003
AC116366.7-004
AC131097.4-003
AC138517.6-001
AC138647.1-001
AC138969.4-001
AC142391.3-001
ACAA1-001
ACAA2-001
ACACA-001
ACACB-001
ACAD10-002
ACAD11-001
ACAD8-001
ACAD9-001
ACADL-001
ACADM-002
ACADS-001
ACADSB-001
ACADVL-007
ACAN-006
ACAP1-001
ACAP2-001
ACAP3-001
ACAT1-001
ACAT2-001
ACBD3-001
ACBD4-001
ACBD5-005
ACBD6-001
ACBD7-001
ACCS-001
ACCSL-001
ACD-001
ACE-001
ACE2-001
ACER1-001
ACER2-001
ACER3-001
ACHE-003
ACIN1-003
ACKR1-002
ACKR2-001
ACKR3-001
ACKR4-001
ACLY-001
ACMSD-001
ACO1-001
ACO2-002
ACOD1-001
ACOT1-001
ACOT11-001
ACOT12-001
ACOT13-001
ACOT2-001
ACOT4-001
ACOT6-001
ACOT7-001
ACOT8-001
ACOT9-008
ACOX1-001
ACOX2-001
ACOX3-001
ACOXL-013
ACP1-001
ACP2-001
ACP5-001
ACP6-001
ACP7-001
ACPP-003
ACPT-001
ACR-001
ACRBP-001
ACRV1-001
ACSBG1-001
ACSBG2-002
ACSF2-002
ACSF3-001
ACSL1-001
ACSL3-001
ACSL4-003
ACSL5-201
ACSL6-001
ACSM1-001
ACSM2A-001
ACSM2B-001
ACSM3-001
ACSM4-001
ACSM5-001
ACSM6-001
ACSS1-001
ACSS2-006
ACSS3-001
ACTA1-001
ACTA2-001
ACTB-001
ACTBL2-001
ACTC1-001
ACTG1-001
ACTG2-001
ACTL10-001
ACTL6A-001
ACTL6B-001
ACTL7A-001
ACTL7B-001
ACTL8-001
ACTL9-001
ACTN1-006
ACTN2-001
ACTN3-003
ACTN4-001
ACTR10-002
ACTR1A-001
ACTR1B-001
ACTR2-002
ACTR3-001
ACTR3B-001
ACTR3C-003
ACTR5-001
ACTR6-001
ACTR8-001
ACTRT1-001
ACTRT2-001
ACTRT3-001
ACVR1-001
ACVR1B-004
ACVR1C-001
ACVR2A-001
ACVR2B-001
ACVRL1-002
ACY1-001
ACY3-001
ACYP1-002
ACYP2-006
AD000671.6-001
ADA-001
ADAD1-001
ADAD2-001
ADAL-002
ADAM10-001
ADAM11-001
ADAM12-001
ADAM15-019
ADAM17-001
ADAM18-001
ADAM19-003
ADAM2-001
ADAM20-001
ADAM21-001
ADAM22-001
ADAM23-001
ADAM28-001
ADAM29-001
ADAM30-001
ADAM32-001
ADAM33-001
ADAM7-002
ADAM8-001
ADAM9-001
ADAMDEC1-001
ADAMTS1-001
ADAMTS10-001
ADAMTS12-002
ADAMTS13-001
ADAMTS14-001
ADAMTS15-001
ADAMTS16-001
ADAMTS17-001
ADAMTS18-001
ADAMTS19-001
ADAMTS2-001
ADAMTS20-001
ADAMTS3-001
ADAMTS4-001
ADAMTS5-001
ADAMTS6-007
ADAMTS7-001
ADAMTS8-001
ADAMTS9-001
ADAMTSL1-012
ADAMTSL2-002
ADAMTSL3-001
ADAMTSL4-202
ADAMTSL5-001
ADAP1-202
ADAP2-005
ADAR-001
ADARB1-003
ADARB2-001
ADAT1-001
ADAT2-001
ADAT3-001
ADCK1-001
ADCK2-001
ADCK5-001
ADCY1-001
ADCY10-001
ADCY2-001
ADCY3-201
ADCY4-001
ADCY5-001
ADCY6-002
ADCY7-001
ADCY8-001
ADCY9-001
ADCYAP1-002
ADCYAP1R1-004
ADD1-201
ADD2-001
ADD3-001
ADGB-009
ADGRA1-004
ADGRA2-001
ADGRA3-001
ADGRB1-001
ADGRB2-201
ADGRB3-001
ADGRD1-004
ADGRD2-002
ADGRE1-002
ADGRE2-010
ADGRE3-001
ADGRE5-003
ADGRF1-001
ADGRF2-001
ADGRF3-004
ADGRF4-002
ADGRF5-001
ADGRG1-001
ADGRG2-003
ADGRG3-001
ADGRG4-003
ADGRG5-001
ADGRG6-009
ADGRG7-001
ADGRL1-001
ADGRL2-010
ADGRL3-008
ADGRL4-001
ADGRV1-001
ADH1A-001
ADH1B-001
ADH1C-001
ADH4-002
ADH5-001
ADH6-001
ADH7-002
ADHFE1-001
ADI1-001
ADIG-003
ADIPOQ-001
ADIPOR1-001
ADIPOR2-001
ADIRF-001
ADK-001
ADM-001
ADM2-001
ADM5-001
ADNP-001
ADNP2-001
ADO-001
ADORA1-001
ADORA2A-001
ADORA2B-001
ADORA3-001
ADPGK-002
ADPRH-001
ADPRHL1-004
ADPRHL2-001
ADPRM-001
ADRA1A-004
ADRA1B-001
ADRA1D-001
ADRA2A-001
ADRA2B-001
ADRA2C-002
ADRB1-001
ADRB2-001
ADRB3-001
ADRM1-001
ADSL-017
ADSS-001
ADSSL1-002
ADTRP-004
AEBP1-001
AEBP2-002
AEN-001
AES-001
AF011889.5-006
AF165138.7-001
AFAP1-002
AFAP1L1-001
AFAP1L2-002
AFDN-003
AFF1-201
AFF2-001
AFF3-002
AFF4-001
AFG3L2-001
AFM-001
AFMID-001
AFP-003
AFTPH-001
AGA-001
AGAP1-004
AGAP2-002
AGAP3-001
AGAP4-202
AGAP5-003
AGAP6-001
AGAP9-001
AGBL1-001
AGBL2-201
AGBL3-007
AGBL4-001
AGBL5-004
AGER-202
AGFG1-003
AGFG2-001
AGGF1-001
AGK-001
AGL-001
AGMAT-001
AGMO-001
AGO1-002
AGO2-001
AGO3-003
AGO4-001
AGPAT1-001
AGPAT2-001
AGPAT3-001
AGPAT4-001
AGPAT5-001
AGPS-001
AGR2-005
AGR3-001
AGRN-001
AGRP-001
AGT-001
AGTPBP1-201
AGTR1-202
AGTR2-001
AGTRAP-001
AGXT-001
AGXT2-001
AHCTF1-001
AHCY-002
AHCYL1-001
AHCYL2-012
AHDC1-001
AHI1-008
AHNAK-005
AHNAK2-001
AHR-001
AHRR-001
AHSA1-001
AHSA2-009
AHSG-002
AHSP-001
AICDA-001
AIDA-001
AIF1-004
AIF1L-201
AIFM1-001
AIFM2-001
AIFM3-002
AIG1-005
AIM1-001
AIM1L-201
AIM2-001
AIMP1-001
AIMP2-001
AIP-001
AIPL1-001
AIRE-001
AJAP1-001
AJUBA-001
AK1-009
AK2-001
AK3-002
AK4-001
AK5-001
AK6-001
AK7-001
AK8-001
AK9-201
AKAIN1-002
AKAP1-001
AKAP10-001
AKAP11-001
AKAP12-001
AKAP13-001
AKAP14-004
AKAP17A-003
AKAP2-006
AKAP3-001
AKAP4-001
AKAP5-001
AKAP6-001
AKAP7-005
AKAP8-004
AKAP8L-004
AKAP9-202
AKIP1-001
AKIRIN1-001
AKIRIN2-001
AKNA-001
AKNAD1-002
AKR1A1-001
AKR1B1-001
AKR1B10-001
AKR1B15-001
AKR1C1-001
AKR1C2-001
AKR1C3-001
AKR1C4-001
AKR1D1-002
AKR1E2-006
AKR7A2-001
AKR7A3-001
AKR7L-201
AKT1-001
AKT1S1-002
AKT2-001
AKT3-001
AKTIP-003
AL359736.1-201
AL513523.2-201
AL928654.7-001
ALAD-001
ALAS1-001
ALAS2-006
ALB-001
ALCAM-001
ALDH16A1-001
ALDH18A1-001
ALDH1A1-001
ALDH1A2-001
ALDH1A3-001
ALDH1B1-001
ALDH1L1-001
ALDH1L2-001
ALDH2-001
ALDH3A1-001
ALDH3A2-002
ALDH3B1-001
ALDH3B2-001
ALDH4A1-001
ALDH5A1-002
ALDH6A1-001
ALDH7A1-031
ALDH8A1-001
ALDH9A1-001
ALDOA-002
ALDOB-001
ALDOC-001
ALG1-001
ALG10-001
ALG10B-001
ALG11-001
ALG12-001
ALG13-001
ALG14-001
ALG1L-201
ALG1L2-003
ALG2-002
ALG3-001
ALG5-001
ALG6-006
ALG8-001
ALG9-006
ALK-001
ALKAL1-001
ALKAL2-001
ALKBH1-001
ALKBH2-001
ALKBH3-001
ALKBH4-001
ALKBH5-001
ALKBH6-003
ALKBH7-001
ALKBH8-005
ALLC-001
ALMS1-001
ALOX12-001
ALOX12B-001
ALOX15-001
ALOX15B-001
ALOX5-001
ALOX5AP-201
ALOXE3-001
ALPI-001
ALPK1-001
ALPK2-001
ALPK3-001
ALPL-001
ALPP-001
ALPPL2-001
ALS2-001
ALS2CL-001
ALS2CR11-003
ALS2CR12-001
ALX1-001
ALX3-001
ALX4-001
ALYREF-001
AMACR-008
AMBN-001
AMBP-001
AMBRA1-005
AMD1-003
AMDHD1-001
AMDHD2-003
AMELX-002
AMELY-002
AMER1-002
AMER2-002
AMER3-001
AMFR-001
AMH-001
AMHR2-001
AMIGO1-001
AMIGO2-001
AMIGO3-001
AMMECR1-001
AMMECR1L-001
AMN-001
AMN1-001
AMOT-005
AMOTL1-001
AMOTL2-005
AMPD1-001
AMPD2-005
AMPD3-001
AMPH-001
AMT-003
AMTN-001
AMY1A-001
AMY1B-001
AMY1C-001
AMY2A-001
AMY2B-001
AMZ1-001
AMZ2-001
ANAPC1-001
ANAPC10-001
ANAPC11-001
ANAPC13-001
ANAPC15-016
ANAPC16-001
ANAPC2-001
ANAPC4-002
ANAPC5-001
ANAPC7-001
ANG-001
ANGEL1-001
ANGEL2-001
ANGPT1-001
ANGPT2-001
ANGPT4-001
ANGPTL1-001
ANGPTL2-001
ANGPTL3-001
ANGPTL4-001
ANGPTL5-001
ANGPTL6-001
ANGPTL7-001
ANGPTL8-001
ANHX-001
ANK1-006
ANK2-001
ANK3-001
ANKAR-001
ANKDD1A-001
ANKDD1B-002
ANKEF1-001
ANKFN1-002
ANKFY1-001
ANKH-001
ANKHD1-001
ANKHD1-EIF4EBP3-001
ANKIB1-001
ANKK1-001
ANKLE1-003
ANKLE2-001
ANKMY1-010
ANKMY2-001
ANKRA2-001
ANKRD1-001
ANKRD10-003
ANKRD11-001
ANKRD12-001
ANKRD13A-001
ANKRD13B-001
ANKRD13C-001
ANKRD13D-201
ANKRD16-001
ANKRD17-001
ANKRD18A-001
ANKRD18B-002
ANKRD2-202
ANKRD20A1-001
ANKRD20A2-001
ANKRD20A3-001
ANKRD20A4-001
ANKRD22-001
ANKRD23-001
ANKRD24-002
ANKRD26-201
ANKRD27-001
ANKRD28-001
ANKRD29-001
ANKRD30A-002
ANKRD30B-001
ANKRD30BL-001
ANKRD31-004
ANKRD33-001
ANKRD33B-001
ANKRD34A-001
ANKRD34B-001
ANKRD34C-001
ANKRD35-001
ANKRD36-001
ANKRD36B-001
ANKRD36C-001
ANKRD37-001
ANKRD39-001
ANKRD40-001
ANKRD42-008
ANKRD44-006
ANKRD45-001
ANKRD46-004
ANKRD49-001
ANKRD50-002
ANKRD52-001
ANKRD53-004
ANKRD54-001
ANKRD55-001
ANKRD6-002
ANKRD60-001
ANKRD61-001
ANKRD62-003
ANKRD63-001
ANKRD65-003
ANKRD66-002
ANKRD7-003
ANKRD9-001
ANKS1A-001
ANKS1B-003
ANKS3-001
ANKS4B-001
ANKS6-006
ANKUB1-009
ANKZF1-001
ANLN-001
ANO1-001
ANO10-001
ANO2-202
ANO3-001
ANO4-002
ANO5-001
ANO6-005
ANO7-001
ANO8-001
ANO9-001
ANOS1-001
ANP32A-001
ANP32B-001
ANP32D-001
ANP32E-001
ANPEP-001
ANTXR1-001
ANTXR2-001
ANTXRL-001
ANXA1-002
ANXA10-001
ANXA11-001
ANXA13-001
ANXA2-006
ANXA2R-001
ANXA3-001
ANXA4-001
ANXA5-001
ANXA6-001
ANXA7-002
ANXA8-202
ANXA8L1-201
ANXA9-001
AOAH-002
AOC1-002
AOC2-001
AOC3-001
AOX1-001
AP000275.65-002
AP000304.12-001
AP000322.53-003
AP000350.10-005
AP000721.4-001
AP003419.11-001
AP1AR-001
AP1B1-001
AP1G1-014
AP1G2-002
AP1M1-004
AP1M2-001
AP1S1-004
AP1S2-003
AP1S3-001
AP2A1-008
AP2A2-201
AP2B1-022
AP2M1-002
AP2S1-005
AP3B1-001
AP3B2-002
AP3D1-001
AP3M1-001
AP3M2-001
AP3S1-001
AP3S2-009
AP4B1-001
AP4E1-001
AP4M1-006
AP4S1-001
AP5B1-001
AP5M1-003
AP5S1-001
AP5Z1-001
APAF1-002
APBA1-001
APBA2-001
APBA3-001
APBB1-023
APBB1IP-003
APBB2-003
APBB3-002
APC-001
APC2-004
APCDD1-001
APCDD1L-001
APCS-001
APEH-002
APELA-001
APEX1-001
APEX2-001
APH1A-002
APH1B-001
API5-002
APIP-001
APITD1-CORT-001
APLF-001
APLN-001
APLNR-001
APLP1-002
APLP2-005
APMAP-001
APOA1-001
APOA2-008
APOA4-001
APOA5-001
APOB-001
APOBEC1-001
APOBEC2-001
APOBEC3A-001
APOBEC3B-002
APOBEC3C-001
APOBEC3D-001
APOBEC3F-001
APOBEC3G-001
APOBEC3H-002
APOBEC4-001
APOBR-001
APOC1-004
APOC2-001
APOC3-003
APOC4-001
APOC4-APOC2-001
APOD-005
APOE-001
APOF-001
APOH-001
APOL1-003
APOL2-008
APOL3-003
APOL4-001
APOL5-001
APOL6-001
APOLD1-001
APOM-001
APOO-002
APOOL-001
APOPT1-001
APP-004
APPBP2-001
APPL1-001
APPL2-004
APRT-001
APTX-003
AQP1-001
AQP10-002
AQP11-001
AQP12A-201
AQP12B-001
AQP2-001
AQP3-001
AQP4-001
AQP5-001
AQP6-001
AQP7-006
AQP8-001
AQP9-001
AQR-001
AR-001
ARAF-201
ARAP1-001
ARAP2-001
ARAP3-001
ARC-001
ARCN1-003
AREG-002
AREL1-001
ARF1-001
ARF3-001
ARF4-001
ARF5-001
ARF6-001
ARFGAP1-003
ARFGAP2-001
ARFGAP3-001
ARFGEF1-001
ARFGEF2-001
ARFGEF3-001
ARFIP1-001
ARFIP2-201
ARFRP1-001
ARG1-004
ARG2-001
ARGFX-001
ARGLU1-001
ARHGAP1-001
ARHGAP10-001
ARHGAP11A-001
ARHGAP11B-001
ARHGAP12-009
ARHGAP15-001
ARHGAP17-001
ARHGAP18-001
ARHGAP19-003
ARHGAP19-SLIT1-001
ARHGAP20-001
ARHGAP21-001
ARHGAP22-002
ARHGAP23-006
ARHGAP24-001
ARHGAP25-001
ARHGAP26-001
ARHGAP27-202
ARHGAP28-006
ARHGAP29-001
ARHGAP30-007
ARHGAP31-001
ARHGAP32-001
ARHGAP33-002
ARHGAP35-001
ARHGAP36-005
ARHGAP39-002
ARHGAP4-001
ARHGAP40-201
ARHGAP42-201
ARHGAP44-011
ARHGAP45-003
ARHGAP5-001
ARHGAP6-001
ARHGAP8-001
ARHGAP9-002
ARHGDIA-006
ARHGDIB-001
ARHGDIG-001
ARHGEF1-010
ARHGEF10-202
ARHGEF10L-001
ARHGEF11-001
ARHGEF12-001
ARHGEF15-001
ARHGEF16-001
ARHGEF17-001
ARHGEF18-001
ARHGEF19-001
ARHGEF2-004
ARHGEF25-003
ARHGEF26-001
ARHGEF28-005
ARHGEF3-002
ARHGEF33-001
ARHGEF35-001
ARHGEF37-001
ARHGEF38-001
ARHGEF39-001
ARHGEF4-005
ARHGEF40-001
ARHGEF5-001
ARHGEF6-001
ARHGEF7-202
ARHGEF9-013
ARID1A-001
ARID1B-010
ARID2-001
ARID3A-001
ARID3B-201
ARID3C-002
ARID4A-001
ARID4B-004
ARID5A-001
ARID5B-001
ARIH1-001
ARIH2-001
ARIH2OS-001
ARL1-007
ARL10-001
ARL11-001
ARL13A-003
ARL13B-004
ARL14-001
ARL14EP-001
ARL14EPL-001
ARL15-004
ARL16-001
ARL17A-001
ARL17B-008
ARL2-001
ARL2-SNX15-001
ARL2BP-001
ARL3-001
ARL4A-001
ARL4C-002
ARL4D-001
ARL5A-001
ARL5B-001
ARL5C-001
ARL6-001
ARL6IP1-001
ARL6IP4-001
ARL6IP5-001
ARL6IP6-001
ARL8A-001
ARL8B-001
ARL9-002
ARMC1-001
ARMC10-001
ARMC12-003
ARMC2-001
ARMC3-001
ARMC4-001
ARMC5-001
ARMC6-001
ARMC7-001
ARMC8-003
ARMC9-003
ARMCX1-001
ARMCX2-011
ARMCX3-001
ARMCX4-010
ARMCX5-004
ARMCX6-001
ARMS2-001
ARMT1-001
ARNT-001
ARNT2-001
ARNTL-004
ARNTL2-001
ARPC1A-001
ARPC1B-001
ARPC2-001
ARPC3-001
ARPC4-010
ARPC4-TTLL3-001
ARPC5-002
ARPC5L-001
ARPIN-001
ARPP19-004
ARPP21-006
ARR3-002
ARRB1-001
ARRB2-006
ARRDC1-001
ARRDC2-002
ARRDC3-001
ARRDC4-001
ARRDC5-001
ARSA-001
ARSB-001
ARSD-001
ARSE-202
ARSF-001
ARSG-002
ARSH-001
ARSI-001
ARSJ-001
ARSK-001
ART1-001
ART3-001
ART4-001
ART5-001
ARTN-010
ARV1-001
ARVCF-001
ARX-001
AS3MT-001
ASAH1-002
ASAH2-001
ASAH2B-003
ASAP1-001
ASAP2-001
ASAP3-001
ASB1-001
ASB10-001
ASB11-001
ASB12-001
ASB13-004
ASB14-001
ASB15-001
ASB16-001
ASB17-001
ASB18-001
ASB2-002
ASB3-001
ASB4-001
ASB5-001
ASB6-001
ASB7-001
ASB8-001
ASB9-001
ASCC1-004
ASCC2-001
ASCC3-001
ASCL1-001
ASCL2-001
ASCL3-001
ASCL4-001
ASCL5-001
ASF1A-001
ASF1B-001
ASGR1-001
ASGR2-002
ASH1L-001
ASH2L-001
ASIC1-001
ASIC2-001
ASIC3-005
ASIC4-002
ASIC5-001
ASIP-001
ASL-001
ASMT-001
ASMTL-005
ASNA1-001
ASNS-001
ASNSD1-001
ASPA-001
ASPDH-002
ASPG-001
ASPH-002
ASPHD1-001
ASPHD2-001
ASPM-001
ASPN-001
ASPRV1-001
ASPSCR1-002
ASRGL1-001
ASS1-002
ASTE1-003
ASTL-001
ASTN1-001
ASTN2-201
ASXL1-001
ASXL2-001
ASXL3-002
ASZ1-001
ATAD1-001
ATAD2-001
ATAD2B-001
ATAD3A-003
ATAD3B-001
ATAD3C-001
ATAD5-001
ATAT1-002
ATCAY-004
ATE1-001
ATF1-001
ATF2-001
ATF3-001
ATF4-001
ATF5-001
ATF6-001
ATF6B-002
ATF7-007
ATF7IP-002
ATF7IP2-001
ATG10-001
ATG101-001
ATG12-001
ATG13-008
ATG14-001
ATG16L1-005
ATG16L2-001
ATG2A-001
ATG2B-001
ATG3-001
ATG4A-001
ATG4B-002
ATG4C-001
ATG4D-001
ATG5-001
ATG7-001
ATG9A-001
ATG9B-001
ATIC-001
ATL1-001
ATL2-002
ATL3-001
ATM-003
ATMIN-001
ATN1-001
ATOH1-001
ATOH7-001
ATOH8-001
ATOX1-002
ATP10A-001
ATP10B-001
ATP10D-001
ATP11A-201
ATP11B-001
ATP11C-008
ATP12A-201
ATP13A1-001
ATP13A2-001
ATP13A3-001
ATP13A4-003
ATP13A5-001
ATP1A1-001
ATP1A2-001
ATP1A3-001
ATP1A4-001
ATP1B1-001
ATP1B2-001
ATP1B3-001
ATP1B4-001
ATP23-001
ATP2A1-001
ATP2A2-003
ATP2A3-005
ATP2B1-001
ATP2B2-001
ATP2B3-002
ATP2B4-001
ATP2C1-010
ATP2C2-002
ATP4A-001
ATP4B-001
ATP5A1-001
ATP5B-201
ATP5C1-001
ATP5D-001
ATP5E-001
ATP5EP2-001
ATP5F1-001
ATP5G1-001
ATP5G2-003
ATP5G3-001
ATP5H-001
ATP5I-001
ATP5J-004
ATP5J2-006
ATP5J2-PTCD1-001
ATP5L-001
ATP5L2-001
ATP5O-001
ATP5S-011
ATP5SL-004
ATP6AP1-001
ATP6AP1L-001
ATP6AP2-004
ATP6V0A1-004
ATP6V0A2-001
ATP6V0A4-001
ATP6V0B-012
ATP6V0C-001
ATP6V0D1-002
ATP6V0D2-001
ATP6V0E1-001
ATP6V0E2-001
ATP6V1A-001
ATP6V1B1-001
ATP6V1B2-001
ATP6V1C1-001
ATP6V1C2-005
ATP6V1D-001
ATP6V1E1-001
ATP6V1E2-001
ATP6V1F-002
ATP6V1G1-001
ATP6V1G2-007
ATP6V1G2-DDX39B-001
ATP6V1G3-003
ATP6V1H-002
ATP7A-001
ATP7B-002
ATP8A1-001
ATP8A2-001
ATP8B1-001
ATP8B2-001
ATP8B3-002
ATP8B4-001
ATP9A-003
ATP9B-001
ATPAF1-001
ATPAF2-001
ATPIF1-001
ATR-001
ATRAID-001
ATRIP-001
ATRN-002
ATRNL1-001
ATRX-001
ATXN1-001
ATXN10-001
ATXN1L-001
ATXN2-001
ATXN2L-002
ATXN3-203
ATXN3L-001
ATXN7-201
ATXN7L1-002
ATXN7L2-001
ATXN7L3-003
ATXN7L3B-001
AUH-001
AUNIP-201
AUP1-001
AURKA-001
AURKAIP1-001
AURKB-002
AURKC-001
AUTS2-001
AVEN-001
AVIL-001
AVL9-003
AVP-001
AVPI1-001
AVPR1A-001
AVPR1B-001
AVPR2-001
AWAT1-002
AWAT2-001
AXDND1-004
AXIN1-001
AXIN2-001
AXL-001
AZGP1-001
AZI2-001
AZIN1-001
AZIN2-003
AZU1-001
B2M-001
B3GALNT1-001
B3GALNT2-001
B3GALT1-001
B3GALT2-001
B3GALT4-001
B3GALT5-202
B3GALT6-001
B3GAT1-001
B3GAT2-001
B3GAT3-001
B3GLCT-001
B3GNT2-001
B3GNT3-001
B3GNT4-001
B3GNT5-001
B3GNT6-001
B3GNT7-001
B3GNT8-001
B3GNT9-001
B3GNTL1-001
B4GALNT1-002
B4GALNT2-001
B4GALNT3-001
B4GALNT4-001
B4GALT1-001
B4GALT2-201
B4GALT3-001
B4GALT4-001
B4GALT5-001
B4GALT6-001
B4GALT7-001
B4GAT1-001
B9D1-002
B9D2-001
BAALC-003
BAAT-001
BABAM1-001
BACE1-001
BACE2-001
BACH1-001
BACH2-003
BAD-001
BAG1-001
BAG2-001
BAG3-001
BAG4-001
BAG5-002
BAG6-204
BAHCC1-001
BAHD1-001
BAIAP2-009
BAIAP2L1-001
BAIAP2L2-001
BAIAP3-001
BAK1-002
BAMBI-001
BANF1-001
BANF2-005
BANK1-001
BANP-002
BAP1-001
BARD1-001
BARHL1-001
BARHL2-001
BARX1-001
BARX2-001
BASP1-001
BATF-001
BATF2-001
BATF3-001
BAX-001
BAZ1A-001
BAZ1B-001
BAZ2A-001
BAZ2B-001
BBC3-001
BBIP1-004
BBOF1-001
BBOX1-001
BBS1-001
BBS10-001
BBS12-001
BBS2-001
BBS4-001
BBS5-001
BBS7-001
BBS9-004
BBX-007
BCAM-001
BCAN-001
BCAP29-013
BCAP31-002
BCAR1-005
BCAR3-001
BCAS1-001
BCAS2-001
BCAS3-012
BCAS4-001
BCAT1-004
BCAT2-008
BCCIP-001
BCDIN3D-001
BCHE-001
BCKDHA-002
BCKDHB-004
BCKDK-001
BCL10-001
BCL11A-001
BCL11B-001
BCL2-001
BCL2A1-001
BCL2L1-001
BCL2L10-002
BCL2L11-001
BCL2L12-001
BCL2L13-207
BCL2L14-010
BCL2L15-001
BCL2L2-001
BCL2L2-PABPN1-001
BCL3-001
BCL6-001
BCL6B-001
BCL7A-001
BCL7B-006
BCL7C-002
BCL9-001
BCL9L-001
BCLAF1-003
BCO1-001
BCO2-001
BCOR-003
BCORL1-001
BCR-001
BCS1L-001
BDH1-001
BDH2-001
BDKRB1-001
BDKRB2-001
BDNF-008
BDP1-016
BEAN1-002
BECN1-001
BECN2-001
BEGAIN-011
BEND2-001
BEND3-001
BEND4-001
BEND5-001
BEND6-004
BEND7-001
BEST1-002
BEST2-001
BEST3-001
BEST4-001
BET1-001
BET1L-005
BEX1-001
BEX2-201
BEX3-001
BEX4-001
BEX5-001
BFAR-001
BFSP1-001
BFSP2-001
BGLAP-001
BGN-001
BHLHA15-001
BHLHA9-001
BHLHB9-001
BHLHE22-001
BHLHE23-001
BHLHE40-001
BHLHE41-001
BHMG1-001
BHMT-001
BHMT2-001
BICC1-002
BICD1-002
BICD2-001
BICDL1-001
BICDL2-001
BID-002
BIK-001
BIN1-001
BIN2-001
BIN3-001
BIRC2-001
BIRC3-001
BIRC5-004
BIRC6-001
BIRC7-002
BIRC8-001
BIVM-002
BIVM-ERCC5-001
BLACE-001
BLCAP-001
BLID-001
BLK-001
BLM-001
BLMH-001
BLNK-001
BLOC1S1-001
BLOC1S2-002
BLOC1S3-001
BLOC1S4-001
BLOC1S5-001
BLOC1S5-TXNDC5-001
BLOC1S6-015
BLVRA-001
BLVRB-001
BLZF1-001
BMF-001
BMI1-001
BMP1-001
BMP10-001
BMP15-001
BMP2-001
BMP2K-201
BMP3-001
BMP4-001
BMP5-001
BMP6-001
BMP7-001
BMP8A-001
BMP8B-001
BMPER-001
BMPR1A-001
BMPR1B-201
BMPR2-001
BMS1-001
BMT2-001
BMX-001
BNC1-001
BNC2-008
BNIP1-002
BNIP2-001
BNIP3-001
BNIP3L-001
BNIPL-001
BOC-003
BOD1-001
BOD1L1-001
BOD1L2-001
BOK-001
BOLA1-001
BOLA2-001
BOLA2B-001
BOLA3-001
BOLL-002
BOP1-001
BORA-201
BORCS5-001
BORCS6-001
BORCS7-001
BORCS7-ASMT-001
BORCS8-001
BORCS8-MEF2B-001
BPGM-001
BPHL-001
BPI-002
BPIFA1-001
BPIFA2-001
BPIFA3-003
BPIFB1-003
BPIFB2-001
BPIFB3-001
BPIFB4-001
BPIFB6-001
BPIFC-010
BPNT1-001
BPTF-001
BPY2-001
BPY2B-001
BPY2C-001
BRAF-001
BRAP-001
BRAT1-001
BRCA1-005
BRCA2-001
BRCC3-201
BRD1-003
BRD2-005
BRD3-001
BRD4-001
BRD7-002
BRD8-001
BRD9-001
BRDT-202
BRE-001
BRF1-002
BRF2-001
BRI3-001
BRI3BP-001
BRICD5-002
BRINP1-001
BRINP2-001
BRINP3-001
BRIP1-001
BRIX1-001
BRK1-001
BRMS1-002
BRMS1L-001
BROX-001
BRPF1-001
BRPF3-001
BRS3-001
BRSK1-004
BRSK2-007
BRWD1-001
BRWD3-001
BSCL2-001
BSDC1-003
BSG-001
BSN-001
BSND-001
BSPH1-001
BSPRY-001
BST1-002
BST2-001
BSX-001
BTAF1-001
BTBD1-001
BTBD10-005
BTBD11-003
BTBD16-001
BTBD17-001
BTBD18-001
BTBD19-201
BTBD2-001
BTBD3-001
BTBD6-001
BTBD7-001
BTBD8-002
BTBD9-002
BTC-001
BTD-002
BTF3-002
BTF3L4-001
BTG1-001
BTG2-001
BTG3-001
BTG4-001
BTK-203
BTLA-001
BTN1A1-001
BTN2A1-001
BTN2A2-001
BTN3A1-001
BTN3A2-001
BTN3A3-001
BTNL2-001
BTNL3-001
BTNL8-002
BTNL9-001
BTRC-001
BUB1-001
BUB1B-003
BUB1B-PAK6-002
BUB3-001
BUD13-001
BUD31-001
BVES-001
BYSL-001
BZW1-006
BZW2-001
C10orf10-001
C10orf105-001
C10orf107-001
C10orf11-006
C10orf113-001
C10orf120-001
C10orf128-002
C10orf142-002
C10orf35-001
C10orf53-003
C10orf55-201
C10orf62-001
C10orf67-004
C10orf71-001
C10orf76-001
C10orf82-004
C10orf88-001
C10orf90-201
C10orf95-002
C10orf99-001
C11orf1-002
C11orf16-001
C11orf21-004
C11orf24-001
C11orf40-001
C11orf42-001
C11orf45-001
C11orf49-007
C11orf52-001
C11orf53-001
C11orf54-002
C11orf57-002
C11orf58-001
C11orf63-002
C11orf65-001
C11orf68-001
C11orf70-001
C11orf71-001
C11orf74-001
C11orf80-019
C11orf84-001
C11orf86-001
C11orf87-001
C11orf88-004
C11orf91-001
C11orf94-001
C11orf95-004
C11orf96-201
C11orf97-001
C11orf98-001
C12orf10-001
C12orf29-001
C12orf4-001
C12orf40-003
C12orf42-001
C12orf43-002
C12orf45-004
C12orf49-001
C12orf50-002
C12orf54-001
C12orf56-008
C12orf57-001
C12orf60-001
C12orf65-001
C12orf66-003
C12orf71-001
C12orf73-001
C12orf74-001
C12orf75-008
C12orf76-001
C14orf1-001
C14orf105-007
C14orf119-001
C14orf132-004
C14orf159-001
C14orf166-001
C14orf177-001
C14orf178-001
C14orf180-004
C14orf2-004
C14orf28-001
C14orf37-001
C14orf39-001
C14orf79-001
C14orf80-017
C14orf93-001
C15orf38-AP3S2-001
C15orf39-001
C15orf40-012
C15orf41-008
C15orf48-003
C15orf52-002
C15orf53-001
C15orf57-012
C15orf59-001
C15orf61-001
C15orf62-002
C15orf65-001
C16orf45-001
C16orf46-001
C16orf52-006
C16orf54-001
C16orf58-001
C16orf59-001
C16orf62-003
C16orf70-001
C16orf71-006
C16orf72-001
C16orf74-001
C16orf78-001
C16orf82-001
C16orf86-002
C16orf87-001
C16orf89-002
C16orf90-002
C16orf91-001
C16orf92-001
C16orf95-003
C16orf96-001
C17orf100-001
C17orf105-001
C17orf107-001
C17orf47-001
C17orf49-006
C17orf50-001
C17orf51-001
C17orf53-002
C17orf58-002
C17orf62-037
C17orf64-001
C17orf67-001
C17orf74-001
C17orf75-001
C17orf78-001
C17orf80-005
C17orf97-001
C17orf98-001
C17orf99-001
C18orf21-001
C18orf25-001
C18orf32-001
C18orf54-002
C18orf63-001
C18orf8-001
C19orf12-003
C19orf18-001
C19orf24-001
C19orf25-004
C19orf33-001
C19orf35-001
C19orf38-001
C19orf43-001
C19orf44-001
C19orf45-001
C19orf47-001
C19orf48-001
C19orf53-001
C19orf54-001
C19orf57-003
C19orf60-001
C19orf66-001
C19orf67-001
C19orf68-201
C19orf70-005
C19orf71-001
C19orf73-001
C19orf81-001
C19orf84-001
C1D-002
C1GALT1-001
C1GALT1C1-001
C1GALT1C1L-001
C1QA-001
C1QB-201
C1QBP-001
C1QC-001
C1QL1-001
C1QL2-001
C1QL3-001
C1QL4-001
C1QTNF1-001
C1QTNF12-001
C1QTNF2-001
C1QTNF3-003
C1QTNF3-AMACR-001
C1QTNF4-001
C1QTNF5-001
C1QTNF6-001
C1QTNF7-001
C1QTNF8-201
C1QTNF9-001
C1QTNF9B-001
C1R-004
C1RL-001
C1S-001
C1orf100-004
C1orf101-001
C1orf105-001
C1orf106-001
C1orf109-001
[truncated: 18,184 more rows]

## Sheet: 2_RSCU of Human genes
Human RSCU
AMINOACIDS	F		L						I			V				S						P				T				A				Y		H		Q		N		K		D		E		C
Codons	TTT	TTC	TTA	TTG	CTT	CTC	CTA	CTG	ATT	ATC	ATA	GTT	GTC	GTA	GTG	TCT	TCC	TCA	TCG	AGT	AGC	CCT	CCC	CCA	CCG	ACT	ACC	ACA	ACG	GCT	GCC	GCA	GCG	TAT	TAC	CAT	CAC	CAA	CAG	AAT	AAC	AAA	AAG	GAT	GAC	GAA	GAG	TGT	TGC
A1BG-001	0.632	1.368	0	0.59	0.098	1.18	0.098	4.033	1	1.667	0.333	0	1.053	0.105	2.842	0.162	2.27	0.324	0.486	0.324	2.432	1.023	1.674	0.744	0.558	0.387	1.935	0.645	1.032	0.6	1.6	0.5	1.3	0.2	1.8	0.5	1.5	0.133	1.867	0.364	1.636	0.545	1.455	0.632	1.368	0.25	1.75	0	2
A1CF-202	1.053	0.947	1.25	0.75	1	0.875	0.625	1.5	1.727	1	0.273	0.9	0.9	0.7	1.5	1.826	0.522	0.522	0.261	1.565	1.304	1.4	1	1.6	0	0.947	1.895	1.053	0.105	1.377	0.852	1.508	0.262	1.333	0.667	1.143	0.857	0.909	1.091	1.44	0.56	1.368	0.632	1.12	0.88	1.3	0.7	1.429	0.571
A2M-001	0.839	1.161	0.336	0.671	0.881	1.552	0.629	1.93	0.947	1.579	0.474	0.547	1.18	0.719	1.554	1.268	1.415	1.415	0.146	0.634	1.122	1.436	1.128	1.385	0.051	1.069	1.228	1.426	0.277	1.29	1.505	0.989	0.215	1.036	0.964	1.05	0.95	0.603	1.397	1.062	0.938	0.764	1.236	0.981	1.019	0.981	1.019	1.2	0.8
A2ML1-001	0.866	1.134	0.417	0.917	0.75	1.083	0.667	2.167	1.385	1.246	0.369	0.947	0.737	0.526	1.789	1.18	1.279	0.934	0.443	0.984	1.18	1.082	1.271	1.412	0.235	1.307	1.347	0.99	0.356	1.275	1.231	1.099	0.396	0.806	1.194	0.75	1.25	0.512	1.488	1	1	0.718	1.282	0.939	1.061	0.84	1.16	1.36	0.64
A3GALT2-001	0.316	1.684	0.146	0.146	0.439	1.024	0.146	4.098	1	2	0	0.25	0.25	0.25	3.25	0.429	0.857	0	2.571	0	2.143	0.545	2	0.182	1.273	0.667	1.333	1	1	0.421	1.158	0	2.421	0.5	1.5	0.286	1.714	0.364	1.636	0	2	0.222	1.778	0.308	1.692	0.316	1.684	0.8	1.2
A4GALT-001	0.19	1.81	0	0.261	0.261	1.304	0	4.174	0.214	2.786	0	0.444	1.778	0	1.778	0.316	2.842	0.632	0.632	0.316	1.263	0.133	2.667	0.533	0.667	0.571	1.714	0.381	1.333	0.174	2.783	0.522	0.522	0.333	1.667	0.182	1.818	0	2	0.154	1.846	0.429	1.571	0	2	0.118	1.882	0.25	1.75
A4GNT-001	0.857	1.143	0.154	1.538	0.615	1.538	0.154	2	0.882	1.588	0.529	0.471	1.176	0.471	1.882	0.909	2.182	1.273	0.182	0.182	1.273	1.143	1.524	1.143	0.19	0.923	1.231	1.846	0	1.333	1.6	0.8	0.267	0.8	1.2	0.364	1.636	0.667	1.333	0.588	1.412	0.909	1.091	0.909	1.091	0.667	1.333	1.5	0.5
AAAS-001	1.238	0.762	0	0.59	0.984	1.18	0.59	2.656	1.143	1.571	0.286	0.316	1.474	0.316	1.895	1.472	1.585	0.906	0	0.566	1.472	1.208	1.358	1.208	0.226	1.059	1.412	1.176	0.353	1.053	2	0.842	0.105	1.2	0.8	0.889	1.111	0.588	1.412	1	1	0.571	1.429	1.111	0.889	0.615	1.385	0.933	1.067
AACS-001	0.429	1.571	0.1	0.6	0.6	1.3	0.1	3.3	0.711	2.132	0.158	0.714	0.857	0.071	2.357	0.462	1.846	0.808	0.462	1.154	1.269	0.774	1.806	0.774	0.645	0.741	1.778	0.444	1.037	0.8	1.6	0.8	0.8	1.13	0.87	0.471	1.529	0.3	1.7	0.385	1.615	0.78	1.22	0.552	1.448	0.538	1.462	0.4	1.6
AADAC-001	1.3	0.7	1.019	0.566	1.472	1.132	0.792	1.019	1.263	0.947	0.789	1	1.125	0.625	1.25	0.889	0.889	2	0.222	1.778	0.222	1.684	0.211	1.895	0.211	1.647	1.412	0.706	0.235	1.273	0.727	2	0	1.714	0.286	1.667	0.333	1.091	0.909	1.048	0.952	1.364	0.636	1.636	0.364	1	1	1	1
AADACL2-001	1.619	0.381	1.154	1.269	2.077	0.346	0.346	0.808	1.304	0.522	1.174	1.538	0.769	0.769	0.923	1.429	0.571	1.714	0	1.429	0.857	1.111	0.889	2	0	0.96	0.96	1.6	0.48	1.913	0.696	1.043	0.348	1.579	0.421	1.385	0.615	1	1	1.385	0.615	1.333	0.667	1.44	0.56	1.444	0.556	1.714	0.286
AADACL3-002	0.96	1.04	0.375	1.125	0.125	1	0.25	3.125	0.625	1.875	0.5	0.821	0.923	0.308	1.949	0.783	1.565	0.522	0.522	1.565	1.043	1.385	1.385	0.923	0.308	0.857	2.571	0.286	0.286	0.833	1.333	1.667	0.167	0.615	1.385	1.067	0.933	1.5	0.5	0.8	1.2	0.476	1.524	1.091	0.909	1	1	0.5	1.5
AADACL4-001	1.077	0.923	0.235	1.294	0.824	0.941	0.353	2.353	1.038	1.154	0.808	0.353	1.529	0.588	1.529	1	2.75	0.5	0	0.25	1.5	1.231	1.846	0.769	0.154	1.231	1.538	0.615	0.615	1.103	1.931	0.828	0.138	1.067	0.933	1.167	0.833	0.462	1.538	1.231	0.769	0.381	1.619	0.909	1.091	0.933	1.067	1.273	0.727
AADAT-002	1.2	0.8	1.535	1.116	1.395	0.698	0.698	0.558	1.031	0.938	1.031	1.739	0.696	1.217	0.348	1.297	1.135	1.135	0.162	1.297	0.973	1.548	0.774	1.548	0.129	1.882	1.176	0.706	0.235	1.6	0.667	1.6	0.133	1.167	0.833	1	1	1	1	1.048	0.952	1.154	0.846	1.524	0.476	1.565	0.435	1.333	0.667
AAED1-002	1	1	0.857	0.571	0.857	0.857	0.286	2.571	1.071	1.286	0.643	0.762	0.762	0.571	1.905	0.75	0.75	1.875	0	0.375	2.25	1.176	0.941	0.471	1.412	1.333	1.333	0.667	0.667	0.421	2.526	0.421	0.632	1	1	1.4	0.6	0.5	1.5	0.75	1.25	1.429	0.571	1.25	0.75	1.091	0.909	0.667	1.333
AAGAB-001	1.455	0.545	1.071	1.071	2.143	0.643	0.214	0.857	1.714	1.071	0.214	0.429	1	0.571	2	1.241	1.241	1.448	0.207	0.828	1.034	0.857	1.429	1.714	0	1.333	0.8	1.6	0.267	0.8	0.8	2.08	0.32	1	1	1.556	0.444	1.667	0.333	1.143	0.857	1.2	0.8	1.538	0.462	1.231	0.769	1	1
AAK1-001	1.333	0.667	0.214	0.786	0.929	1.571	0.5	2	1.65	0.975	0.375	0.784	0.863	0.863	1.49	2.025	0.9	0.825	0.225	1.125	0.9	1.234	0.979	1.532	0.255	1.355	1.161	1.032	0.452	1.316	1.316	1.215	0.152	0.8	1.2	0.933	1.067	0.5	1.5	0.97	1.03	1.02	0.98	1.111	0.889	1.07	0.93	1.077	0.923
AAMDC-007	0	2	0.5	1.5	0.5	2.5	0	1	2.25	0.75	0	0.667	0.667	0.889	1.778	1.059	1.412	1.765	0.353	1.412	0	2.5	0.5	1	0	2	0.857	1.143	0	1	2	0.667	0.333	1.333	0.667	1	1	0.75	1.25	1.333	0.667	0.8	1.2	1.5	0.5	0.6	1.4	0	2
AAMP-002	1.231	0.769	0	1.05	0.45	1.05	0.6	2.85	0.6	2.4	0	0.4	0.8	0.6	2.2	0.581	1.355	0.387	0.581	0.774	2.323	1.143	1.524	0.762	0.571	1.161	2.194	0.258	0.387	1.176	1.529	0.941	0.353	1.2	0.8	1.091	0.909	0.133	1.867	0.571	1.429	1.067	0.933	0.743	1.257	0.732	1.268	1.167	0.833
AANAT-001	0.462	1.538	0	0.364	0.545	1.273	0.182	3.636	0	2.667	0.333	0	1	0.333	2.667	0.706	2.118	0.353	0.353	0.353	2.118	1	1.5	1	0.5	0	2.222	0.889	0.889	0.235	3.059	0.235	0.471	0.667	1.333	0.154	1.846	0	2	0	2	0.286	1.714	0.5	1.5	0.111	1.889	0.444	1.556
AAR2-002	0.667	1.333	0.255	0	0.511	1.915	0.894	2.426	0.667	2	0.333	0	0.696	0.696	2.609	0.621	1.448	1.241	0	0.414	2.276	0.769	1.692	1.385	0.154	0.6	1.8	1.2	0.4	1.28	2.4	0.32	0	0.727	1.273	0.364	1.636	0.25	1.75	0.625	1.375	0.381	1.619	0.667	1.333	0.5	1.5	0.8	1.2
AARD-001	0	2	0.353	0.353	0.353	1.412	0.353	3.176	1.5	1.5	0	0.8	0	0	3.2	0	1.5	0.75	0.75	0	3	0.5	1	1.5	1	0.667	0.667	0.667	2	0.381	1.143	0	2.476	2	0	1	1	0.5	1.5	0.667	1.333	1.5	0.5	0.444	1.556	0.533	1.467	0	2
AARS-001	1.135	0.865	0.261	0.848	0.522	1.239	0.261	2.87	1.469	1.469	0.061	0.471	1.118	0.235	2.176	1.347	1.469	0.612	0.245	0.612	1.714	1.371	1.6	0.914	0.114	1.231	1	1	0.769	1.438	1.663	0.809	0.09	1.077	0.923	0.824	1.176	0.238	1.762	0.882	1.118	0.667	1.333	0.853	1.147	0.831	1.169	1.077	0.923
AARS2-001	0.769	1.231	0.198	0.545	0.496	0.942	0.298	3.521	0.522	2.087	0.391	0.198	0.494	0.494	2.815	0.61	1.729	1.119	0.407	0.508	1.627	1.164	1.673	0.945	0.218	1.388	1.469	0.898	0.245	0.808	1.846	1	0.346	0.824	1.176	1.043	0.957	0.393	1.607	0.316	1.684	0.522	1.478	0.625	1.375	0.4	1.6	1.333	0.667
AARSD1-001	0.769	1.231	0.558	0.14	0.558	1.116	0.14	3.488	1.333	1.333	0.333	0.606	0.848	0.242	2.303	0.889	0.667	0.889	0	1.556	2	1.714	1.429	0.857	0	1.12	1.76	0.8	0.32	1.231	0.769	1.077	0.923	1	1	1.5	0.5	0.2	1.8	0.941	1.059	0.667	1.333	1.083	0.917	0.545	1.455	1.333	0.667
AASDH-001	1.56	0.44	1.276	1.181	1.37	0.898	0.331	0.945	1.734	0.703	0.562	1.455	0.5	1	1.045	1.868	0.906	1.698	0.057	1.019	0.453	1.13	0.174	2	0.696	1.758	0.485	1.758	0	1.689	0.889	1.156	0.267	1.314	0.686	1.455	0.545	0.927	1.073	1.319	0.681	1.351	0.649	1.378	0.622	1.354	0.646	1.543	0.457
AASDHPPT-001	1.333	0.667	1	1.25	1.25	0.25	0.5	1.75	1.5	0.5	1	2.667	0.267	0	1.067	1.5	0.9	1.5	0.6	0.3	1.2	1.263	0.632	1.684	0.421	1.667	0.667	1.667	0	0.952	1.333	1.714	0	1.5	0.5	1.667	0.333	0.833	1.167	1.167	0.833	1.238	0.762	1.529	0.471	1.231	0.769	0.5	1.5
AASS-001	1.652	0.348	1.188	1.663	1.188	0.772	0.535	0.653	1.523	0.738	0.738	1.085	0.61	0.542	1.763	1.345	1.345	1.241	0.207	1.034	0.828	2.167	0.667	0.833	0.333	0.957	0.696	1.913	0.435	1.588	1.176	1.118	0.118	1.556	0.444	1.333	0.667	0.69	1.31	1.312	0.688	1.214	0.786	1.217	0.783	1.226	0.774	1.231	0.769
AATF-001	1.2	0.8	0.207	1.448	1.448	0.517	0.414	1.966	0.938	1.5	0.562	0.545	1.273	0.909	1.273	1.467	0.533	0.533	0.133	1.867	1.467	1.286	0.857	1.286	0.571	0.909	1.636	1.273	0.182	0.973	1.189	1.189	0.649	1.111	0.889	0.769	1.231	0.462	1.538	0.909	1.091	1.116	0.884	1.074	0.926	1	1	1	1
AATK-001	0.333	1.667	0	0.221	0.309	1.412	0.176	3.882	0.25	2.75	0	0.213	0.907	0	2.88	0.875	1.583	0.458	0.708	0.583	1.792	0.619	1.961	0.645	0.774	0.414	1.655	0.483	1.448	0.524	2.207	0.386	0.883	0.417	1.583	0.3	1.7	0.109	1.891	0.609	1.391	0.057	1.943	0.197	1.803	0.197	1.803	0.516	1.484
AATK-AS1-003	0.286	1.714	0	1.091	0	1.091	0.545	3.273	0.75	2.25	0	0	0	0	0	0.5	3	0.5	0.5	0.5	1	0	2.4	0.8	0.8	0	1.143	1.714	1.143	0	3.111	0.444	0.444	0	2	0	2	0	2	0	2	0.267	1.733	0	2	0.5	1.5	0	0
ABAT-003	0.533	1.467	0.612	0.612	0.122	1.347	0.122	3.184	0.871	1.839	0.29	0.296	1.481	0	2.222	0.562	3.188	0	0.188	0.375	1.688	1.571	1.571	0.429	0.429	0.471	1.882	0.235	1.412	0.649	2.162	0.865	0.324	0.5	1.5	0.588	1.412	0.435	1.565	1	1	0.71	1.29	0.786	1.214	0.483	1.517	0.333	1.667
ABC13-47488600E17.1-002	0	2	0	0.75	1.5	0.75	0.75	2.25	0	1.5	1.5	0	0.667	0	3.333	0.286	1.143	0.571	0	1.143	2.857	1.091	1.455	0.727	0.727	0	3	0.5	0.5	0	2.286	1.143	0.571	0	2	0.333	1.667	0.462	1.538	0.667	1.333	0.333	1.667	0.714	1.286	0.759	1.241	0.667	1.333
ABC7-42404400C24.1-001	0.706	1.294	0	0.25	0.25	1.5	0.125	3.875	0.429	2.571	0	0.222	0.667	0.111	3	0.158	1.263	0.632	0.947	0.474	2.526	0.851	1.787	0.936	0.426	0.667	3	0	0.333	0.914	1.943	0.457	0.686	0.222	1.778	0.267	1.733	0.3	1.7	0.444	1.556	0.348	1.652	0.6	1.4	0.138	1.862	0.2	1.8
ABCA1-002	0.949	1.051	0.328	0.703	0.75	1.055	0.375	2.789	0.914	1.781	0.305	0.619	1.048	0.262	2.071	1.3	1.2	0.833	0.1	1	1.567	1.448	1.257	1.029	0.267	0.8	1.5	1.367	0.333	1.355	1.613	0.871	0.161	0.812	1.188	1.1	0.9	0.477	1.523	0.874	1.126	0.775	1.225	0.957	1.043	0.891	1.109	0.974	1.026
ABCA10-001	1.2	0.8	1.187	1.348	1.219	0.898	0.449	0.898	1.258	0.605	1.137	1.378	0.444	0.844	1.333	1.707	0.828	1.655	0	1.034	0.776	1.544	0.632	1.544	0.281	1.415	0.683	1.707	0.195	1.87	0.727	1.247	0.156	1.174	0.826	1.333	0.667	0.852	1.148	1.458	0.542	1.12	0.88	1.262	0.738	1.308	0.692	1.419	0.581
ABCA12-001	1.122	0.878	0.792	0.792	1.057	1.075	0.698	1.585	1.441	0.932	0.627	1.158	0.974	0.789	1.079	1.339	1.313	1.082	0.129	1.056	1.082	1.286	0.643	1.714	0.357	1.259	1.383	1.235	0.123	1.242	1.121	1.515	0.121	1.163	0.837	0.929	1.071	0.765	1.235	1.015	0.985	1.132	0.868	1.15	0.85	1.265	0.735	1.317	0.683
ABCA13-001	1.201	0.799	0.845	1.2	1.124	0.828	0.465	1.538	1.236	0.811	0.953	1.031	0.908	0.664	1.397	1.447	0.969	1.288	0.146	1.221	0.929	1.357	1.029	1.333	0.281	1.31	0.979	1.503	0.207	1.453	1.282	1.06	0.205	1.133	0.867	1.153	0.847	0.906	1.094	1.2	0.8	1.156	0.844	1.159	0.841	1.248	0.752	1.084	0.916
ABCA2-203	0.368	1.632	0	0.184	0.143	1.714	0.102	3.857	0.412	2.588	0	0.186	1.326	0.07	2.419	0.66	1.83	0.39	0.96	0.42	1.74	0.486	1.892	0.703	0.919	0.248	2.14	0.434	1.178	0.467	2.335	0.426	0.772	0.234	1.766	0.151	1.849	0.115	1.885	0.353	1.647	0.144	1.856	0.472	1.528	0.113	1.887	0.238	1.762
ABCA3-001	0.365	1.635	0.027	0.265	0.398	1.673	0.027	3.611	0.407	2.556	0.037	0.144	1.405	0.108	2.342	0.615	2.051	0.308	0.308	0.769	1.949	0.872	1.641	0.667	0.821	0.524	2.333	0.571	0.571	0.472	2.556	0.528	0.444	0.291	1.709	0.286	1.714	0.149	1.851	0.318	1.682	0.474	1.526	0.294	1.706	0.455	1.545	0.357	1.643
ABCA4-001	0.787	1.213	0.327	0.589	0.72	1.418	0.349	2.596	0.956	1.756	0.289	0.426	1.191	0.397	1.986	1.07	1.529	0.726	0.191	0.611	1.873	0.93	1.302	1.364	0.403	0.746	1.791	0.955	0.507	1.121	1.606	0.97	0.303	0.954	1.046	0.654	1.346	0.429	1.571	0.8	1.2	0.604	1.396	0.755	1.245	0.949	1.051	0.791	1.209
ABCA5-001	1.538	0.462	1.436	1.021	1.755	0.287	0.734	0.766	1.617	0.553	0.83	1.407	0.519	0.963	1.111	1.521	0.493	1.685	0.082	1.397	0.822	1.419	0.516	2	0.065	1.762	0.619	1.476	0.143	1.934	0.527	1.407	0.132	1.469	0.531	1.562	0.438	0.877	1.123	1.571	0.429	1.311	0.689	1.286	0.714	1.505	0.495	1.615	0.385
ABCA6-001	1.243	0.757	1	1.417	1.028	0.806	0.611	1.139	1.125	0.914	0.961	1.136	0.727	0.636	1.5	1.686	0.893	1.587	0	0.942	0.893	1.8	0.867	1.267	0.067	1.419	1.032	1.333	0.215	1.895	0.632	1.316	0.158	1.347	0.653	0.941	1.059	1.075	0.925	1.465	0.535	1.243	0.757	1.333	0.667	1.406	0.594	1.333	0.667
ABCA7-001	0.565	1.435	0	0.491	0.218	1.4	0.2	3.691	0.614	2.25	0.136	0.247	0.889	0.198	2.667	0.49	1.633	0.367	0.49	0.694	2.327	0.895	1.421	1.026	0.658	0.404	1.859	0.808	0.929	0.623	2.03	0.663	0.683	0.35	1.65	0.275	1.725	0.256	1.744	0.5	1.5	0.28	1.72	0.414	1.586	0.336	1.664	0.556	1.444
ABCA8-003	1.086	0.914	0.853	1.137	1.081	0.853	0.597	1.479	1.337	0.98	0.683	1.255	0.549	0.824	1.373	1.524	1.143	1.381	0.238	0.81	0.905	1.5	0.75	1.625	0.125	1.114	0.962	1.772	0.152	1.292	1.333	0.958	0.417	1.12	0.88	1.125	0.875	1.031	0.969	1.419	0.581	0.981	1.019	1.239	0.761	1.196	0.804	1.267	0.733
ABCA9-001	1.204	0.796	0.702	1.171	0.995	0.82	0.498	1.815	1.336	0.731	0.933	1.02	0.735	0.531	1.714	1.426	0.787	1.869	0.197	0.738	0.984	1.548	0.839	1.29	0.323	1.463	0.829	1.561	0.146	1.591	0.909	1.273	0.227	0.98	1.02	1.143	0.857	1.015	0.985	1.345	0.655	1.299	0.701	1.324	0.676	1.089	0.911	1.429	0.571
ABCB1-001	1.371	0.629	0.504	1.261	0.908	0.807	0.504	2.017	1.385	0.808	0.808	1.25	0.875	0.625	1.25	1.023	0.75	1.5	0.068	1.773	0.886	1.655	0.828	1.241	0.276	0.87	1.275	1.449	0.406	1.436	1.162	1.368	0.034	1.429	0.571	1.158	0.842	0.453	1.547	1.321	0.679	1.082	0.918	1.25	0.75	1.387	0.613	1.143	0.857
ABCB10-001	0.968	1.032	0.264	0.33	0.527	1.582	0.725	2.571	1.833	0.917	0.25	1.2	0.64	0.4	1.76	1	1.3	1.4	0.3	0.9	1.1	1	1.182	0.818	1	2.069	1.103	0.414	0.414	1.19	1.524	0.667	0.619	1	1	1.667	0.333	0.632	1.368	1.043	0.957	1.333	0.667	0.952	1.048	0.833	1.167	0.286	1.714
ABCB11-001	1.117	0.883	0.536	1.071	1.071	0.964	0.589	1.768	1.686	0.8	0.514	0.967	0.879	0.615	1.538	1.423	0.928	1.175	0.186	1.299	0.99	1.263	1.158	1.579	0	0.973	1.351	1.514	0.162	1.274	1.558	1.027	0.142	1.105	0.895	1.75	0.25	0.8	1.2	1.319	0.681	1.212	0.788	1.091	0.909	1.247	0.753	1.2	0.8
ABCB4-002	1.462	0.538	0.605	0.857	0.756	0.908	0.756	2.118	1.442	0.923	0.635	0.909	0.818	0.455	1.818	0.977	0.698	1.674	0.209	1.256	1.186	1.29	0.903	1.548	0.258	0.955	0.955	1.373	0.716	1.24	1.271	1.364	0.124	1.429	0.571	1	1	0.476	1.524	1.132	0.868	1.225	0.775	1.185	0.815	1.233	0.767	1.4	0.6
ABCB5-004	1.356	0.644	1.152	1.2	1.104	0.72	0.48	1.344	1.369	0.786	0.845	1.367	0.759	0.405	1.468	1.37	0.913	1.304	0.196	1.304	0.913	1.875	0.5	1.5	0.125	1.387	0.96	1.333	0.32	1.138	1	1.655	0.207	1.789	0.211	1.333	0.667	0.964	1.036	1.308	0.692	1.091	0.909	1.444	0.556	1.256	0.744	1.231	0.769
ABCB6-001	0.778	1.222	0.052	0.574	0.574	1.409	0.209	3.183	0.955	1.909	0.136	0.424	0.848	0.061	2.667	1.778	0.667	0.667	0.333	1	1.556	1.379	1.655	0.69	0.276	1.098	1.412	1.02	0.471	1.167	1.667	0.889	0.278	0.741	1.259	0.4	1.6	0.136	1.864	0.692	1.308	0.316	1.684	0.828	1.172	0.558	1.442	0.4	1.6
ABCB7-001	1.467	0.533	0.825	0.975	1.425	0.975	0.375	1.425	1.5	0.682	0.818	0.733	0.867	1	1.4	0.808	0.346	1.615	0.577	1.615	1.038	1.043	1.217	1.565	0.174	1.302	0.93	1.581	0.186	1.459	0.757	1.459	0.324	1.565	0.435	1.3	0.7	0.667	1.333	1.091	0.909	1.143	0.857	1.419	0.581	1.471	0.529	1.2	0.8
ABCB8-003	0.71	1.29	0.12	0.3	0.42	1.32	0.3	3.54	0.571	2.286	0.143	0.308	1.354	0.492	1.846	0.941	2.588	0.353	0.118	0.471	1.529	0.471	2.471	0.706	0.353	0.585	1.366	1.366	0.683	0.478	2.567	0.716	0.239	0.333	1.667	0.444	1.556	0.235	1.765	0.8	1.2	0.571	1.429	0.737	1.263	0.585	1.415	0.267	1.733
ABCB9-202	0.41	1.59	0	0.33	0.198	1.582	0	3.89	0.558	2.372	0.07	0	1.315	0.164	2.521	0.098	1.869	0.689	0.393	0.59	2.361	0.444	2.519	0.593	0.444	0.372	2.047	0.651	0.93	0.537	2.507	0.478	0.478	0.222	1.778	0.118	1.882	0	2	0.5	1.5	0.154	1.846	0.692	1.308	0.108	1.892	0.75	1.25
ABCC1-001	0.605	1.395	0.232	0.829	0.365	1.691	0.166	2.718	0.535	2.406	0.059	0.246	1.446	0.062	2.246	0.562	2.156	0.703	0.422	0.609	1.547	0.759	1.862	0.759	0.621	0.468	1.662	0.727	1.143	0.873	2.473	0.327	0.327	0.531	1.469	0.48	1.52	0.2	1.8	0.618	1.382	0.405	1.595	0.471	1.529	0.571	1.429	0.8	1.2
ABCC10-002	0.619	1.381	0.064	0.686	0.471	1.329	0.407	3.043	0.577	2.365	0.058	0.25	0.625	0.5	2.625	1.011	1.642	0.568	0.126	0.758	1.895	0.791	1.581	1.209	0.419	0.412	2	1.294	0.294	1.025	1.925	0.75	0.3	0.757	1.243	0.727	1.273	0.222	1.778	0.529	1.471	0.457	1.543	0.8	1.2	0.459	1.541	0.593	1.407
ABCC11-001	0.686	1.314	0.451	0.971	0.52	1.353	0.173	2.532	0.932	1.748	0.32	0.436	1.307	0.356	1.901	1.018	1.661	1.018	0.268	0.75	1.286	0.863	1.647	1.098	0.392	0.64	1.547	1.387	0.427	0.944	1.888	0.944	0.225	0.944	1.056	0.516	1.484	0.414	1.586	0.783	1.217	0.554	1.446	0.681	1.319	0.821	1.179	0.552	1.448
ABCC12-001	1.155	0.845	0.552	0.994	0.589	1.656	0.294	1.914	0.929	1.536	0.536	0.577	1.081	0.288	2.054	1.03	1.394	1.03	0.303	0.848	1.394	0.692	1.692	1.231	0.385	0.747	1.846	1.055	0.352	0.809	1.745	1.149	0.298	0.812	1.188	0.414	1.586	0.4	1.6	0.78	1.22	0.838	1.162	0.947	1.053	0.923	1.077	1.12	0.88
ABCC2-001	0.976	1.024	0.333	0.758	0.727	1.061	0.636	2.485	1.079	1.368	0.553	0.807	0.991	0.697	1.505	1.173	1.805	0.812	0.135	0.902	1.173	1.565	1.217	1.043	0.174	0.783	1.609	1.478	0.13	1.227	1.682	0.909	0.182	0.872	1.128	0.769	1.231	0.758	1.242	1.099	0.901	0.804	1.196	0.882	1.118	0.815	1.185	0.9	1.1
ABCC3-001	0.649	1.351	0.206	0.412	0.382	1.147	0.235	3.618	0.506	2.36	0.135	0.192	1.088	0.192	2.528	0.828	2.172	0.724	0.31	0.776	1.19	0.696	1.971	0.87	0.464	0.973	1.73	0.865	0.432	0.8	2.062	0.8	0.338	0.605	1.395	0.452	1.548	0.242	1.758	0.52	1.48	0.345	1.655	0.708	1.292	0.479	1.521	0.48	1.52
ABCC4-001	1.121	0.879	0.97	1.257	0.826	0.79	0.503	1.653	1.452	0.806	0.742	1.051	0.566	0.525	1.859	1.032	0.903	2	0.258	1.226	0.581	0.851	1.447	1.277	0.426	1.383	0.988	0.988	0.642	1.032	1.247	1.505	0.215	1.128	0.872	0.786	1.214	0.807	1.193	1.277	0.723	1.12	0.88	1.614	0.386	1.105	0.895	1.125	0.875
ABCC5-001	0.952	1.048	0.431	0.754	0.719	1.114	0.251	2.731	1.071	1.745	0.184	0.889	0.808	0.323	1.98	0.966	1.525	0.915	0.356	1.119	1.119	1.143	1.551	0.816	0.49	0.79	1.432	0.938	0.84	1.148	1.741	1	0.111	0.909	1.091	0.649	1.351	0.333	1.667	0.889	1.111	0.867	1.133	0.69	1.31	0.783	1.217	0.947	1.053
ABCC6-001	0.609	1.391	0	0.171	0.4	2.029	0.229	3.171	0.589	2.143	0.268	0.406	1.094	0.219	2.281	0.828	1.914	0.672	0.31	0.466	1.81	1.179	1.795	0.872	0.154	0.706	1.588	0.941	0.765	0.966	1.906	0.886	0.242	0.222	1.778	0.414	1.586	0.238	1.762	0.667	1.333	0.52	1.48	0.549	1.451	0.479	1.521	0.786	1.214
ABCC8-201	0.42	1.58	0.113	0.283	0.453	1.67	0.396	3.085	0.616	2.277	0.107	0.14	1.544	0.105	2.211	0.579	2.158	0.474	0.474	0.526	1.789	0.59	1.77	1.311	0.328	0.565	2.087	0.87	0.478	0.62	2.512	0.651	0.217	0.513	1.487	0.526	1.474	0.366	1.634	0.4	1.6	0.273	1.727	0.515	1.485	0.395	1.605	0.571	1.429
ABCC9-001	1.351	0.649	0.65	0.857	1.153	1.182	0.473	1.685	1.539	0.652	0.809	1.113	1.072	0.742	1.072	1.556	0.833	1.389	0.389	1.222	0.611	1.68	0.4	1.84	0.08	1.181	0.724	1.829	0.267	1.468	1.138	1.248	0.147	1.362	0.638	0.882	1.118	0.836	1.164	1.189	0.811	1.282	0.718	1.224	0.776	1.224	0.776	1.083	0.917
ABCD1-001	0.261	1.739	0	0.255	0.255	1.66	0.191	3.638	0.375	2.531	0.094	0.14	0.772	0.14	2.947	0.638	1.532	0.638	1.66	0.128	1.404	0.457	2.4	0.343	0.8	0.552	1.241	0.828	1.379	0.5	2.6	0.25	0.65	0.37	1.63	0.353	1.647	0.167	1.833	0.154	1.846	0.214	1.786	0.5	1.5	0.353	1.647	0.444	1.556
ABCD2-001	1.217	0.783	0.935	1.013	0.857	0.779	1.091	1.325	1.722	0.722	0.556	0.596	0.851	0.596	1.957	1.75	0.875	0.75	0.375	1.375	0.875	2.074	0.889	1.037	0	1.302	1.209	1.395	0.093	1.968	0.698	1.27	0.063	1.375	0.625	1.048	0.952	1.231	0.769	1.474	0.526	1.439	0.561	1.625	0.375	1.689	0.311	1.2	0.8
ABCD3-001	1	1	0.951	1.024	1.317	0.805	0.659	1.244	1.61	0.732	0.659	1.826	0.783	0.696	0.696	1.692	0.154	0.923	0.308	2.462	0.462	1.905	0.571	1.524	0	1.241	0.138	2.207	0.414	1.5	1.25	0.625	0.625	1.062	0.938	1.529	0.471	0.957	1.043	1.308	0.692	1.023	0.977	1.286	0.714	1.368	0.632	1.111	0.889
ABCD4-001	0.75	1.25	0.065	0.848	0.652	1.435	0.261	2.739	0.469	2.344	0.188	0.737	0.947	0	2.316	0.511	1.66	0.766	0	0.766	2.298	0.48	2.08	0.8	0.64	0.649	1.405	0.973	0.973	0.828	1.241	1.103	0.828	0.667	1.333	1	1	0.375	1.625	0.462	1.538	0.435	1.565	0.733	1.267	0.312	1.688	0.25	1.75
ABCE1-001	1.25	0.75	1.579	1.368	1.263	0.211	1.263	0.316	1.705	0.682	0.614	1.511	0.8	0.978	0.711	2	0.4	1.2	0	1.8	0.6	1.806	0.387	1.806	0	1.067	0.667	1.867	0.4	1.73	0.865	1.297	0.108	1.6	0.4	1.333	0.667	0.75	1.25	0.957	1.043	1.132	0.868	1.5	0.5	1.514	0.486	1.294	0.706
ABCF1-001	0.696	1.304	0.152	0.608	0.38	1.291	0.228	3.342	0.9	1.9	0.2	0.488	0.976	0.585	1.951	0.857	1.543	1.2	0	0.857	1.543	1.209	1.395	0.93	0.465	0.848	1.576	0.97	0.606	1.161	1.419	1.097	0.323	0.667	1.333	1	1	0.421	1.579	1.214	0.786	0.673	1.327	1.217	0.783	0.724	1.276	0.5	1.5
ABCF2-003	1.176	0.824	0.316	0.632	0.316	1.184	0.789	2.763	1.125	1.781	0.094	0.516	1.548	0.258	1.677	0.889	1.111	1.556	0.222	1.111	1.111	1.241	1.655	1.103	0	0.824	1.412	1.412	0.353	1.048	1.81	0.952	0.19	0.75	1.25	0.96	1.04	0.4	1.6	1.13	0.87	0.481	1.519	1.059	0.941	0.536	1.464	1.091	0.909
ABCF3-001	0.815	1.185	0.273	0.614	0.409	0.818	0.614	3.273	1.241	1.655	0.103	0.522	0.957	0.348	2.174	1.224	0.98	0.857	0.245	1.102	1.592	2	0.923	0.769	0.308	0.8	1.76	0.8	0.64	1.172	1.655	0.759	0.414	0.667	1.333	0.133	1.867	0.27	1.73	0.783	1.217	0.286	1.714	0.95	1.05	0.613	1.387	0.571	1.429
ABCG1-008	0.585	1.415	0.24	0.54	0.36	1.44	0.24	3.18	0.711	2.211	0.079	0.312	1.5	0.188	2	0.957	2.087	0.696	0.696	0.435	1.13	0.947	1.263	1.263	0.526	0.381	1.333	1.429	0.857	0.625	2.125	0.875	0.375	0.593	1.407	0.571	1.429	0.37	1.63	0.667	1.333	0.71	1.29	0.69	1.31	0.667	1.333	0.522	1.478
ABCG2-001	0.857	1.143	1.481	1.247	0.857	1.013	0.156	1.247	0.933	1.333	0.733	1.116	0.837	0.558	1.488	1.286	1.5	1.393	0.214	0.964	0.643	1.667	0.833	1.333	0.167	1.053	0.947	1.579	0.421	1.191	1.191	1.447	0.17	1	1	1.4	0.6	0.6	1.4	1.118	0.882	1.05	0.95	1.429	0.571	1.133	0.867	1.667	0.333
ABCG4-001	0.421	1.579	0.138	0.552	0.138	1.724	0.414	3.034	0.484	2.516	0	0.25	1.167	0	2.583	0.955	2.045	0.682	0.136	0.409	1.773	0.941	1.647	0.588	0.824	0.421	2.211	0.526	0.842	0.917	2.333	0.25	0.5	0.783	1.217	0.308	1.692	0.444	1.556	0.267	1.733	0.258	1.742	0.778	1.222	0.324	1.676	0.526	1.474
ABCG5-001	0.703	1.297	0.214	0.571	0.714	1.286	0.357	2.857	1.5	1.05	0.45	0.889	1.185	0.296	1.63	1.091	1.418	0.764	0	0.655	2.073	1.481	1.185	1.037	0.296	0.632	1.684	0.842	0.842	1.081	1.622	0.757	0.541	0.737	1.263	0.923	1.077	0.483	1.517	1.167	0.833	1.167	0.833	0.667	1.333	0.741	1.259	0.769	1.231
ABCG8-001	0.444	1.556	0.2	0.6	0.333	1.867	0.333	2.667	0.75	2.1	0.15	0	1.333	0	2.667	0.778	1.444	0.667	0.444	0.667	2	1.212	1.818	0.606	0.364	0.571	2.286	0.571	0.571	0.435	2.522	0.348	0.696	0.462	1.538	0.364	1.636	0.061	1.939	0.381	1.619	1.043	0.957	0.581	1.419	0.615	1.385	1.429	0.571
ABHD1-001	1	1	0.1	0.4	0.6	1.6	0.6	2.7	0.333	1.833	0.833	0.64	0.96	0.16	2.24	1.385	1.385	0.231	0	0.692	2.308	1.385	1.385	0.923	0.308	1.167	1.667	1	0.167	0.973	1.73	1.189	0.108	0.5	1.5	0.4	1.6	0.621	1.379	0.727	1.273	0.571	1.429	0.8	1.2	0.75	1.25	1.333	0.667
ABHD10-001	0.857	1.143	0.706	0.706	2.294	1.235	0.529	0.529	1.8	0.45	0.75	1.6	0.48	0.8	1.12	1.25	0	2	0	1	1.75	1.333	0.667	2	0	0.8	0.4	2.4	0.4	1.385	0.615	1.077	0.923	1	1	1	1	0.571	1.429	0.75	1.25	1.2	0.8	1.444	0.556	1.077	0.923	0.667	1.333
ABHD11-001	0.5	1.5	0	0.615	0.923	1.846	0.308	2.308	0.462	2.308	0.231	0.167	1.333	0.5	2	0.261	1.565	0	0	0.261	3.913	0.696	1.217	1.043	1.043	0.727	1.091	1.455	0.727	0.8	2	0.933	0.267	0.5	1.5	0.154	1.846	0.111	1.889	0	2	0.8	1.2	0.667	1.333	0.5	1.5	0	2
ABHD12-002	0.842	1.158	0	1.35	1.05	0.75	0.3	2.55	1.227	1.091	0.682	0.64	0.8	0.16	2.4	0.667	1.556	0.889	0.444	0.889	1.556	1.103	0.966	1.517	0.414	0.571	1.714	0.571	1.143	0.606	1.576	0.848	0.97	0.588	1.412	0.714	1.286	0.364	1.636	0.909	1.091	0.9	1.1	0.696	1.304	0.556	1.444	1.25	0.75
ABHD12B-003	1.294	0.706	1.077	0.615	1.231	0.615	0.462	2	1.579	0.947	0.474	1.44	0.96	0.16	1.44	1.429	0.571	0.571	0.571	1.429	1.429	1.28	1.28	1.28	0.16	0.75	0.75	2.25	0.25	0.889	1.333	1.481	0.296	1.385	0.615	0.545	1.455	0.5	1.5	0.923	1.077	1.04	0.96	0.952	1.048	1.111	0.889	1	1
ABHD13-001	1.222	0.778	1.565	1.304	1.696	0.652	0.13	0.652	1.4	0.5	1.1	1.333	0.267	1.067	1.333	1.935	1.161	1.935	0	0.387	0.581	1.053	0.632	2.105	0.211	2.667	0.267	1.067	0	1.25	1	1.75	0	1.25	0.75	1.556	0.444	0.75	1.25	1.143	0.857	1.6	0.4	1.273	0.727	1.875	0.125	0.5	1.5
ABHD14A-001	0.889	1.111	0	0.24	0.84	1.08	0.6	3.24	0	3	0	0	0.8	0.6	2.6	0.706	1.412	1.059	1.059	0.706	1.059	0.8	1.6	0.8	0.8	0.923	1.846	0.923	0.308	0.545	1.636	1.273	0.545	0.857	1.143	0.571	1.429	0.286	1.714	0.667	1.333	0	2	0	2	0	2	0.5	1.5
ABHD14A-ACY1-026	1	1	0.327	1.309	0.655	0.436	0.327	2.945	0.75	0.375	1.875	0.267	1.867	0.267	1.6	0.973	1.459	1.216	0.162	0.568	1.622	1.032	1.032	1.548	0.387	0.863	1.882	0.863	0.392	0.889	1.333	1.156	0.622	0.333	1.667	0.25	1.75	0.4	1.6	1	1	0	2	2	0	0.8	1.2	0.324	1.676
ABHD14B-001	0.444	1.556	0	0.222	0	0.889	0	4.889	1.333	1.667	0	0.308	0	0.615	3.077	0.429	2.143	0.429	0	1.714	1.286	0.889	1.556	1.111	0.444	1	1.5	1	0.5	1	2	0.667	0.333	0.8	1.2	0.571	1.429	0	2	0.5	1.5	0.667	1.333	0.286	1.714	0.2	1.8	1	1
ABHD15-001	0.273	1.727	0	0.636	0.636	1.727	0.091	2.909	0.25	2.75	0	0.32	1.28	0.32	2.08	0.343	1.886	0.343	0.686	0.343	2.4	0.667	1.444	0.444	1.444	0.941	1.647	1.176	0.235	0.293	2.341	0.098	1.268	0.182	1.818	0.286	1.714	0.222	1.778	0.333	1.667	0.667	1.333	0.381	1.619	0.2	1.8	0.533	1.467
ABHD16A-001	0.857	1.143	0	0.831	0.369	1.015	0.462	3.323	0.45	2.55	0	0.333	1	0.222	2.444	1.171	1.902	0.732	0	0.439	1.756	0.706	1.765	1.176	0.353	0.462	1.846	0.615	1.077	0.87	2	0.87	0.261	0.696	1.304	0.875	1.125	0	2	0.842	1.158	0.5	1.5	0.696	1.304	0.625	1.375	0.909	1.091
ABHD16B-001	0.118	1.882	0	0.375	0.094	1.031	0	4.5	0	3	0	0.1	0.9	0	3	0.5	1	0.25	0.75	0.25	3.25	0.69	1.517	0.552	1.241	0.941	2.118	0	0.941	0.261	1.652	0.609	1.478	0.125	1.875	0	2	0.133	1.867	0.222	1.778	0	2	0.353	1.647	0.143	1.857	0.333	1.667
ABHD17A-002	0	2	0	0.162	0.162	1.784	0	3.892	0.176	2.824	0	0.222	0.889	0	2.889	0.194	1.935	0	1.548	0.194	2.129	0.923	1.846	0.154	1.077	0	2.4	0.267	1.333	0.353	2.941	0.235	0.471	0.235	1.765	0.2	1.8	0.167	1.833	0.444	1.556	0	2	0	2	0	2	0.154	1.846
ABHD17B-001	1.286	0.714	0.923	0.692	1.846	1.154	0.462	0.923	1.833	0.167	1	1.143	0.286	0.857	1.714	1.778	0.222	1.778	0.222	1.111	0.889	1.75	0.5	1.5	0.25	1.714	1.143	1.143	0	2.2	0.4	1	0.4	1.429	0.571	1.714	0.286	0.75	1.25	1.455	0.545	1.2	0.8	1.429	0.571	1.444	0.556	1.5	0.5
ABHD17C-001	0.286	1.714	0	0.643	0.643	1.714	0.643	2.357	1.2	1.2	0.6	0.235	1.647	0.471	1.647	0.857	1.714	0	1.5	0.214	1.714	0.444	2.074	0.148	1.333	0.333	1.667	0.667	1.333	0.421	2.105	0.316	1.158	0.533	1.467	1.143	0.857	0.167	1.833	0.444	1.556	0.857	1.143	0.571	1.429	0.4	1.6	0.167	1.833
ABHD18-001	1	1	1.909	0.545	1.364	0.955	0.818	0.409	1.909	0.545	0.545	1.385	0.615	0.923	1.077	1.429	1.286	1	0	1.143	1.143	1.905	0.571	1.524	0	1.263	0.421	2.105	0.211	1.684	0.842	1.053	0.421	1.231	0.769	0.923	1.077	1.714	0.286	1	1	1.308	0.692	1.556	0.444	1.619	0.381	0.75	1.25
ABHD2-001	0.737	1.263	0	1.224	0.49	1.102	0.122	3.061	1.333	1.667	0	0.667	0.933	0	2.4	1.25	0.75	0.5	1	1	1.5	1.091	1.455	1.091	0.364	0.909	1.273	1.273	0.545	1.077	2.154	0.769	0	0.762	1.238	0.615	1.385	0.588	1.412	0.588	1.412	0.609	1.391	0.8	1.2	0.769	1.231	0.429	1.571
ABHD3-001	0.857	1.143	0.522	1.435	1.304	0.652	0.391	1.696	1.588	1.235	0.176	1.333	0.933	0.533	1.2	0.833	1.167	1.5	0.333	1	1.167	1.6	0.8	1	0.6	1.63	0.741	0.741	0.889	1.714	1.143	0.952	0.19	0.8	1.2	1.286	0.714	1	1	1.2	0.8	0.875	1.125	1.529	0.471	0.947	1.053	1.333	0.667
ABHD4-001	0.75	1.25	0	0.857	0.429	1.714	0.214	2.786	0.632	1.895	0.474	0.522	0.696	0.348	2.435	0.889	1.556	1.111	0.222	1.333	0.889	0.64	1.6	1.28	0.48	1.111	1.333	0.889	0.667	0.952	1.905	1.143	0	1	1	0.444	1.556	0.333	1.667	1.091	0.909	0.857	1.143	1.048	0.952	0.235	1.765	0.667	1.333
ABHD5-001	1.125	0.875	1.059	1.059	1.412	0.882	1.059	0.529	1.35	0.9	0.75	0.842	0.421	0.421	2.316	1.565	0.783	1.826	0.261	1.304	0.261	1.667	0.667	1.667	0	1.647	0.706	1.412	0.235	1.565	0.696	1.391	0.348	1.091	0.909	1.111	0.889	0.5	1.5	1.429	0.571	1.111	0.889	0.778	1.222	1.043	0.957	0.75	1.25
ABHD6-001	1	1	0.158	0.947	0.947	1.263	0	2.684	0.474	1.895	0.632	0.516	1.032	0.516	1.935	1.44	2.16	1.2	0.24	0.72	0.24	1.25	1	1.25	0.5	0.4	1.6	1.2	0.8	1.412	1.647	0.706	0.235	1.077	0.923	0.615	1.385	0.667	1.333	0.167	1.833	0.476	1.524	0.889	1.111	1.231	0.769	1	1
ABHD8-001	0.421	1.579	0.128	0.511	0.128	1.404	0.511	3.319	0.429	2.571	0	0	1.212	0.242	2.545	0.6	1.4	0.6	0.6	0.4	2.4	0.686	1.714	0.914	0.686	0.286	2.286	0.286	1.143	0.444	2.311	0.8	0.444	0.6	1.4	0.714	1.286	0.2	1.8	0.8	1.2	0.105	1.895	0.556	1.444	0.345	1.655	0.545	1.455
ABI1-005	1.2	0.8	0.643	0.857	0.857	0.643	0.643	2.357	1.406	0.75	0.844	1.429	0.429	0.429	1.714	2.217	0.261	0.913	0.391	1.957	0.261	1.588	0.588	1.588	0.235	1.684	0.526	1.789	0	1.514	0.757	1.514	0.216	1.545	0.455	1.2	0.8	0.455	1.545	1.259	0.741	1.048	0.952	1.52	0.48	0.667	1.333	1	1
ABI2-001	1.333	0.667	0.214	1.071	1.714	0.214	0.643	2.143	1.957	0.652	0.391	1.647	0.588	0.471	1.294	1.418	0.873	0.764	0.218	1.527	1.2	1.855	0.638	1.275	0.232	1.622	0.865	1.514	0	1.838	1.405	0.649	0.108	1.13	0.87	1.556	0.444	0.4	1.6	1.304	0.696	0.824	1.176	1.333	0.667	1.062	0.938	0	2
ABI3-001	0.889	1.111	0.15	0.9	0	0.9	0.3	3.75	0.75	2.25	0	0	1.391	0.174	2.435	0.692	1.846	0.692	0.231	0.231	2.308	1.077	1.538	1.231	0.154	1.273	1.091	0.727	0.909	0.235	2.941	0.471	0.353	0.444	1.556	0.8	1.2	0	2	0.25	1.75	0.2	1.8	0.5	1.5	0.308	1.692	0.333	1.667
ABI3BP-002	1.289	0.711	0.61	0.763	1.017	1.068	0.915	1.627	1.135	1.014	0.851	1.688	0.661	0.44	1.211	1.241	0.745	1.697	0.207	1.366	0.745	1.5	0.779	1.588	0.132	1.21	0.645	2	0.145	1.7	0.75	1.4	0.15	1.429	0.571	0.8	1.2	1.099	0.901	1.2	0.8	1.46	0.54	1.02	0.98	1.366	0.634	1.167	0.833
ABL1-002	0.71	1.29	0.128	1.021	0.638	1.404	0.191	2.617	0.182	2.545	0.273	0.375	1	0.375	2.25	0.615	1.795	0.462	0.513	0.769	1.846	0.894	1.362	1.106	0.638	0.677	1.908	0.554	0.862	0.97	2.02	0.848	0.162	0.69	1.31	0.857	1.143	0.333	1.667	0.683	1.317	0.683	1.317	0.465	1.535	0.6	1.4	0.333	1.667
ABL2-001	0.765	1.235	0.6	0.72	1.14	1.08	0.78	1.68	0.971	1.941	0.088	0.703	0.541	0.595	2.162	1.339	1.232	0.857	0.161	1.071	1.339	1.118	1.161	1.548	0.172	1.297	0.865	1.73	0.108	1.551	1.143	1.224	0.082	0.909	1.091	1	1	0.311	1.689	1.095	0.905	0.96	1.04	0.875	1.125	0.951	1.049	0.889	1.111
ABLIM1-001	0.857	1.143	0.566	0.906	1.245	1.245	0.226	1.811	1.031	1.688	0.281	0.75	1.25	0.375	1.625	1.286	1.371	0.943	0.343	0.514	1.543	1.508	0.787	1.246	0.459	1.143	1.81	0.667	0.381	0.947	1.263	1.474	0.316	0.774	1.226	1.034	0.966	0.467	1.533	0.667	1.333	0.885	1.115	0.9	1.1	0.816	1.184	1.03	0.97
ABLIM2-201	0.5	1.5	0	1	0.625	1.625	0.125	2.625	0.5	2.5	0	0.143	0.714	0.429	2.714	0.462	1.615	0.462	0.538	0.538	2.385	0.744	1.86	0.744	0.651	0.933	1.733	0.533	0.8	0.615	1.949	0.923	0.513	0.593	1.407	0.5	1.5	0.308	1.692	1.143	0.857	0.5	1.5	0.419	1.581	0.667	1.333	0.903	1.097
ABLIM3-001	0.476	1.524	0.571	0.429	0.143	1.714	0	3.143	0.727	2.182	0.091	0.48	1.44	0.64	1.44	0.815	1.926	0.37	0.519	0.593	1.778	1.023	2.047	0.744	0.186	0.571	2.286	1.029	0.114	1.032	1.935	0.903	0.129	0.419	1.581	0.444	1.556	0.5	1.5	0.889	1.111	0.564	1.436	0.562	1.438	0.65	1.35	0.867	1.133
ABO-201	0.286	1.714	0.136	0.682	0.409	0.818	0.409	3.545	0.545	2.182	0.273	0.114	1.371	0	2.514	0	1.875	0.375	0.75	0.75	2.25	0.615	1.846	0.769	0.769	0.706	2.118	0.471	0.706	0.696	2.261	0.348	0.696	0.143	1.857	0.167	1.833	0.125	1.875	0	2	0.533	1.467	0.4	1.6	0.19	1.81	0.333	1.667
ABR-002	0.526	1.474	0.062	0.25	0.25	1.688	0.375	3.375	0.409	2.523	0.068	0.211	1.544	0.07	2.175	0.618	2.029	0.882	0.441	0.265	1.765	0.511	2.213	0.596	0.681	0.348	2.087	0.696	0.87	0.75	2.25	0.583	0.417	0.571	1.429	0.286	1.714	0.146	1.854	0.483	1.517	0.528	1.472	0.48	1.52	0.406	1.594	1	1
ABRA-001	1.429	0.571	0	0.818	0.273	2.182	1.091	1.636	0.938	1.688	0.375	0.696	0.522	0.696	2.087	0.444	1.111	0.889	0.222	0.667	2.667	1.167	1.167	1.333	0.333	0.842	1.053	1.474	0.632	1.739	2.087	0	0.174	1	1	0.462	1.538	0.455	1.545	0.75	1.25	1.143	0.857	0.952	1.048	0.571	1.429	0.5	1.5
ABRACL-001	1.333	0.667	1.385	0.923	0.923	1.385	0	1.385	2.25	0	0.75	1.333	0.444	0.889	1.333	0	0	3	0	0	3	0	0	4	0	2	0	2	0	1.6	0.8	1.6	0	2	0	1.333	0.667	2	0	1	1	1.429	0.571	1.75	0.25	0.8	1.2	2	0
ABT1-001	0.833	1.167	0	0.6	1.5	1.5	0.6	1.8	0.75	1.5	0.75	0.308	1.231	0.308	2.154	0	2.625	0.375	0.375	0.75	1.875	1.067	0.8	1.067	1.067	0.727	1.455	1.091	0.727	0.588	1.882	0.941	0.588	0.857	1.143	0.333	1.667	0.667	1.333	0	2	0.5	1.5	0.727	1.273	0.621	1.379	2	0
ABTB1-001	0.5	1.5	0	0.305	0.407	1.119	0.305	3.864	0.5	2.25	0.25	0.095	0.762	0.381	2.762	0.692	0.692	0.462	0	1.385	2.769	0.696	1.913	1.217	0.174	0.941	1.882	0.235	0.941	0.476	2.19	0.667	0.667	0.421	1.579	0.5	1.5	0.154	1.846	0.667	1.333	0.111	1.889	0.4	1.6	0	2	0.667	1.333
ABTB2-001	0.4	1.6	0	0.619	0	1.524	0.19	3.667	0.162	2.838	0	0.151	1.057	0	2.792	0.416	1.663	0.356	0.832	0.416	2.317	0.435	2.174	0.783	0.609	0.34	2.553	0.34	0.766	0.596	2.255	0.553	0.596	0.6	1.4	0.286	1.714	0.091	1.909	0.294	1.706	0.643	1.357	0.571	1.429	0.343	1.657	0.6	1.4
AC002310.11-001	0.5	1.5	0	0.261	0	0.783	0	4.957	0.75	1.5	0.75	0.235	1.176	0	2.588	1	2.667	0	0.333	0.333	1.667	0.914	1.714	0.343	1.029	1	1.333	1	0.667	0.516	2.323	0.129	1.032	0.286	1.714	0.286	1.714	0.6	1.4	0	2	0.133	1.867	0.615	1.385	0.522	1.478	0.833	1.167
AC002310.13-001	0	2	0	0.75	0	2.25	0	3	0	3	0	0	0.667	0	3.333	0	1.5	0	0	0	4.5	0.667	0.667	0.667	2	0	4	0	0	0.923	1.846	0	1.231	0	2	0	2	0	2	0	2	0	2	0.8	1.2	0.222	1.778	0	2
AC002398.9-001	0.571	1.429	0	1.5	0.75	0.75	0	3	0	3	0	0	2.667	0	1.333	0	3	0	0	0	3	2	0	2	0	0	0	4	0	1.333	2.667	0	0	0	2	0	0	1	1	0.5	1.5	1.333	0.667	0	0	0.4	1.6	0	2
AC002429.5-002	1.5	0.5	1.091	1.091	1.636	0	0	2.182	2	0.5	0.5	2.4	0	0	1.6	1.091	0.545	1.091	1.091	1.091	1.091	0	0	4	0	1.455	1.091	1.091	0.364	1.6	0.4	1.6	0.4	0	2	0.667	1.333	1.429	0.571	0.8	1.2	1	1	2	0	0.8	1.2	2	0
AC002985.3-001	0	2	0	0.545	0.545	2.182	0.545	2.182	0	0	0	0	1.333	0	2.667	1.333	0.667	0	0	1.333	2.667	0.571	2.286	0.571	0.571	0	2	2	0	0.5	3	0.5	0	0	0	0	2	0	2	0	2	0.8	1.2	2	0	0.667	1.333	0	0
AC003002.4-001	1.333	0.667	0	2	0.5	0.5	0.5	2.5	1.5	0	1.5	1	0.5	0.5	2	1.091	1.636	2.182	0	0.545	0.545	2	1.333	0.667	0	0	0	4	0	1.5	1	1.5	0	1	1	1.5	0.5	0.333	1.667	1	1	0.667	1.333	1.2	0.8	0.364	1.636	1.333	0.667
AC003002.6-001	1.6	0.4	0.286	0.571	2	0.571	0.286	2.286	2	0	1	1.455	0.364	0.727	1.455	0.429	1.714	1.714	0.429	0.857	0.857	1.714	1.714	0.571	0	1.091	0.727	2.182	0	1	1.333	1.333	0.333	1	1	0.8	1.2	0.667	1.333	0.8	1.2	0	2	1.077	0.923	0.308	1.692	1.6	0.4
AC003005.4-001	1.333	0.667	0	0.545	1.636	1.091	0.545	2.182	0	0	0	0	1	0	3	3	3	0	0	0	0	0	4	0	0	0	2	2	0	1.333	1.333	0.444	0.889	0.667	1.333	0	0	0	2	1	1	0	0	0.8	1.2	0.5	1.5	2	0
AC003006.7-001	2	0	0.375	0.75	1.5	1.5	0.375	1.5	0.75	0.75	1.5	0	1.143	0.571	2.286	2.182	1.091	0	1.091	1.091	0.545	2.667	0	1.333	0	0.444	1.333	2.222	0	1.2	0.4	1.6	0.8	1.5	0.5	1	1	0.5	1.5	1	1	1	1	0.889	1.111	0.667	1.333	1.5	0.5
AC004076.7-001	0	0	0	0	0	2.727	2.182	1.091	0	3	0	0	1.333	0.667	2	0	0	3.6	0	1.2	1.2	1.6	2.4	0	0	1	2	1	0	1	2	1	0	2	0	0	2	0.5	1.5	0	2	1	1	0	2	2	0	1	1
AC004076.9-001	1.2	0.8	0	1	1.5	1	0	2.5	0.6	1.2	1.2	0.444	0	0.889	2.667	1.2	1.8	1.2	0	0.6	1.2	1.455	0.727	1.091	0.727	0.444	0	3.556	0	1	0.667	1.667	0.667	0.5	1.5	1	1	0.286	1.714	0.4	1.6	0.4	1.6	0.571	1.429	0.25	1.75	0	0
AC004381.6-001	1.412	0.588	0.595	0.811	1.243	1.189	0.649	1.514	1.091	1	0.909	1.463	0.78	0.585	1.171	1.435	0.652	1.174	0.391	1.043	1.304	1.304	0.957	1.565	0.174	0.9	1.3	1.4	0.4	1.217	1.565	1.13	0.087	1.385	0.615	1.053	0.947	0.541	1.459	0.923	1.077	1.016	0.984	1.438	0.562	1.207	0.793	1.217	0.783
AC004754.3-001	0.923	1.077	0.092	0.646	1.108	1.569	0.092	2.492	0.882	1.765	0.353	0.513	1.026	0.103	2.359	0.692	1.038	0.808	0.231	0.692	2.538	0.941	0.941	0.941	1.176	0.308	2.462	0.615	0.615	0.511	1.872	0.851	0.766	0.4	1.6	0.235	1.765	0.364	1.636	0.889	1.111	1.167	0.833	0.538	1.462	0.643	1.357	0.769	1.231
AC005281.1-004	2	0	2.25	1.125	0.375	0.375	0.375	1.5	1.154	0.462	1.385	1.6	0.4	1.2	0.8	0.947	0.316	1.895	0	1.895	0.947	1.5	0.667	1.667	0.167	0.75	0.5	2.5	0.25	1	1	2	0	1.091	0.909	1.273	0.727	1.077	0.923	1.333	0.667	1.226	0.774	1.667	0.333	1.571	0.429	1.2	0.8
AC005324.8-001	1.1	0.9	0.529	1.235	1.765	1.235	0.353	0.882	2.2	0.4	0.4	1.4	0.8	0.2	1.6	0.941	0.824	1.765	0	0.706	1.765	1.4	1.4	1	0.2	2	0.556	1.333	0.111	1.524	1.333	1.143	0	1.467	0.533	1.588	0.412	0.857	1.143	1.524	0.476	1.48	0.52	1.25	0.75	1.077	0.923	1.333	0.667
AC005779.2-001	0	0	0	0	0	0	0	6	0	3	0	0	0	0	4	0	0	0	0	0	0	0.8	0	0.8	2.4	0	4	0	0	2	2	0	0	0	0	0	0	0	0	0	0	2	0	0	2	0	2	0	2
AC005943.2-001	1	1	0	0	0	0	0	6	0	3	0	0	1.143	0.571	2.286	0	0	0	0	0	0	1.333	0	1.333	1.333	0	2	1	1	1	3	0	0	0	2	0	0	0	0	1.333	0.667	0	2	1.333	0.667	0	2	0	0
AC006116.20-009	0.333	1.667	0	1	0.25	1.5	0.25	3	0.375	1.875	0.75	1.333	0	1.333	1.333	0.5	2	1.5	0.5	0.5	1	0.727	1.455	1.091	0.727	1.333	1.333	0.889	0.444	0	2	2	0	0	2	0.5	1.5	2	0	0	2	1.286	0.714	1.333	0.667	1.667	0.333	1	1
AC006486.9-001	0.667	1.333	0	0.706	0.353	1.059	1.059	2.824	0.667	2.333	0	0.222	0.889	0.222	2.667	0	2.571	0.857	0	0.857	1.714	1.333	1.333	0.667	0.667	0.4	2	1.2	0.4	0.444	2.222	0.889	0.444	0.364	1.636	0	2	0.5	1.5	1.2	0.8	0.286	1.714	0	2	0.667	1.333	1	1
AC006538.4-001	0.857	1.143	0	0.462	0.462	1.846	0.462	2.769	0	3	0	0.364	0	0	3.636	2	1	0	1	1	1	0.5	2.5	0.5	0.5	0	2	1	1	1.6	1.6	0.4	0.4	0	2	2	0	0	2	0	2	0.75	1.25	2	0	1	1	0	2
AC007040.11-002	0.857	1.143	0	0	0.72	1.44	0.96	2.88	0.923	1.385	0.692	0	1.429	0.571	2	0.8	0.4	1.2	1.6	0.4	1.6	0.8	1.6	0.8	0.8	0.8	2.133	0.8	0.267	1	1.333	1	0.667	0.833	1.167	1	1	0	2	0.5	1.5	1.333	0.667	1.5	0.5	1.111	0.889	0.667	1.333
AC007192.4-001	0.211	1.789	0	0.214	0.357	1.5	0.071	3.857	1.05	1.95	0	0.211	0.842	0.211	2.737	0.462	1.692	0.308	0.769	0.308	2.462	0.58	1.391	0.638	1.391	0.727	1.576	0.848	0.848	0.381	2.095	0.508	1.016	0.4	1.6	0.118	1.882	0.105	1.895	0.706	1.294	0.529	1.471	0.474	1.526	0.25	1.75	0	2
AC007326.13-001	0	2	0.222	0.667	0.444	0.889	0.667	3.111	0	3	0	0	0.364	0	3.636	0	0.75	0.75	0.75	0	3.75	1	2	1	0	0	2.5	0.5	1	0.706	1.176	0	2.118	0	2	0.857	1.143	0	2	0	2	0	2	0	2	0.526	1.474	0	2
AC009014.3-001	0	2	0	0.353	0	1.412	0	4.235	0	1.5	1.5	0	2	0.667	1.333	0	0	0	4.5	0	1.5	0	2.5	0.5	1	0.667	0.667	0.667	2	0.222	1.778	0.222	1.778	0	2	1	1	0	2	0	2	0	2	0	2	0.667	1.333	0	2
AC009133.22-001	0.4	1.6	0	0.261	0	1.565	0	4.174	1.5	0	1.5	0	1.143	0.286	2.571	0	1.333	0	2	1.333	1.333	1.2	1.2	0.8	0.8	0.571	1.714	0	1.714	0.414	2.345	0.828	0.414	0.667	1.333	0	2	1	1	0	2	0.5	1.5	0.4	1.6	0.571	1.429	0	2
AC009133.23-001	0	2	0.3	0.3	1.2	0.9	0.6	2.7	0.5	2.5	0	0.6	1.2	0.4	1.8	1.412	1.059	0.882	0.176	0.706	1.765	1.172	1.103	1.517	0.207	0.857	2	1.143	0	1	1.9	0.9	0.2	1	1	1.273	0.727	0.632	1.368	0.8	1.2	0.833	1.167	0.545	1.455	0.812	1.188	0	2
AC009336.19-001	0	2	0	1	0	2	1	2	0	3	0	0	1.143	0	2.857	0	2	0	2	1.333	0.667	1	1.429	0.571	1	0	0	0	4	0.571	1.429	0.571	1.429	0.6	1.4	0	2	0.222	1.778	1	1	0	2	0	2	0	2	0	2
AC009477.8-001	0	2	0	0	0	1.091	0	4.909	0	3	0	0.571	1.143	0.571	1.714	0	6	0	0	0	0	0	3.333	0	0.667	0	0	0	0	0	2.4	0	1.6	0	0	0	0	0	2	0	2	0	0	0	0	0	0	0	2
AC010547.9-001	0.667	1.333	0	1.636	1.091	0.545	0	2.727	1.5	1.5	0	1.143	0.571	0	2.286	2	0	2	0	2	0	1.714	1.143	1.143	0	1.333	2	0.667	0	1.455	1.091	1.455	0	0	2	0	2	0.5	1.5	0.667	1.333	1.6	0.4	1.5	0.5	0.571	1.429	2	0
AC010642.1-001	0	2	0	0	1.333	1.333	0	3.333	0.75	0.75	1.5	0.444	0.889	0.889	1.778	1.385	2.308	0.462	1.385	0	0.462	0.923	1.538	0.615	0.923	0.4	1.2	1.2	1.2	1	0.75	0	2.25	0	0	0.667	1.333	0.286	1.714	0.667	1.333	0	0	0.571	1.429	0.667	1.333	1	1
AC010646.3-001	0	2	0	0	0	2	0	4	0	3	0	0	0	0	4	0	1	0	3	0	2	0.667	0.667	0	2.667	0	0	0	0	0	1.5	0.5	2	0	0	0	2	0	2	0	0	0	2	0	2	0	2	0	0
AC010731.4-001	0.5	1.5	0.261	1.565	0.522	1.304	0.522	1.826	1	1.333	0.667	1.091	0.364	0.364	2.182	1.429	1.429	1.143	0	0.857	1.143	2.667	0.667	0.667	0	0.667	1.333	2	0	1.714	0.571	1.143	0.571	1.333	0.667	1.333	0.667	0.889	1.111	0	2	1.091	0.909	1.25	0.75	1.111	0.889	0.667	1.333
AC011513.3-001	0.4	1.6	0	0	1.875	1.125	1.125	1.875	0.5	1.25	1.25	0	1.5	1	1.5	0.545	2.182	1.091	0.545	0.545	1.091	0.286	2.571	0.286	0.857	1.455	1.455	0.727	0.364	0.5	1.5	2	0	0.286	1.714	0.5	1.5	0.75	1.25	1.111	0.889	0.4	1.6	1.333	0.667	0.889	1.111	0	2
AC011530.4-001	0	2	0	2	0	0	0	4	0	0	0	0	0	0	4	0.286	1.143	2	0.571	0	2	0.727	1.818	1.091	0.364	0.5	1.5	1.5	0.5	0.296	1.481	1.926	0.296	0	0	1	1	0	2	0	0	0	0	0	0	0	0	0.857	1.143
AC013269.5-001	0.4	1.6	0	0.5	1	1	0	3.5	0.429	1.714	0.857	0	2.4	0	1.6	0.923	1.385	0	0.462	0.923	2.308	0.615	1.846	1.231	0.308	0.889	1.778	0.889	0.444	1.143	2.286	0.571	0	1	1	0.667	1.333	0.333	1.667	0.667	1.333	0	2	0.25	1.75	0.667	1.333	0	2
AC013271.7-001	0.706	1.294	0	0	1	1.5	0	3.5	0.462	2.077	0.462	1.333	1.333	0	1.333	0.857	0.857	0.857	0	1.714	1.714	0.923	1.538	1.231	0.308	1.6	0.8	0.8	0.8	1.167	2	0.333	0.5	0.571	1.429	1.455	0.545	0	2	0.714	1.286	1.167	0.833	0.4	1.6	0.818	1.182	0.727	1.273
AC015688.3-001	1	1	1.091	0.545	0.545	0	0.545	3.273	0	2	1	1	1	2	0	1.2	1.8	0	0.6	0.6	1.8	0.8	0.4	2.8	0	0.889	0.889	2.222	0	0	2.667	0	1.333	2	0	0	2	1.667	0.333	0	2	2	0	0	2	0.667	1.333	1.5	0.5
AC018755.18-001	0.588	1.412	0.088	0.353	0.706	1.588	0.088	3.176	0.316	2.211	0.474	0.444	1.481	0.296	1.778	0.621	2.379	0.414	0.621	0.103	1.862	0.783	1.826	1.043	0.348	0.138	2.345	0.828	0.69	1.212	2.061	0.606	0.121	0.75	1.25	0.571	1.429	0.692	1.308	0.526	1.474	0.522	1.478	0.889	1.111	0.324	1.676	0.625	1.375
AC024592.12-002	1	1	0	0.429	0.857	0.429	1.714	2.571	0	1.5	1.5	2	0.667	0.667	0.667	1.895	0.947	0.316	0.316	0.947	1.579	1.524	0.952	0.762	0.762	1	1	1	1	0.667	2.667	0	0.667	1.333	0.667	0.154	1.846	0.444	1.556	0	0	0	2	0	2	2	0	0.8	1.2
AC025263.3-001	2	0	3.6	0	0	2.4	0	0	2	1	0	1.6	0	0.8	1.6	2.571	0.857	0.857	0	0.857	0.857	2.667	0	1.333	0	2.667	0	1.333	0	2.667	0	1.333	0	1	1	0	2	0.333	1.667	0	2	1.714	0.286	1	1	2	0	1.2	0.8
AC025335.1-001	0	2	0	1.143	0.571	2.286	0	2	0.75	2.25	0	0	1	0.5	2.5	0.667	0	0	2	0.667	2.667	1.538	1.538	0	0.923	0	1.143	0	2.857	0.727	0.909	0	2.364	0	2	0	2	0	2	0	2	0.4	1.6	0.222	1.778	0.625	1.375	0.182	1.818
AC037459.4-001	1.2	0.8	0.439	0.439	0.439	1.463	0.293	2.927	0	2	1	0.364	1.091	0.364	2.182	0.429	2.143	0.857	0.643	0.214	1.714	0.762	1.905	0.762	0.571	0	2.222	1.778	0	0.64	1.76	1.28	0.32	0.667	1.333	0	2	0.235	1.765	2	0	0.4	1.6	0.308	1.692	0.562	1.438	0	2
AC068533.7-001	0.909	1.091	0.439	0.585	0.585	2.049	0.146	2.195	0.9	1.8	0.3	0	1.176	0.235	2.588	0.692	0.231	0.923	0.231	1.615	2.308	1	2	1	0	1.217	1.739	0.348	0.696	1.333	2.333	0.167	0.167	0.5	1.5	0.25	1.75	0.211	1.789	0.4	1.6	1.048	0.952	0.667	1.333	0.741	1.259	0.5	1.5
AC069368.3-001	0.667	1.333	0.214	0.214	0.857	1.714	0	3	0.333	2.667	0	0	0.857	0.571	2.571	0.6	1.2	0.6	0	0.6	3	0.8	0.8	2.4	0	1.6	0.8	0.8	0.8	1.176	1.882	0.471	0.471	2	0	0.857	1.143	0	2	0.889	1.111	0.476	1.524	0.545	1.455	0.286	1.714	0.8	1.2
AC073610.5-001	0	0	0	0	0.75	0.75	0	4.5	1.5	1.5	0	0	0	4	0	0	2	0	0	2	2	4	0	0	0	0	2.667	1.333	0	1.714	1.714	0.571	0	0	2	1	1	0	2	0.571	1.429	1	1	0.5	1.5	1	1	1	1
AC084219.2-001	0.514	1.486	0.72	0.72	1.56	0.48	0.36	2.16	1.174	1.043	0.783	0.333	1	0.333	2.333	0.783	1.435	1.696	0	1.043	1.043	1.895	0	2.105	0	1.481	0.889	1.333	0.296	0.222	1.333	2.222	0.222	0.923	1.077	1.167	0.833	0.8	1.2	1.222	0.778	0.889	1.111	1.286	0.714	0.889	1.111	1.742	0.258
AC092835.2-001	1.294	0.706	1.029	0.686	1.886	0.686	0.343	1.371	1.857	0.429	0.714	0.286	1.714	0.571	1.429	1.224	0.49	1.714	0.122	1.347	1.102	2.095	0.952	0.952	0	2.581	0.645	0.774	0	1.231	2.308	0.462	0	1.067	0.933	1.314	0.686	0.611	1.389	1.176	0.824	1.289	0.711	1.467	0.533	0.964	1.036	1.44	0.56
AC104304.4-001	0	0	0	0	0	3	3	0	0	0	0	0	0	0	4	2	4	0	0	0	0	0	0	2.667	1.333	4	0	0	0	2	0	2	0	0	0	0	2	0	0	0	0	0	0	0	0	2	0	0	0
AC104532.2-001	0	2	0	0	0	0.667	0.667	4.667	0	3	0	0	0	0	4	0	0	0	6	0	0	0	0	0	4	0	2	0	2	0	1.882	0.941	1.176	0	0	0	2	0.5	1.5	0	2	0	2	0	2	0.333	1.667	0	0
AC104534.3-001	0.5	1.5	0.522	0.783	1.043	0.522	0.261	2.87	1	2	0	0.308	0.615	0.615	2.462	1.647	0.588	1.882	0.118	0.471	1.294	0.308	1.385	1.846	0.462	0.737	1.474	1.158	0.632	1.905	0.381	1.333	0.381	2	0	1.333	0.667	0.222	1.778	1.6	0.4	0.8	1.2	0.5	1.5	0.286	1.714	0.5	1.5
AC108938.5-001	0.706	1.294	0	0	1	1.5	0	3.5	0.462	2.077	0.462	1.333	1.333	0	1.333	0.857	0.857	0.857	0	1.714	1.714	0.923	1.538	1.231	0.308	1.6	0.8	0.8	0.8	1.167	2	0.333	0.5	0.571	1.429	1.455	0.545	0	2	0.714	1.286	1.167	0.833	0.4	1.6	0.818	1.182	0.727	1.273
AC113404.1-201	1.714	0.286	1.412	1.059	1.765	0	1.059	0.706	1.333	1	0.667	2.353	0.235	0.941	0.471	2.4	1.2	2.4	0	0	0	2	0	2	0	1.778	0	1.333	0.889	0.8	0	3.2	0	1.333	0.667	0	0	1.467	0.533	1.111	0.889	1.077	0.923	1.385	0.615	1.385	0.615	2	0
AC114783.1-003	0.6	1.4	0.207	0.621	0.621	1.862	0.414	2.276	0.818	1.091	1.091	0	1.143	1.714	1.143	1.385	1.846	0	0	1.385	1.385	0.8	1.2	1.6	0.4	1.231	0.923	1.231	0.615	1.455	2.182	0.364	0	0.5	1.5	0.667	1.333	0.889	1.111	1.429	0.571	0.571	1.429	0.909	1.091	1.231	0.769	0.75	1.25
AC116366.7-004	1.5	0.5	0	1	1	0	1	3	1.714	0.857	0.429	0.5	1.5	0.5	1.5	1.5	1.5	0	0	0	3	2	1	1	0	1.6	0.8	1.6	0	2.667	1.333	0	0	2	0	0	2	1	1	2	0	1.5	0.5	1.6	0.4	1.667	0.333	2	0
AC131097.4-003	2	0	0	0	0.6	2.4	0	3	0	2	1	1	1	1	1	0	1.2	1.2	0	1.2	2.4	2	0	1.333	0.667	2.667	1.333	0	0	1.143	1.143	1.143	0.571	0	2	0.4	1.6	0	2	0.4	1.6	0.545	1.455	0.5	1.5	0	2	0	2
AC138517.6-001	2	0	0	0	1.091	1.091	0.545	3.273	0.5	2	0.5	0.533	2.133	0	1.333	0.667	1.333	1.333	0	2	0.667	1.455	0.727	1.273	0.545	1.333	2	0.667	0	1.5	0.5	1.5	0.5	0	2	0.667	1.333	0.571	1.429	0	2	0	2	1.2	0.8	1	1	0.667	1.333
AC138647.1-001	0	2	0	0	0.4	1.2	0	4.4	0	3	0	0	0	2	2	1	2	0	1	0	2	0.421	1.579	0.632	1.368	0.667	1.333	0	2	0.143	1.857	0.571	1.429	0	2	1	1	0	2	1	1	0.667	1.333	0	2	0.333	1.667	0.286	1.714
AC138969.4-001	1.333	0.667	0.632	0.474	1.105	1.895	0.316	1.579	0.75	1.688	0.562	0.571	1.143	0.286	2	1.333	1.111	2.222	0	0.667	0.667	1.371	1.714	0.8	0.114	1.5	0.833	1.5	0.167	1.143	0.762	0.762	1.333	0.8	1.2	1.231	0.769	0.833	1.167	1.143	0.857	1.077	0.923	1.412	0.588	1	1	1	1
AC142391.3-001	0.667	1.333	0	0	1	1	0.667	3.333	0.273	2.727	0	1.5	0.75	0	1.75	0.909	1.091	0.909	0	0.727	2.364	0.615	2.154	1.231	0	0.842	1.895	1.053	0.211	0.889	0.889	1.778	0.444	0	2	1	1	0.571	1.429	0.889	1.111	0.75	1.25	0.8	1.2	0.667	1.333	0.667	1.333
ACAA1-001	1.111	0.889	0.171	0.686	0.514	0.686	0.343	3.6	0.75	2	0.25	0.229	0.914	0.229	2.629	1.071	1.5	0.214	1.071	0.643	1.5	1.833	0.833	0.5	0.833	1.043	2.087	0.348	0.522	0.692	1.923	1.077	0.308	1	1	0.5	1.5	0.211	1.789	1.333	0.667	0.316	1.684	0.737	1.263	0.3	1.7	1	1
ACAA2-001	1.455	0.545	0.882	1.412	1.059	0.706	0	1.941	1.636	0.818	0.545	1.371	0.686	0.914	1.029	1.714	0.214	1.5	0.214	1.5	0.857	1	1.5	1.5	0	1.2	1.2	1.2	0.4	2.578	0.533	0.889	0	0.75	1.25	1	1	0.353	1.647	1.833	0.167	1.154	0.846	1.263	0.737	1.5	0.5	1.75	0.25
ACACA-001	1.102	0.898	0.409	0.927	0.873	0.9	0.709	2.182	1.3	1.34	0.36	0.863	0.716	0.884	1.537	2.012	1.134	0.841	0.073	0.732	1.207	1.522	1.027	1.416	0.035	1.357	0.893	1.393	0.357	1.745	0.886	1.262	0.107	1.225	0.775	0.875	1.125	0.596	1.404	0.971	1.029	0.862	1.138	1.281	0.719	1.024	0.976	1.2	0.8
ACACB-001	0.647	1.353	0.228	0.557	0.481	1.241	0.228	3.266	0.721	2.065	0.214	0.549	0.937	0.16	2.354	0.873	2.291	0.4	0.291	0.582	1.564	0.611	1.74	0.916	0.733	0.562	2.116	1.025	0.298	0.824	2.118	0.753	0.306	0.571	1.429	0.328	1.672	0.189	1.811	0.549	1.451	0.612	1.388	0.768	1.232	0.644	1.356	0.686	1.314
ACAD10-002	1.045	0.955	0.4	0.8	0.95	1	0.3	2.55	1.14	1.38	0.48	0.62	0.789	0.338	2.254	1.164	2.06	0.716	0.179	0.537	1.343	1.026	1.385	1.436	0.154	0.815	1.407	1.333	0.444	1.087	1.478	1.043	0.391	0.909	1.091	0.621	1.379	0.348	1.652	0.857	1.143	0.98	1.02	0.81	1.19	0.778	1.222	1	1
ACAD11-001	1.294	0.706	0.48	1.6	1.2	0.56	0.64	1.52	1.5	0.611	0.889	1.362	0.511	0.936	1.191	0.792	1.019	1.811	0.113	0.792	1.472	1.838	0.649	1.514	0	1.368	0.632	1.684	0.316	1.742	1.226	0.968	0.065	1.333	0.667	1.04	0.96	0.829	1.171	1.29	0.71	1.064	0.936	1.267	0.733	1.167	0.833	0.571	1.429
ACAD8-001	1.111	0.889	0	0.811	0.649	1.784	0.324	2.432	0.857	1.571	0.571	0.444	1.481	0	2.074	0.968	1.935	0.581	0	0.774	1.742	1.231	0.615	1.846	0.308	0.222	2	1.778	0	1.463	1.756	0.585	0.195	0.4	1.6	0.25	1.75	0.3	1.7	1.143	0.857	0.526	1.474	1.176	0.824	0.783	1.217	0.4	1.6
ACAD9-001	0.897	1.103	0.086	0.857	0.686	1.543	0.514	2.314	0.825	1.95	0.225	0.615	1.026	0.308	2.051	0.462	1.692	0.462	0.154	1.077	2.154	1.176	0.941	1.412	0.471	1.2	1.5	0.9	0.4	0.917	1.917	0.667	0.5	0.625	1.375	0.727	1.273	0.3	1.7	0.667	1.333	0.974	1.026	0.8	1.2	0.833	1.167	0.545	1.455
ACADL-001	1.294	0.706	1.412	0.353	1.059	0.706	1.059	1.412	1.935	0.484	0.581	0.923	0.923	0.923	1.231	0.828	1.241	1.448	0	2.069	0.414	1.143	0.857	1.714	0.286	0.8	0.8	2.4	0	1.561	0.683	1.268	0.488	1.167	0.833	1.529	0.471	0.75	1.25	1.538	0.462	1.467	0.533	1.067	0.933	1.257	0.743	1.714	0.286
ACADM-002	1.3	0.7	1.263	1.263	1.737	0	1.263	0.474	2.25	0.321	0.429	1.273	0.545	1.273	0.909	2.25	0.375	1.5	0	1.875	0	1.75	0.25	2	0	2	1.167	0.833	0	2.16	0.56	1.12	0.16	1.529	0.471	0.667	1.333	0.9	1.1	1.263	0.737	1.241	0.759	1.7	0.3	1.515	0.485	1.2	0.8
ACADS-001	0.923	1.077	0.14	0.698	0.419	1.814	0	2.93	0.346	2.538	0.115	0.267	1.6	0	2.133	0.48	1.2	0.48	0.72	1.2	1.92	1.176	1.647	0.941	0.235	0.182	2.364	0.545	0.909	0.581	2.71	0.323	0.387	0	2	0.667	1.333	0.235	1.765	0.6	1.4	0.273	1.727	0.625	1.375	0.4	1.6	1	1
ACADSB-001	1.333	0.667	1.143	1.286	0.429	1.143	0.571	1.429	1.355	0.581	1.065	0.909	0.727	0.909	1.455	1	1	2.2	0.2	1.2	0.4	2	0.286	1.143	0.571	0.741	1.333	1.63	0.296	1.789	0.632	1.368	0.211	1.176	0.824	1.111	0.889	1.2	0.8	1.375	0.625	1.241	0.759	1.467	0.533	1.29	0.71	1.333	0.667
ACADVL-007	1.032	0.968	0	0.358	0.806	1.522	0.358	2.955	0.581	2.032	0.387	0.455	0.364	0.455	2.727	0.857	1.143	0.714	0.571	1.286	1.429	0.667	2	0.933	0.4	0.556	1.556	1.333	0.556	1.041	1.699	0.822	0.438	0.8	1.2	0.909	1.091	0.276	1.724	0.947	1.053	0.714	1.286	0.818	1.182	0.383	1.617	1.429	0.571
ACAN-006	0.853	1.147	0.154	0.338	1.446	0.923	1.323	1.815	0.545	2.148	0.307	0.918	0.918	0.898	1.265	2	0.738	0.777	0.117	1.204	1.165	1.801	1.16	0.848	0.19	1.353	1.51	0.804	0.333	1.101	2.202	0.584	0.112	0.735	1.265	0.606	1.394	0.349	1.651	0.6	1.4	0.643	1.357	0.421	1.579	0.768	1.232	0.647	1.353
ACAP1-001	0.545	1.455	0.067	0.404	0.809	1.079	0.27	3.371	1.174	1.696	0.13	0.381	1.238	0	2.381	1.154	1.038	0.923	0	0.692	2.192	1.158	1.053	1.368	0.421	0.276	2.345	0.69	0.69	1.243	1.784	0.541	0.432	0.889	1.111	0.696	1.304	0.222	1.778	0.667	1.333	0.529	1.471	0.686	1.314	0.508	1.492	0.75	1.25
ACAP2-001	1.091	0.909	1.151	1.233	1.808	0.329	0.493	0.986	1.258	0.677	1.065	1.106	0.936	0.681	1.277	1.433	0.806	1.522	0.269	1.254	0.716	1.091	0.727	2	0.182	1.286	1.143	1.286	0.286	1.053	1.263	1.404	0.281	1.778	0.222	1.333	0.667	0.898	1.102	1.487	0.513	1.323	0.677	1.404	0.596	1.262	0.738	1.529	0.471
ACAP3-001	0.4	1.6	0	0.205	0.341	1.091	0.205	4.159	0.545	2.455	0	0.194	0.839	0	2.968	0.39	1.792	0.156	0.545	0.623	2.494	0.625	2	0.25	1.125	0.571	1.714	0.714	1	0.518	2.024	0.518	0.941	0.462	1.538	0	2	0.17	1.83	0.286	1.714	0.233	1.767	0.255	1.745	0.209	1.791	0.696	1.304
ACAT1-001	1.714	0.286	0.324	1.297	1.135	0.486	0.649	2.108	2.308	0.231	0.462	1.333	0.286	1.333	1.048	1.714	0.643	0.643	0	1.5	1.5	1.053	0.842	2.105	0	0.952	0.571	2.286	0.19	1.412	0.941	1.49	0.157	1.455	0.545	2	0	0.923	1.077	1.684	0.316	1.267	0.733	1.6	0.4	1.75	0.25	1.6	0.4
ACAT2-001	1.75	0.25	0.828	1.241	1.862	0.207	0.414	1.448	1	0.6	1.4	1.463	1.171	0.293	1.073	0.857	1.714	1.5	0.214	0.857	0.857	2	0.222	1.556	0.222	1.111	0.667	2	0.222	1.391	0.87	1.565	0.174	0	2	1	1	0.667	1.333	1.429	0.571	1.048	0.952	1.25	0.75	1.273	0.727	1.333	0.667
ACBD3-001	1.2	0.8	0.439	1.317	0.878	1.317	0	2.049	1.25	0.75	1	0.571	1.029	0.571	1.829	0.968	1.935	1.548	0.194	0.387	0.968	0.875	0.5	1.75	0.875	1.882	0.235	1.647	0.235	0.683	1.073	1.366	0.878	1.364	0.636	1.4	0.6	0.579	1.421	1.059	0.941	1.267	0.733	0.7	1.3	1	1	1.6	0.4
ACBD4-001	0.6	1.4	0	0.286	0.286	1.143	0.571	3.714	1.125	1.875	0	0.889	0.667	0.222	2.222	1.135	1.135	0.162	0.324	0.811	2.432	0.476	2	1.048	0.476	1	1.667	1	0.333	0.632	1.684	1.684	0	0.4	1.6	1	1	0.267	1.733	0.5	1.5	0.833	1.167	0.25	1.75	0.632	1.368	0.556	1.444
ACBD5-005	1.412	0.588	0.545	1.818	0.727	0.545	0.182	2.182	1.826	0.522	0.652	1.6	0.933	0.267	1.2	1.592	0.735	1.224	0	1.347	1.102	1.455	1.091	1.273	0.182	1.846	0.769	0.769	0.615	0.8	1.44	1.44	0.32	1.5	0.5	1.231	0.769	0.688	1.312	1.5	0.5	1.188	0.812	1.25	0.75	1.36	0.64	0.75	1.25
ACBD6-001	1.333	0.667	0	0.692	0.462	0.692	1.154	3	1.154	1.154	0.692	1	0.5	0.5	2	1.263	0.316	1.263	0.316	0.632	2.211	1	1.333	1.667	0	0.923	1.231	1.846	0	1.391	1.565	0.696	0.348	1.143	0.857	1.333	0.667	0.714	1.286	1.455	0.545	1.5	0.5	1	1	0.889	1.111	1	1
ACBD7-001	2	0	0.6	0.6	0.6	1.2	0.6	2.4	2	0	1	2	0	0	2	2	0	0	2	2	0	0	0	4	0	0	0	0	4	0.667	1	1.667	0.667	1	1	0	0	1	1	1	1	1.667	0.333	1.5	0.5	1.714	0.286	2	0
ACCS-001	0.75	1.25	0	0.571	0.381	1.524	0.286	3.238	0.692	2.308	0	0.343	1.257	0.343	2.057	1.263	1.737	0.474	0.158	1.421	0.947	1.12	1.92	0.8	0.16	0.4	2.4	0.8	0.4	1.429	1.857	0.714	0	0.571	1.429	0.833	1.167	0.25	1.75	0.364	1.636	0.571	1.429	0.667	1.333	0.649	1.351	0.8	1.2
ACCSL-001	0.923	1.077	0.24	1.04	0.72	1.04	0.64	2.32	0.857	1.714	0.429	0.645	1.29	0.129	1.935	1.8	0.75	0.3	0.3	1.65	1.2	2	1.077	0.923	0	0.769	2.154	0.615	0.462	1.161	2.065	0.645	0.129	0.833	1.167	0.706	1.294	0.462	1.538	0.5	1.5	0.692	1.308	1	1	0.81	1.19	0.941	1.059
ACD-001	0.667	1.333	0.188	0.375	0.938	1.031	0.656	2.812	1.286	1.286	0.429	0.296	1.778	0.741	1.185	0.814	1.525	1.119	0.305	0.814	1.424	0.896	1.612	1.015	0.478	0.414	1.931	0.828	0.828	0.846	1.692	0.692	0.769	1.6	0.4	0.714	1.286	0.148	1.852	1	1	0.6	1.4	0.5	1.5	0.303	1.697	0.353	1.647
ACE-001	0.621	1.379	0.118	0.434	0.079	1.342	0.237	3.789	0.383	2.362	0.255	0.197	1.049	0.197	2.557	0.385	1.923	0.231	0.769	0.538	2.154	0.79	1.531	0.642	1.037	0.516	2.129	0.516	0.839	0.648	2.4	0.495	0.457	0.393	1.607	0.591	1.409	0.107	1.893	0.276	1.724	0.302	1.698	0.537	1.463	0.525	1.475	0.429	1.571
ACE2-001	1.128	0.872	0.789	0.789	1.5	0.711	0.553	1.658	1.2	1.125	0.675	1.44	0.64	0.56	1.36	1.556	1.222	1.222	0	0.778	1.222	1.405	0.973	1.622	0	1.128	0.923	1.744	0.205	1.49	0.863	1.647	0	1.273	0.727	1.75	0.25	0.789	1.211	1.407	0.593	1.149	0.851	0.93	1.07	1.357	0.643	1	1
ACER1-001	0	2	0.188	0.188	0.75	1.5	0	3.375	0.714	2	0.286	0.6	1.6	0	1.8	0	2	0	0.25	0.75	3	1	2	0.667	0.333	0.364	2.545	0	1.091	0.727	3.273	0	0	0.941	1.059	0.571	1.429	0	2	0.5	1.5	0.4	1.6	0.5	1.5	0.364	1.636	0.4	1.6
ACER2-001	0.667	1.333	0.514	0.686	1.029	0.857	0.343	2.571	0.632	2.368	0	0.727	1.636	0.364	1.273	0.706	1.059	1.412	0.706	1.412	0.706	1.538	1.538	0.308	0.615	0.727	1.455	0.364	1.455	1.043	1.739	1.043	0.174	0.6	1.4	0.5	1.5	0.4	1.6	0.545	1.455	0.4	1.6	0.5	1.5	0.222	1.778	0.533	1.467
ACER3-001	1.3	0.7	1.2	0.857	1.371	0.686	0.343	1.543	0.818	0.955	1.227	1.2	0.4	1.2	1.2	0.857	1.714	1.286	0	1.714	0.429	1	0.333	2	0.667	0.444	1.111	2	0.444	1	1	1.5	0.5	1	1	1.429	0.571	0.5	1.5	0.5	1.5	0.545	1.455	0.8	1.2	0.727	1.273	0.857	1.143
ACHE-003	0.621	1.379	0	0.225	0.3	1.875	0.075	3.525	0.333	2.667	0	0.226	0.83	0.377	2.566	0.514	1.886	0.343	0.514	0.857	1.886	0.561	1.965	0.772	0.702	0.296	1.333	1.185	1.185	0.842	2.456	0.351	0.351	0.316	1.684	0.4	1.6	0.273	1.727	0.625	1.375	0.857	1.143	0.583	1.417	0.182	1.818	0.5	1.5
ACIN1-003	0.667	1.333	0.783	0.717	0.652	0.717	0.652	2.478	1.161	1.258	0.581	0.787	1.18	0.852	1.18	1.382	1.224	1.382	0.158	0.711	1.145	1.431	1.064	1.284	0.22	1.183	1.296	1.352	0.169	1.317	1.22	1.22	0.244	1.5	0.5	1.379	0.621	0.333	1.667	1.158	0.842	0.917	1.083	0.985	1.015	0.894	1.106	1.143	0.857
ACKR1-002	0.533	1.467	0	1.029	0.257	1.2	0.514	3	1.333	1.333	0.333	0.19	1.714	0.381	1.714	1.5	1.5	0.75	0	0.75	1.5	1.263	1.684	1.053	0	1.176	1.647	0.706	0.471	0.973	2.162	0.757	0.108	1.333	0.667	0.75	1.25	0	2	0.857	1.143	0.333	1.667	1	1	1.143	0.857	1.091	0.909
ACKR2-001	0.6	1.4	0.203	0.712	1.119	1.525	0.305	2.136	0.882	1.588	0.529	0.267	1.067	0.533	2.133	0.774	1.742	0.387	0	0.581	2.516	1.143	1.429	1.143	0.286	1.867	1.067	0.8	0.267	0.848	2.424	0.727	0	0.706	1.294	1.091	0.909	0.308	1.692	0.857	1.143	0.545	1.455	1.167	0.833	0.429	1.571	0.667	1.333
ACKR3-001	0.083	1.917	0	0.45	0.15	2.1	0	3.3	0.621	2.379	0	0.308	1.949	0.103	1.641	0.5	2	0.333	0.667	0.333	2.167	0.923	2.154	0.923	0	0	1.913	0.696	1.391	0.222	3.111	0	0.667	0.1	1.9	0.364	1.636	0	2	0.4	1.6	0.571	1.429	0.333	1.667	0	2	0.143	1.857
ACKR4-001	1.182	0.818	0.375	0.938	0.75	1.312	0.938	1.688	0.943	1.371	0.686	1.294	1.059	0.824	0.824	1.091	0.818	1.091	0	0.818	2.182	1.333	1.6	1.067	0	1.2	0.6	2.2	0	1.091	1.091	1.818	0	1.2	0.8	1	1	1	1	1	1	1.579	0.421	1	1	1.077	0.923	0.667	1.333
ACLY-001	0.818	1.182	0.133	0.667	0.8	2	0.067	2.333	0.896	2.026	0.078	0.3	1.6	0.45	1.65	1.082	1.377	0.689	0.59	0.689	1.574	1.103	1.517	1.034	0.345	1.016	1.841	0.698	0.444	0.578	2.444	0.711	0.267	1.05	0.95	0.4	1.6	0.182	1.818	0.514	1.486	0.528	1.472	0.949	1.051	0.603	1.397	0.875	1.125
ACMSD-001	1.222	0.778	0.486	0.973	0.973	0.811	0.649	2.108	1.5	0.75	0.75	0.64	1.28	0.48	1.6	0	3.231	0	0	0.462	2.308	1.273	1.455	1.091	0.182	0.308	1.538	1.846	0.308	0.2	2.2	1	0.6	0.25	1.75	1.333	0.667	0.909	1.091	0.6	1.4	1.259	0.741	1.222	0.778	0.917	1.083	1.143	0.857
ACO1-001	1.227	0.773	1.05	1.125	1.05	0.675	0.375	1.725	1.222	1.444	0.333	0.693	0.853	0.8	1.653	1.333	1.333	0.533	0.4	1.2	1.2	1.643	0.643	1.5	0.214	1.545	1.182	0.818	0.455	1.758	0.97	1.273	0	1.161	0.839	0.824	1.176	0.474	1.526	0.909	1.091	1.061	0.939	1.098	0.902	1.174	0.826	0.667	1.333
ACO2-002	0.571	1.429	0	0.257	0.343	1.114	0.514	3.771	1.345	1.655	0	0.533	0.8	0.089	2.578	0.419	1.953	0.698	0.419	0.419	2.093	1.362	1.617	0.681	0.34	0.783	2	0.435	0.783	1.032	1.677	0.839	0.452	0.696	1.304	0.667	1.333	0.2	1.8	0.4	1.6	0.364	1.636	0.638	1.362	0.667	1.333	0.571	1.429
ACOD1-001	1.091	0.909	0.566	0.792	1.019	1.132	0.453	2.038	1	0.875	1.125	0.625	1	0.5	1.875	1.429	1.571	0.429	0.286	0.857	1.429	0.8	0.933	2	0.267	0.889	1.185	1.481	0.444	1.462	1.538	1	0	1.167	0.833	1	1	0.429	1.571	1.053	0.947	0.417	1.583	0.636	1.364	1.13	0.87	1.333	0.667
ACOT1-001	0.375	1.625	0.118	0.941	0.588	0.941	0.118	3.294	1.2	1.8	0	0.258	0.645	0.258	2.839	0.8	1.6	0.4	0	1.6	1.6	1.143	1.714	0.457	0.686	0.5	1.5	0.5	1.5	1.405	1.297	0.216	1.081	0.857	1.143	0.769	1.231	0.222	1.778	0.667	1.333	0.889	1.111	0.588	1.412	0.438	1.562	0.857	1.143
ACOT11-001	0.588	1.412	0.113	0.453	0.453	1.245	0.226	3.509	0.75	2.25	0	0.154	1.154	0.077	2.615	0.25	1.875	0.375	0.75	1.125	1.625	0.833	2.333	0.333	0.5	0.4	2	0.8	0.8	0.583	2.5	0.583	0.333	0.667	1.333	0.211	1.789	0.222	1.778	0.833	1.167	0.333	1.667	0.375	1.625	0.154	1.846	0.5	1.5
ACOT12-001	1.52	0.48	0.732	0.732	0.878	1.61	0.293	1.756	1.154	1.154	0.692	1.6	0.72	0.64	1.04	1.067	1.2	0.667	0.267	1.067	1.733	0.8	1.44	1.28	0.48	1.125	1	1.75	0.125	1.422	1.067	0.889	0.622	1	1	1.3	0.7	0.588	1.412	1.294	0.706	1.118	0.882	1.355	0.645	1.053	0.947	1.273	0.727
ACOT13-001	2	0	1.286	0.857	0.857	0.429	0.429	2.143	1	0	2	0.727	1.091	0.727	1.455	2.571	0	1.714	0	0.857	0.857	2.667	1.333	0	0	0.706	1.176	1.412	0.706	1.231	0.923	1.846	0	0	2	0.8	1.2	1.333	0.667	0.667	1.333	1.091	0.909	2	0	1.25	0.75	1	1
ACOT2-001	0.333	1.667	0.102	0.814	0.814	0.915	0.102	3.254	1.235	1.765	0	0.686	0.686	0.229	2.4	1.615	1.154	0.692	0.231	1.154	1.154	1.3	1.6	0.5	0.6	0.706	1.176	0.471	1.647	1.366	1.366	0.195	1.073	0.933	1.067	0.75	1.25	0.267	1.733	0.6	1.4	0.857	1.143	0.588	1.412	0.485	1.515	0.857	1.143
ACOT4-001	0.588	1.412	0.24	0.96	0.48	1.44	0.36	2.52	1.333	1.222	0.444	0.727	0.727	0.909	1.636	1.143	1.143	1.429	0.286	0.857	1.143	0.941	1.529	1.059	0.471	0.4	0.4	1.6	1.6	0.973	2.054	0.216	0.757	0.923	1.077	1	1	0.4	1.6	0.615	1.385	0.706	1.294	0.625	1.375	0.64	1.36	0.444	1.556
ACOT6-001	0.909	1.091	0	1.333	1.667	1	1	1	1.286	0.857	0.857	0.923	0.615	1.538	0.923	2	0.4	1.2	0	1.2	1.2	1.714	0.571	1.714	0	3	0	1	0	1.75	1.25	0.5	0.5	1.2	0.8	0.909	1.091	0.909	1.091	1.6	0.4	1.053	0.947	1.333	0.667	1.333	0.667	2	0
ACOT7-001	1	1	0	0.462	0.231	1.615	0	3.692	0.333	2.667	0	0.308	1.231	0	2.462	0.923	1.615	0.231	0.923	0.231	2.077	1.2	1.8	0.8	0.2	0.4	3	0.4	0.2	0.933	2.133	0.4	0.533	0.75	1.25	0.6	1.4	0	2	0.714	1.286	0.273	1.727	0.571	1.429	0.286	1.714	0.667	1.333
ACOT8-001	0.333	1.667	0.207	0.621	0.207	1.655	0.207	3.103	1.2	1.8	0	0.143	1.143	0.429	2.286	0.818	1.909	0.545	0.818	0.273	1.636	0.462	1.692	1.231	0.615	1	1.5	1	0.5	0.87	2.435	0.522	0.174	1.111	0.889	0.571	1.429	0.261	1.739	0	2	0.167	1.833	0.5	1.5	0.5	1.5	0.75	1.25
ACOT9-008	1.12	0.88	0.933	2	1.333	0.667	0	1.067	1.5	0.75	0.75	1.375	0.375	1	1.25	0.923	1.077	0.769	0.462	1.385	1.385	1.667	0.833	1.167	0.333	1.143	1.143	1.333	0.381	0.87	1.043	1.739	0.348	1.25	0.75	1.375	0.625	0.556	1.444	1.125	0.875	0.828	1.172	1.294	0.706	1.03	0.97	1.5	0.5
ACOX1-001	1.037	0.963	0.435	0.957	1.217	1.217	0.174	2	1.541	1.297	0.162	0.7	0.7	0.7	1.9	1.105	1.105	0.789	0	1.579	1.421	1.375	0.875	1.375	0.375	1.4	1.7	0.7	0.2	1.362	1.277	1.106	0.255	1.52	0.48	0.909	1.091	0.375	1.625	0.429	1.571	0.947	1.053	1.071	0.929	0.909	1.091	1.111	0.889
ACOX2-001	0.769	1.231	0.525	0.6	0.525	1.65	0.15	2.55	0.455	1.727	0.818	0.108	1.514	0.108	2.27	0.652	1.043	1.435	0.391	0.913	1.565	0.966	0.828	1.931	0.276	0.952	1.714	0.762	0.571	0.774	2.065	1.097	0.065	0.857	1.143	0.87	1.13	0.356	1.644	0.737	1.263	0.696	1.304	0.545	1.455	0.588	1.412	1.143	0.857
ACOX3-001	0.833	1.167	0.196	0.717	0.913	1.174	0.065	2.935	0.783	1.696	0.522	0.766	1.362	0.085	1.787	0.621	1.655	0.621	0.724	0.828	1.552	1.294	1.412	0.706	0.588	1.043	1.391	1.217	0.348	0.848	1.818	0.848	0.485	0.957	1.043	0.632	1.368	0.37	1.63	0.333	1.667	0.606	1.394	0.514	1.486	0.683	1.317	0.615	1.385
ACOXL-013	1.357	0.643	0.554	1.015	0.277	1.015	0.185	2.954	1.038	1.154	0.808	0.914	1.029	0.229	1.829	0.8	1.2	0	1.2	0.6	2.2	1.167	1	1.167	0.667	0.774	1.935	0.903	0.387	0.929	1.714	0.929	0.429	1	1	0.75	1.25	0.444	1.556	0.842	1.158	0.529	1.471	1.077	0.923	0.839	1.161	1	1
ACP1-001	1.333	0.667	0	1.2	1.8	0	1.2	1.8	2.1	0.3	0.6	1.333	0.444	0.889	1.333	0.545	1.091	1.091	0	0.545	2.727	0.667	2.667	0.667	0	0.571	2.286	0.571	0.571	0.727	1.091	1.091	1.091	1.429	0.571	0	2	0.889	1.111	1.25	0.75	1.4	0.6	1.273	0.727	1.2	0.8	1	1
ACP2-001	0.526	1.474	0.105	0.316	0.421	1.895	0.421	2.842	0.667	1.333	1	0.64	1.12	0.16	2.08	1.091	1.091	0.818	0.273	1.091	1.636	1.032	1.806	0.516	0.645	0.615	1.846	1.385	0.154	0.714	1.857	0.714	0.714	1	1	0.182	1.818	0.375	1.625	0.667	1.333	0	2	0.444	1.556	0.56	1.44	0.857	1.143
ACP5-001	0.706	1.294	0	0.343	0.343	0.686	0.857	3.771	0.5	2.25	0.25	0	1.043	0.348	2.609	1.5	2.1	0.9	0.3	0.3	0.9	0.941	2.118	0.706	0.235	1.412	1.176	0.941	0.471	0.571	2.714	0.286	0.429	0.429	1.571	0.182	1.818	0.429	1.571	1.385	0.615	0.4	1.6	0.421	1.579	0.333	1.667	0.667	1.333
ACP6-001	1.158	0.842	0.453	0.906	0.453	1.132	0.34	2.717	0.938	1.688	0.375	0.444	1.037	0.296	2.222	1.44	0.72	0.96	0.24	0.96	1.68	0.414	1.103	1.379	1.103	1.273	2.364	0.364	0	1.28	1.6	0.8	0.32	0.875	1.125	0.364	1.636	0.37	1.63	0.667	1.333	0.762	1.238	0.727	1.273	0.857	1.143	0.667	1.333
ACP7-001	0.8	1.2	0	0.558	0.419	1.674	0.279	3.07	0.643	2.143	0.214	0.533	1.467	0.533	1.467	0.96	1.68	0	0.72	0.72	1.92	0.4	1.867	0.8	0.933	0.706	1.647	0.941	0.706	1.44	2.08	0.32	0.16	0.64	1.36	0.706	1.294	0.316	1.684	0.533	1.467	0.462	1.538	0.909	1.091	0.706	1.294	1.143	0.857
ACPP-003	1.455	0.545	0.3	1.3	0.9	1.2	1	1.3	0.789	1.421	0.789	1.455	1.091	0.364	1.091	0.968	1.355	0.774	0	1.355	1.548	1.692	1.538	0.462	0.308	1.818	0.909	0.727	0.545	1.474	1.053	1.053	0.421	1.3	0.7	0.857	1.143	0.667	1.333	1.091	0.909	0.9	1.1	0.429	1.571	0.8	1.2	0.75	1.25
ACPT-001	0.533	1.467	0	0.254	0.338	0.845	0.169	4.394	0.429	2.571	0	0.32	1.12	0.32	2.24	0	2.1	0.3	0.6	0.9	2.1	0.356	1.689	1.333	0.622	0.5	1.75	0.25	1.5	1.02	2.588	0.392	0	0.5	1.5	0.615	1.385	0.167	1.833	1.143	0.857	0.286	1.714	0.833	1.167	0.087	1.913	0.571	1.429
ACR-001	0.444	1.556	0.387	0.968	0.774	1.548	0.387	1.935	1.174	1.435	0.391	0.64	1.12	0.48	1.76	1.241	1.241	1.034	0.828	0	1.655	0.839	1.613	1.161	0.387	0.48	1.92	1.12	0.48	0.8	2	0.8	0.4	1.286	0.714	0.8	1.2	0.667	1.333	0.875	1.125	0.8	1.2	0.5	1.5	0.667	1.333	1	1
ACRBP-001	0.476	1.524	0.113	0.679	0.792	1.698	0.34	2.377	0.6	1.4	1	0.167	1.667	0.5	1.667	1.286	1.929	0.964	0.321	0.214	1.286	1.455	1.576	0.848	0.121	1.371	1.486	0.914	0.229	0.857	2.143	0.714	0.286	0.75	1.25	0	2	0.429	1.571	0.526	1.474	0.381	1.619	0.941	1.059	0.8	1.2	1	1
ACRV1-001	0.857	1.143	1.2	0.6	2.1	1.2	0.3	0.6	0.75	1.125	1.125	2	0	1	1	1.385	0.923	2.308	0.154	0.923	0.308	2.769	0.308	0.923	0	2.133	0.267	1.333	0.267	2.571	0.857	0.286	0.286	1.5	0.5	1.385	0.615	0.667	1.333	1.091	0.909	0.667	1.333	2	0	0.875	1.125	0.8	1.2
ACSBG1-001	0.364	1.636	0.087	0.783	0.087	1.478	0.261	3.304	0.558	2.163	0.279	0.286	0.762	0.286	2.667	0.439	1.756	0.732	0.439	0.585	2.049	0.432	2.162	1.189	0.216	1.023	1.488	0.744	0.744	0.643	2.286	0.643	0.429	0.345	1.655	0.667	1.333	0.368	1.632	0.75	1.25	0.5	1.5	0.471	1.529	0.491	1.509	0.533	1.467
ACSBG2-002	0.96	1.04	0.176	1.324	0.794	0.971	0.794	1.941	0.824	1.824	0.353	0.923	1.026	0.615	1.436	0.769	1.231	0.462	0.308	1.231	2	1.077	1.692	1.077	0.154	1.756	1.171	0.683	0.39	0.9	1.4	1.3	0.4	0.9	1.1	0.824	1.176	0.733	1.267	0.788	1.212	0.69	1.31	1.083	0.917	0.714	1.286	1.636	0.364
ACSF2-002	0.3	1.7	0.098	0.787	0.295	1.574	0.098	3.148	0.973	1.865	0.162	0.255	1.362	0	2.383	1.135	1.459	0.324	0.649	0.973	1.459	0.903	1.677	1.032	0.387	0.308	1.641	1.436	0.615	0.735	1.878	1.143	0.245	0.6	1.4	1.143	0.857	0.25	1.75	0.435	1.565	0.432	1.568	0.727	1.273	0.558	1.442	0.5	1.5
ACSF3-001	0.933	1.067	0.102	0.203	0.407	1.424	0.102	3.763	0.522	2.348	0.13	0.267	1.267	0.133	2.333	0.333	1.833	1.167	0.333	0.833	1.5	0.649	1.081	0.973	1.297	0.556	2.222	0.667	0.556	0.545	2	0.727	0.727	0.353	1.647	0.364	1.636	0.118	1.882	0.6	1.4	0.348	1.652	0.667	1.333	0.667	1.333	0.727	1.273
ACSL1-001	1.086	0.914	0.771	0.857	1.114	1.029	0.086	2.143	0.811	1.297	0.892	0.981	0.83	0.528	1.66	1.125	0.938	0.938	0.938	0.75	1.312	1	0.8	1.7	0.5	1.081	0.973	1.405	0.541	0.8	1.44	1.44	0.32	1	1	0.8	1.2	0.72	1.28	1.167	0.833	1.045	0.955	0.944	1.056	1.13	0.87	1	1
ACSL3-001	1.429	0.571	1.183	1.099	1.437	0.423	0.845	1.014	1.898	0.796	0.306	1.545	0.727	0.818	0.909	1.469	0.857	1.469	0	1.592	0.612	1.029	0.457	2.057	0.457	1.5	0.9	1.5	0.1	1.156	0.978	1.689	0.178	1.034	0.966	1.385	0.615	0.8	1.2	1.243	0.757	1.356	0.644	1.68	0.32	1.333	0.667	1.412	0.588
ACSL4-003	1.391	0.609	0.761	1.099	1.437	0.338	0.761	1.606	1.558	0.808	0.635	1.2	0.6	1.1	1.1	1.8	0.75	0.75	0	1.65	1.05	1.73	0.432	1.405	0.432	1.659	0.878	1.366	0.098	1.581	0.93	1.488	0	1.586	0.414	1.333	0.667	0.632	1.368	1.314	0.686	1.094	0.906	1	1	1.489	0.511	0.947	1.053
ACSL5-201	1.105	0.895	0.538	1.308	1	0.692	0.385	2.077	1.067	1.667	0.267	0.8	0.64	0.88	1.68	0.667	1.6	1.333	0.267	1.067	1.067	1.067	1.422	1.067	0.444	0.778	0.889	2.222	0.111	1.583	1.333	0.833	0.25	0.783	1.217	1.143	0.857	1.034	0.966	1.034	0.966	0.717	1.283	0.762	1.238	0.829	1.171	1	1
ACSL6-001	0.824	1.176	0.234	0.468	1.091	1.558	0.545	2.104	1	1.733	0.267	0.906	0.604	0.377	2.113	0.769	1.385	1.385	0.308	0.923	1.231	1.5	0.6	1.4	0.5	0.914	1.371	1.486	0.229	1.021	1.617	1.021	0.34	0.818	1.182	0.875	1.125	0.471	1.529	1.222	0.778	0.884	1.116	0.944	1.056	0.651	1.349	0.778	1.222
ACSM1-001	0.692	1.308	0.367	1.102	0.367	0.612	0.612	2.939	1.286	1.371	0.343	0.4	1.2	0.6	1.8	1.2	1.05	1.5	0.45	0.6	1.2	1.111	0.667	1.889	0.333	0.571	2.057	1.143	0.229	0.903	2.065	0.516	0.516	0.941	1.059	0.667	1.333	0.364	1.636	0.667	1.333	0.634	1.366	0.714	1.286	0.833	1.167	1	1
ACSM2A-001	1.125	0.875	0.31	0.621	0.828	0.931	0.621	2.69	0.971	1.412	0.618	0.7	0.9	0.3	2.1	0.933	1.867	0.4	0.533	1.067	1.2	0.828	1.517	1.517	0.138	1.29	0.774	1.548	0.387	1.026	1.538	1.333	0.103	0.8	1.2	1.273	0.727	0.308	1.692	0.778	1.222	0.526	1.474	1	1	1.032	0.968	0.909	1.091
ACSM2B-001	1.059	0.941	0.3	0.7	0.8	1	0.7	2.5	0.943	1.457	0.6	0.889	0.667	0.222	2.222	1.067	1.733	0.4	0.533	1.067	1.2	0.857	1.429	1.571	0.143	1.125	0.875	1.625	0.375	1.158	1.474	1.263	0.105	0.8	1.2	1.273	0.727	0.308	1.692	0.706	1.294	0.564	1.436	1.071	0.929	1.097	0.903	0.8	1.2
ACSM3-001	1.214	0.786	0.955	0.409	0.545	0.409	1.636	2.045	1.545	1	0.455	1.2	0.7	1.4	0.7	1.174	1.174	1.696	0	1.174	0.783	1.455	0.848	1.333	0.364	1.231	1.128	1.333	0.308	1.059	1.059	1.882	0	1.176	0.824	0.933	1.067	1	1	1.448	0.552	1.021	0.979	1.429	0.571	1.062	0.938	1.8	0.2
ACSM4-001	1.067	0.933	0.588	0.706	0.824	1.529	0.353	2	1.355	1.065	0.581	0.762	0.762	0.286	2.19	1.167	1.5	0.5	0.167	1.667	1	1.111	0.778	2	0.111	1.222	1	1.222	0.556	1.176	1.765	0.941	0.118	1.294	0.706	0.75	1.25	0.8	1.2	1.059	0.941	1.231	0.769	0.889	1.111	0.971	1.029	1.231	0.769
ACSM5-001	0.909	1.091	0	0.48	0.24	1.44	0.48	3.36	0.522	2.217	0.261	0.681	0.936	0.17	2.213	1.304	1.435	0.522	0.13	1.174	1.435	1.3	0.9	1.4	0.4	1.212	1.455	0.848	0.485	0.837	1.953	1.023	0.186	0.267	1.733	1	1	0.211	1.789	1.111	0.889	0.6	1.4	0.8	1.2	0.703	1.297	0.833	1.167
ACSM6-001	0.9	1.1	0.24	1.8	0.36	1.08	0.72	1.8	0.955	1.5	0.545	1.077	1.077	0.154	1.692	1.263	1.579	0.632	0	0.632	1.895	1.25	1.125	1.625	0	1.333	1.63	0.889	0.148	1.059	2.118	0.824	0	1.059	0.941	0.4	1.6	0.72	1.28	1.167	0.833	0.733	1.267	1.13	0.87	1.4	0.6	1.125	0.875
ACSS1-001	0.778	1.222	0.115	0.808	0.462	1.154	0.115	3.346	0.333	2.583	0.083	0.452	1.355	0.129	2.065	0.3	1.2	0.45	0.75	1.2	2.1	0.718	1.641	1.026	0.615	0.718	2.051	0.718	0.513	0.919	1.676	0.865	0.541	0.8	1.2	0.444	1.556	0.105	1.895	0.833	1.167	0.452	1.548	0.649	1.351	0.474	1.526	0.4	1.6
ACSS2-006	0.8	1.2	0.111	1	1.111	1.444	0.222	2.111	1.333	1.667	0	0.604	0.83	0.453	2.113	1.024	1.61	0.732	0.146	0.878	1.61	1.067	1.422	1.156	0.356	0.909	1.455	1.545	0.091	1	1.455	1.364	0.182	0.593	1.407	0.818	1.182	0.308	1.692	1.125	0.875	0.7	1.3	0.875	1.125	0.528	1.472	0.737	1.263
ACSS3-001	1.368	0.632	1.418	1.2	1.091	0.764	0.436	1.091	1.579	0.868	0.553	1.356	0.814	0.746	1.085	1.953	1.256	1.116	0.279	0.698	0.698	1.304	1.13	1.217	0.348	0.914	1.371	1.486	0.229	1.356	0.814	1.492	0.339	1	1	1.1	0.9	0.889	1.111	1.368	0.632	1.111	0.889	1.111	0.889	1.158	0.842	1.636	0.364
ACTA1-001	0.167	1.833	0	0	0.231	1.615	0	4.154	0.2	2.8	0	0	1.143	0	2.857	0	3.913	0	1.043	0	1.043	0.842	1.895	0.211	1.053	0.148	3.259	0.148	0.444	0.552	2.621	0.138	0.69	0.25	1.75	0	2	0	2	0.333	1.667	0.526	1.474	0.364	1.636	0.143	1.857	0.333	1.667
ACTA2-001	0.5	1.5	0	0.667	0.444	1.333	0.444	3.111	0.7	2.2	0.1	0.6	1.4	0.2	1.8	1.846	2.077	0.462	0	0.231	1.385	1.053	1.684	0.842	0.421	1.667	1.833	0.167	0.333	1.241	2.069	0.552	0.138	0.875	1.125	1.111	0.889	0.545	1.455	1.167	0.833	0.737	1.263	0.667	1.333	0.759	1.241	1.429	0.571
ACTB-001	0.154	1.846	0	0	0	1.333	0.222	4.444	0.429	2.571	0	0.182	1.455	0	2.364	0.48	3.84	0	0.24	0	1.44	1.263	2.526	0.211	0	0.769	2.615	0.308	0.308	0.966	2.483	0.276	0.276	0.4	1.6	0.222	1.778	0.167	1.833	0.444	1.556	0.316	1.684	0.435	1.565	0.154	1.846	0.667	1.333
ACTBL2-001	0.462	1.538	0.231	0.231	0.462	1.385	0.231	3.462	0.8	1.9	0.3	0.5	1	0.5	2	1.304	2.087	0.783	0	0.522	1.304	1.524	1.524	0.762	0.19	0.87	2.087	1.043	0	1.185	1.778	1.037	0	1.25	0.75	1	1	0	2	0.727	1.273	0.444	1.556	1.364	0.636	0.692	1.308	0.333	1.667
ACTC1-001	0.667	1.333	0.222	0.222	0	1.333	0.222	4	1.3	1.7	0	0.381	1.905	0.381	1.333	2	2.75	0	0	0	1.25	1.263	1.895	0.211	0.632	1.385	1.846	0.769	0	1.655	1.793	0.276	0.276	0.75	1.25	0.667	1.333	0.545	1.455	1.167	0.833	0.316	1.684	0.818	1.182	0.5	1.5	1	1
ACTG1-001	0.462	1.538	0	0	0	0.889	0	5.111	0.724	2.276	0	0	1.714	0	2.286	1.2	2.64	0.24	0.72	0	1.2	0.421	2.316	0.421	0.842	0.462	3.077	0	0.462	0.552	2.759	0.276	0.414	0	2	0.222	1.778	0	2	0.444	1.556	0.316	1.684	0.1	1.9	0.276	1.724	0.667	1.333
ACTG2-001	0.667	1.333	0.222	0.222	0	2.444	0.444	2.667	1.2	1.8	0	0.2	1.8	0.2	1.8	1.44	2.88	0.48	0	0	1.2	1.4	2.2	0.4	0	0.16	2.4	1.12	0.32	1.379	1.793	0.69	0.138	1.125	0.875	0.444	1.556	0.2	1.8	1.5	0.5	0.211	1.789	0.9	1.1	0.483	1.517	0.857	1.143
ACTL10-001	0.182	1.818	0	0.375	0	0.938	0.188	4.5	0	2.25	0.75	0	0.308	0	3.692	0	2.471	0	0.706	0.706	2.118	0.667	2.667	0	0.667	0.333	2	1	0.667	0.387	1.806	0.258	1.548	0	2	0.6	1.4	0	2	0	2	0.286	1.714	0.5	1.5	0.222	1.778	0.222	1.778
ACTL6A-001	1.375	0.625	0.968	1.742	0.968	0.774	0.774	0.774	2.087	0.391	0.522	1.625	0.625	0.625	1.125	1	1	1.6	0.2	1.6	0.6	1.818	0.545	1.273	0.364	1.778	0.741	1.333	0.148	1.481	0.889	1.63	0	1.2	0.8	1.333	0.667	1.111	0.889	1.556	0.444	1.333	0.667	1.217	0.783	1.357	0.643	1.111	0.889
ACTL6B-001	0.375	1.625	0.176	0.176	0.176	1.235	0.176	4.059	1.043	1.957	0	0.143	1.714	0.143	2	0.214	2.571	0.643	0.643	0.429	1.5	0.923	1.692	0.923	0.462	0.522	2.087	1.043	0.348	0.857	2.143	0.571	0.429	0.154	1.846	0.4	1.6	0.235	1.765	0.75	1.25	0.32	1.68	0.571	1.429	0.129	1.871	0.75	1.25
ACTL7A-001	0.5	1.5	0.14	0.419	0.279	1.814	0.14	3.209	0.333	2.667	0	0.4	0.8	0.133	2.667	0.667	1.556	1.111	0.444	1.111	1.111	1.067	1.2	1.067	0.667	0.593	1.926	0.889	0.593	0.308	2.308	0.769	0.615	0.533	1.467	1	1	0.4	1.6	0.267	1.733	0.462	1.538	0.778	1.222	0.667	1.333	0.727	1.273
ACTL7B-001	0.308	1.692	0.136	0.136	0	2.318	0.136	3.273	0.167	2.5	0.333	0	0.833	0	3.167	0.207	2.483	0	0.621	0	2.69	0.857	1.857	0.143	1.143	0.667	1.833	0.667	0.833	0.824	1.647	0.471	1.059	0.167	1.833	0.182	1.818	0.143	1.857	0.286	1.714	0.19	1.81	0.1	1.9	0.061	1.939	0.154	1.846
ACTL8-001	1.125	0.875	0	0.923	0.154	1.538	0.308	3.077	0.692	2.308	0	0.276	1.241	0	2.483	1.034	2.483	0.207	0.207	0.621	1.448	1.12	1.6	0.48	0.8	0.235	2.118	0.941	0.706	0.8	2.6	0.2	0.4	1.167	0.833	0.667	1.333	0.111	1.889	0.5	1.5	0	2	0.923	1.077	0.138	1.862	0	2
ACTL9-001	0.133	1.867	0	0.231	0.115	1.038	0.231	4.385	0.667	2.333	0	0.114	1.029	0.229	2.629	0.194	2.903	0.387	1.161	0.581	0.774	0	2.375	1	0.625	0.174	2.609	0.348	0.87	0.343	2.743	0.457	0.457	0.333	1.667	0	2	0.182	1.818	0.182	1.818	0.267	1.733	0.375	1.625	0.16	1.84	0.571	1.429
ACTN1-006	0.424	1.576	0.136	0.409	0.068	1.159	0.136	4.091	0.55	2.35	0.1	0.111	1.333	0.222	2.333	0.632	2.368	0.474	0.632	0.632	1.263	0.667	1.733	0.933	0.667	0.436	1.964	0.945	0.655	0.65	2.5	0.45	0.4	0.538	1.462	0.519	1.481	0.222	1.778	0.744	1.256	0.286	1.714	0.54	1.46	0.289	1.711	0.8	1.2
ACTN2-001	0.5	1.5	0	0.571	0.786	0.786	0.286	3.571	1.045	1.773	0.182	0.485	1.091	0.121	2.303	0.632	1.737	0.632	0.789	0.474	1.737	1.143	2	0.571	0.286	1.023	1.581	0.465	0.93	1.333	1.76	0.213	0.693	0.538	1.462	0.435	1.565	0.291	1.709	0.652	1.348	0.642	1.358	0.963	1.037	0.457	1.543	1	1
ACTN3-003	0.516	1.484	0	0.375	0.312	1.25	0.375	3.688	0.849	2.038	0.113	0.435	0.609	0.348	2.609	0.5	1.75	0.75	0.375	0.625	2	0.7	2	0.6	0.7	0.696	2.348	0.696	0.261	0.584	2.067	0.719	0.629	0.6	1.4	0.095	1.905	0.073	1.927	0.41	1.59	0.375	1.625	0.56	1.44	0.329	1.671	0.353	1.647
ACTN4-001	0.133	1.867	0.143	0.143	0.286	1.429	0.071	3.929	0.45	2.45	0.1	0.108	1.405	0	2.486	0.128	1.915	0.383	0.766	0.128	2.681	0.414	2.345	0.414	0.828	0.293	2.439	0.585	0.683	0.519	2.597	0.364	0.519	0.48	1.52	0.452	1.548	0.143	1.857	0.391	1.609	0.241	1.759	0.19	1.81	0.207	1.793	0.5	1.5
ACTR10-002	1.467	0.533	0.923	1.269	1.385	0.462	1.269	0.692	0.964	0.857	1.179	1.625	0.875	0.5	1	1.44	0.96	1.44	0.24	0.96	0.96	1.103	0.828	1.655	0.414	2.2	0.4	0.8	0.6	1.391	0.696	1.565	0.348	1.692	0.308	1	1	1.333	0.667	1.867	0.133	1.2	0.8	1.25	0.75	1.2	0.8	1.8	0.2
ACTR1A-001	0.6	1.4	0.194	0.387	1.161	1.161	0.581	2.516	1.071	1.607	0.321	0.32	1.6	0.16	1.92	1.5	2.571	1.071	0	0.429	0.429	1.474	1.684	0.842	0	0.533	1.867	0.8	0.8	1.667	1.667	0.333	0.333	0.933	1.067	0.667	1.333	0.6	1.4	0.222	1.778	0.957	1.043	0.857	1.143	0.581	1.419	1	1
ACTR1B-001	0.526	1.474	0.176	0.176	0.706	1.765	0.176	3	0.682	2.182	0.136	0.414	0.966	0	2.621	0	2.75	1	1	1	0.25	0.842	0.842	1.053	1.263	0.667	0.889	0.889	1.556	1.037	1.926	0.741	0.296	0.462	1.538	1	1	0	2	0	2	0.696	1.304	0.522	1.478	0.345	1.655	1	1
ACTR2-002	1.5	0.5	1.171	1.171	1.61	0.439	0.439	1.171	1.32	1.32	0.36	1.444	0.111	1.111	1.333	3.6	0.4	1.2	0	0.4	0.4	1.647	0.235	2.118	0	1.273	1.636	0.909	0.182	1.647	0.706	1.412	0.235	0.875	1.125	0.25	1.75	0.727	1.273	0.824	1.176	1.259	0.741	1.143	0.857	1.438	0.562	1.2	0.8
ACTR3-001	1.524	0.476	1.154	2.308	0.462	0.462	0.462	1.154	1.545	1	0.455	0.848	0.848	1.212	1.091	0.857	1.143	2	0.286	1.143	0.571	2	0	1.846	0.154	1.217	0.696	1.391	0.696	2	0.5	1.333	0.167	1.667	0.333	0.889	1.111	1.25	0.75	1.6	0.4	1.217	0.783	1.28	0.72	1.438	0.562	1.5	0.5
ACTR3B-001	1.091	0.909	0.48	0.72	1.2	1.2	0.24	2.16	1.147	1.235	0.618	0.947	0.947	0.526	1.579	0.632	1.579	1.895	0.316	0	1.579	1.333	1.185	0.741	0.741	0.444	1.333	1.111	1.111	0.667	1.333	1.667	0.333	1.111	0.889	0.889	1.111	0.625	1.375	0.6	1.4	0.571	1.429	1.2	0.8	0.938	1.062	0.667	1.333
ACTR3C-003	0.857	1.143	0.8	0.4	0.4	1.2	0.4	2.8	1.875	0.75	0.375	0.923	0.923	0.308	1.846	1.636	0	1.091	0	1.636	1.636	1.286	1	0.857	0.857	0	1.455	1.818	0.727	0.174	1.391	1.739	0.696	1.143	0.857	1	1	0.667	1.333	0.667	1.333	0.6	1.4	1.667	0.333	0.889	1.111	0.667	1.333
ACTR5-001	0.842	1.158	0.333	0.667	0.583	1.167	0.417	2.833	1.125	1.25	0.625	1.111	0.778	0.222	1.889	1.05	1.35	0.75	0.75	0.3	1.8	0.615	1.026	1.231	1.128	1.143	1.429	0.857	0.571	1.333	1.156	0.978	0.533	0.909	1.091	0.571	1.429	0.341	1.659	0.696	1.304	0.56	1.44	1.034	0.966	0.691	1.309	1	1
ACTR6-001	1.565	0.435	1.071	1.5	1.071	1.071	0.857	0.429	1.727	0.455	0.818	1.548	0.516	0.645	1.29	1.565	0.783	1.565	0.261	1.304	0.522	2.353	0	1.176	0.471	1.556	0.444	1.778	0.222	1.429	1.143	1.429	0	0.952	1.048	2	0	1	1	1.565	0.435	1.391	0.609	1.68	0.32	1.706	0.294	1.5	0.5
ACTR8-001	1.625	0.375	1.065	0.871	1.065	0.484	0.677	1.839	1.5	1.026	0.474	0.516	0.516	0.645	2.323	2.093	1.395	0.558	0.419	0.558	0.977	2.065	0.645	1.161	0.129	1.333	0.444	1.778	0.444	1.081	1.297	1.297	0.324	0.778	1.222	1.13	0.87	0.55	1.45	1.474	0.526	1.026	0.974	1.278	0.722	0.947	1.053	1.6	0.4
ACTRT1-001	1.111	0.889	0.293	0.732	0.732	2.049	0.439	1.756	0.947	1.895	0.158	0.414	1.379	0.828	1.379	1.714	1.286	0.429	0.214	0.643	1.714	1.905	1.333	0.762	0	1.176	1.647	1.176	0	0.64	0.96	2.08	0.32	0.667	1.333	1.167	0.833	0.8	1.2	1.455	0.545	1	1	0.8	1.2	0.538	1.462	0.8	1.2
ACTRT2-001	0.762	1.238	0.133	0.133	0.4	1.6	0.133	3.6	0.562	2.438	0	0	1.538	0	2.462	0.6	2.2	0.2	0.8	0.2	2	0.174	3.13	0	0.696	0.444	2.444	0.222	0.889	0.889	1.63	0.741	0.741	0	2	0	2	0	2	0.75	1.25	0.364	1.636	0.381	1.619	0.074	1.926	0.571	1.429
ACTRT3-001	1	1	0.333	0.5	0.833	1.5	1	1.833	0.75	1.607	0.643	1.167	0.333	0.167	2.333	1.25	1	1.25	0.5	0.75	1.25	1.333	0.762	1.143	0.762	1.818	1.455	0.364	0.364	1.6	1.333	0.667	0.4	0.8	1.2	1.5	0.5	0.667	1.333	0.4	1.6	0.526	1.474	0.778	1.222	0.8	1.2	1.167	0.833
ACVR1-001	0.706	1.294	0.792	1.132	1.132	1.132	0.226	1.585	1.222	1	0.778	1	0.6	0.5	1.9	0.667	2	1	0.333	0.833	1.167	0.87	1.565	0.87	0.696	1.067	1.467	1.2	0.267	0.909	1.818	1.273	0	1	1	1.167	0.833	0.783	1.217	1.217	0.783	1.034	0.966	1.31	0.69	1.077	0.923	1.143	0.857
ACVR1B-004	0.778	1.222	0.517	0.31	0.828	1.552	0	2.793	1.5	1.219	0.281	0.683	1.171	0.585	1.561	1.543	1.886	0.857	0.343	0.514	0.857	0.87	1.913	0.522	0.696	0.348	1.913	1.043	0.696	1.158	1.789	0.842	0.211	1	1	0.875	1.125	0.353	1.647	0.842	1.158	0.64	1.36	0.815	1.185	0.839	1.161	0.889	1.111
ACVR1C-001	0.909	1.091	0.367	0.612	1.347	1.102	0.367	2.204	1.059	0.794	1.147	1	0.778	0.556	1.667	1.636	1.636	1.636	0.364	0.727	0	1.684	0.421	1.895	0	1.231	1.231	1.231	0.308	1.463	0.976	0.878	0.683	1.385	0.615	1.556	0.444	0.889	1.111	1.217	0.783	1.172	0.828	1.1	0.9	1.133	0.867	1.167	0.833
ACVR2A-001	1.7	0.3	1.435	1.304	1.174	0.261	0.783	1.043	1.5	0.536	0.964	1	1	0.778	1.222	2.4	0.72	1.68	0	0.96	0.24	1.467	0.533	1.733	0.267	1	1.5	1.5	0	1.789	0.737	1.263	0.211	1.176	0.824	1.429	0.571	0.556	1.444	1.3	0.7	1.375	0.625	1.071	0.929	1.421	0.579	1.684	0.316
ACVR2B-001	0.824	1.176	0	0.737	0.316	1.684	0.211	3.053	0.9	2.1	0	0.235	0.706	0.588	2.471	1.034	1.655	0.828	1.034	0.414	1.034	0.97	1.455	1.091	0.485	0.5	1.5	0.833	1.167	1.212	2.182	0.364	0.242	0.143	1.857	0.941	1.059	0	2	0.353	1.647	0.417	1.583	0.667	1.333	0.348	1.652	0.737	1.263
ACVRL1-002	0.667	1.333	0	0.818	0.182	1.182	0.364	3.455	0.6	2.4	0	0.103	0.615	0.103	3.179	0.686	1.543	0.686	0.514	0.857	1.714	0.933	1.6	0.8	0.667	0.414	1.931	0.966	0.69	0.774	2.065	0.774	0.387	0.727	1.273	0.421	1.579	0.261	1.739	0.375	1.625	0.632	1.368	0.417	1.583	0.207	1.793	0.444	1.556
ACY1-001	0.783	1.217	0	0.375	0.188	0.938	0.562	3.938	0	2.182	0.818	0.324	0.757	0.216	2.703	0.24	1.44	0.96	0.24	1.2	1.92	1.931	1.379	0.552	0.138	1.231	1.538	0.923	0.308	1.222	1.778	0.889	0.111	1.4	0.6	0.4	1.6	0.267	1.733	0.182	1.818	0.267	1.733	0.9	1.1	0.258	1.742	0.5	1.5
ACY3-001	0.6	1.4	0.182	0	0.182	0.727	0	4.909	1.2	1.8	0	0.333	1	0	2.667	0.6	2.4	0.6	0.6	0.3	1.5	1.077	1.846	0.615	0.462	0.6	1.8	0.8	0.8	0.774	2.581	0.387	0.258	0.727	1.273	1	1	0	2	0.364	1.636	0.4	1.6	0	2	0.3	1.7	0	2
ACYP1-002	1	1	0	2.143	0.429	0.857	0	2.571	1	1.5	0.5	0	0.889	0.889	2.222	0	1.714	2.571	0	0.857	0.857	1	1	1	1	1.6	0.8	1.6	0	0.727	1.091	0.727	1.455	1	1	1.333	0.667	1.25	0.75	0.4	1.6	1	1	0.8	1.2	1.667	0.333	0	2
ACYP2-006	1	1	0.923	0.462	0.462	1.846	0.923	1.385	1.5	0.3	1.2	1	1.333	0	1.667	1.5	1	1	0.25	1	1.25	1.333	0	2.667	0	0.923	0.923	1.846	0.308	4	0	0	0	0.571	1.429	0	0	1.6	0.4	1.429	0.571	0.923	1.077	1	1	1.4	0.6	0.571	1.429
AD000671.6-001	1	1	1.2	1.2	1.2	0	0	2.4	0	2	1	1.333	1.333	1.333	0	0.545	1.091	1.091	0.545	1.091	1.636	1.5	1	0.5	1	1	0	3	0	2.667	0.667	0.667	0	1	1	0.5	1.5	0.667	1.333	0	2	0.333	1.667	0	2	1.5	0.5	0.5	1.5
ADA-001	0.8	1.2	0.167	0.167	0.5	2.167	0.333	2.667	0.706	2.118	0.176	0	0.96	0.64	2.4	0.706	2.118	0.353	0.706	0.706	1.412	0.762	1.143	1.333	0.762	0.941	1.882	0.706	0.471	1.032	2.323	0.387	0.258	0.75	1.25	0.545	1.455	0	2	0.308	1.692	0.833	1.167	0.381	1.619	0.6	1.4	0.4	1.6
ADAD1-001	1.8	0.2	0.968	0.968	1.935	0.484	0.387	1.258	1.364	0.455	1.182	2	0.353	0.706	0.941	1.2	1	1.5	0.1	1.5	0.7	1.75	0.625	1.5	0.125	1.5	0.333	1.667	0.5	1.6	0.7	1.6	0.1	0.96	1.04	1.692	0.308	1.032	0.968	1.407	0.593	1.209	0.791	1.467	0.533	1.588	0.412	1.4	0.6
ADAD2-001	0.588	1.412	0	0.733	0	1.733	0.067	3.467	0	3	0	0.105	1.053	0.105	2.737	0.471	1.059	0.471	1.059	0.824	2.118	0.857	1.886	0.8	0.457	0.522	2.435	0.522	0.522	0.709	2.076	0.506	0.709	0.286	1.714	0.462	1.538	0.071	1.929	0.444	1.556	0.5	1.5	0.261	1.739	0.6	1.4	0.526	1.474
ADAL-002	1	1	0.698	1.256	1.674	0.558	0.279	1.535	1.143	0.714	1.143	1	0.8	0.6	1.6	2.538	1.154	0.462	0	0.923	0.923	2	0.571	1.429	0	1.833	0.667	1.5	0	0.941	1.176	1.882	0	1.111	0.889	1.286	0.714	0.842	1.158	0.889	1.111	1.103	0.897	0.957	1.043	1.357	0.643	1.5	0.5
ADAM10-001	0.97	1.03	1.435	0.783	1.304	0.783	0.522	1.174	1.8	0.675	0.525	1.176	0.471	1.294	1.059	1.821	0.75	1.179	0	1.929	0.321	1.8	0.5	1.7	0	1.579	0.421	1.895	0.105	1.514	0.649	1.514	0.324	1.357	0.643	1.517	0.483	0.824	1.176	1.257	0.743	1.347	0.653	1.395	0.605	1.318	0.682	1.333	0.667
ADAM11-001	0.348	1.652	0.082	0.164	0.329	1.644	0.164	3.616	0.75	2	0.25	0.356	1.422	0	2.222	0.667	1.333	0.111	0.889	0.889	2.111	1.106	1.447	1.106	0.34	0.421	2	0.632	0.947	1.13	1.826	0.522	0.522	0.3	1.7	0.48	1.52	0.171	1.829	0.143	1.857	0.56	1.44	0.444	1.556	0.286	1.714	0.364	1.636
ADAM12-001	1.154	0.846	0.289	0.434	0.795	1.518	0.217	2.747	1.182	1.364	0.455	0.714	1.071	0.286	1.929	0.842	1.263	0.632	0.105	1.053	2.105	1.043	1.101	1.507	0.348	0.622	2.044	0.889	0.444	0.788	1.515	1.333	0.364	0.9	1.1	0.774	1.226	0.8	1.2	1.116	0.884	0.833	1.167	0.634	1.366	0.976	1.024	1.04	0.96
ADAM15-019	0.267	1.733	0.054	0.757	0.324	1.459	0.432	2.973	1	1.429	0.571	0	0.957	0.348	2.696	0.909	1.545	0.364	0.364	0.727	2.091	1.155	1.237	1.072	0.536	1.116	1.86	0.93	0.093	1.034	1.931	0.759	0.276	0.667	1.333	0.696	1.304	0.167	1.833	0.952	1.048	0.588	1.412	0.818	1.182	0.368	1.632	0.833	1.167
ADAM17-001	1.278	0.722	0.952	1.429	0.857	0.667	0.762	1.333	0.943	1.286	0.771	1.455	0.582	0.655	1.309	1.406	0.469	1.031	0.375	1.125	1.594	1.217	0.957	1.217	0.609	1.463	0.683	1.463	0.39	1.474	0.842	1.263	0.421	1.231	0.769	1.2	0.8	0.424	1.576	1.095	0.905	1.097	0.903	1.138	0.862	1.103	0.897	0.971	1.029
ADAM18-001	1.526	0.474	1.158	1.474	0.947	1.053	0.316	1.053	1.432	0.409	1.159	1.7	0.3	1.1	0.9	1.5	0.8	1.9	0.1	1.3	0.4	1.067	0.533	2.267	0.133	1.684	0.737	1.579	0	1.529	1.176	1.294	0	1.405	0.595	1.7	0.3	1.176	0.824	1.49	0.51	1.447	0.553	1.212	0.788	1.444	0.556	1.409	0.591
ADAM19-003	0.923	1.077	0.228	0.684	0.759	1.899	0.076	2.354	0.857	1.821	0.321	0.513	0.718	0.205	2.564	0.984	2.066	0.59	0.197	0.885	1.279	1.136	1.364	1	0.5	0.88	2	0.56	0.56	1.188	1.562	0.75	0.5	0.72	1.28	0.69	1.31	0.435	1.565	0.522	1.478	0.4	1.6	0.733	1.267	0.793	1.207	0.863	1.137
ADAM2-001	1.474	0.526	2	0.778	1	0.667	0.333	1.222	1.92	0.18	0.9	1.913	0.261	0.957	0.87	0.923	0.554	2.031	0.092	1.754	0.646	1.75	0.375	1.625	0.25	1.793	0.414	1.655	0.138	1.294	0.824	1.882	0	1.379	0.621	1.2	0.8	1.176	0.824	1.389	0.611	1.364	0.636	1.351	0.649	1.435	0.565	1.209	0.791
ADAM20-001	1.353	0.647	0.857	1.286	1.286	0.514	0.771	1.286	0.951	0.951	1.098	1.241	0.483	0.621	1.655	1.696	0.783	0.783	0	2.087	0.652	1.8	0.7	1.4	0.1	1.268	1.171	1.463	0.098	1.091	1.333	1.576	0	1.407	0.593	1.188	0.812	0.791	1.209	1.25	0.75	0.914	1.086	1.122	0.878	1.056	0.944	1.13	0.87
ADAM21-001	1.2	0.8	0.762	1.048	1.238	0.952	0.667	1.333	1.071	1.143	0.786	1.176	0.863	0.392	1.569	2.118	0.941	0.941	0	1.647	0.353	1.067	0.8	1.867	0.267	1.806	1.032	1.032	0.129	1.455	0.97	1.576	0	1.083	0.917	1.419	0.581	0.8	1.2	1.188	0.812	0.875	1.125	1.152	0.848	1.2	0.8	1.304	0.696
ADAM22-001	1.226	0.774	0.93	1.099	1.775	0.761	0.338	1.099	1.588	0.706	0.706	1.217	0.348	0.609	1.826	1.658	0.632	1.5	0.237	1.263	0.711	2.154	0.41	1.128	0.308	1.647	1.098	0.863	0.392	0.737	1.263	1.368	0.632	1.172	0.828	1.2	0.8	0.839	1.161	1.136	0.864	1.246	0.754	1.074	0.926	1.228	0.772	0.957	1.043
ADAM23-001	1	1	0.646	0.738	1.569	1.292	0.369	1.385	1.263	1.184	0.553	0.651	0.93	0.465	1.953	1.254	1.075	0.537	0.627	0.716	1.791	0.727	1.273	1.364	0.636	0.878	1.366	1.268	0.488	1.36	1.28	1.2	0.16	1.103	0.897	1.357	0.643	0.732	1.268	1.268	0.732	0.72	1.28	1.238	0.762	1.156	0.844	0.933	1.067
ADAM28-001	1.103	0.897	0.655	1.309	1.091	1.418	0.436	1.091	1.235	0.794	0.971	1.306	0.49	0.49	1.714	1.787	0.766	1.021	0.128	0.894	1.404	1.395	1.023	1.581	0	1.043	0.87	1.913	0.174	1.158	0.842	1.895	0.105	1.357	0.643	1.304	0.696	0.909	1.091	1.459	0.541	1	1	1.224	0.776	1.102	0.898	1.256	0.744
ADAM29-001	1.6	0.4	1.1	1.5	1	0.5	0.5	1.4	1.269	0.75	0.981	0.923	0.615	0.538	1.923	0.7	1.8	0.9	0.1	2.2	0.3	2.267	0.867	0.8	0.067	1.532	0.851	1.191	0.426	1.75	0	2.25	0	1.462	0.538	1.297	0.703	0.81	1.19	1.389	0.611	0.863	1.137	1.2	0.8	1.163	0.837	1.231	0.769
ADAM30-001	1.548	0.452	1.068	0.74	1.315	0.822	1.068	0.986	1.214	0.714	1.071	1.067	0.8	0.711	1.422	1.5	1.125	1.125	0.375	1.219	0.656	1.6	1.029	1.257	0.114	1.467	0.933	1.467	0.133	1.25	0.875	1.625	0.25	1.357	0.643	1.455	0.545	0.848	1.152	1.243	0.757	1.298	0.702	1.235	0.765	1.263	0.737	1.091	0.909
ADAM32-001	1.4	0.6	0.885	1.18	1.082	0.787	0.689	1.377	1.558	0.462	0.981	1.488	0.558	0.93	1.023	1.171	0.732	1.829	0.146	0.878	1.244	1.6	0.229	1.943	0.229	1.744	0.923	1.231	0.103	1.081	0.541	2.27	0.108	1.529	0.471	1.8	0.2	1.463	0.537	1.59	0.41	1.404	0.596	1.238	0.762	1.529	0.471	1.442	0.558
ADAM33-001	0.526	1.474	0	0.316	0.379	1.579	0.253	3.474	0.75	1.875	0.375	0.381	1.143	0.286	2.19	0.511	1.149	0.255	0.638	0.638	2.809	0.757	1.514	1.081	0.649	0.571	2.4	0.229	0.8	0.706	2.059	0.471	0.765	0.364	1.636	0.432	1.568	0.25	1.75	0.421	1.579	0.533	1.467	0.5	1.5	0.432	1.568	0.56	1.44
ADAM7-002	1.091	0.909	0.806	1.075	1.343	0.627	0.896	1.254	0.98	1.041	0.98	1.4	0.9	0.5	1.2	0.933	1.2	1.6	0.133	1.6	0.533	1.854	0.78	1.171	0.195	1.395	1.209	1.116	0.279	0.727	0.909	1.818	0.545	0.97	1.03	1.31	0.69	0.828	1.172	1.15	0.85	1.138	0.862	1.524	0.476	1.322	0.678	1.136	0.864
ADAM8-001	0.261	1.739	0.088	0.265	0.088	1.412	0.176	3.971	0.643	2.357	0	0.464	1.101	0.116	2.319	0.36	1.92	0.36	0.24	0.48	2.64	0.5	1.944	0.944	0.611	0.421	2	0.842	0.737	0.907	2.027	0.533	0.533	0.632	1.368	0.294	1.706	0.15	1.85	0.32	1.68	0.333	1.667	0.267	1.733	0.222	1.778	0.409	1.591
ADAM9-001	1.152	0.848	0.915	1.22	1.525	0.407	0.61	1.322	1.829	0.732	0.439	1.385	0.615	0.615	1.385	1.418	0.764	1.309	0.218	1.418	0.873	1.846	0.769	1.231	0.154	2.061	0.97	0.848	0.121	1.617	0.681	1.362	0.34	1.419	0.581	1.474	0.526	0.706	1.294	1.292	0.708	0.955	1.045	1.158	0.842	1.083	0.917	1.545	0.455
ADAMDEC1-001	1.077	0.923	0.5	0.625	1	1.125	0.875	1.875	1	1	1	1.103	0.414	0.414	2.069	1.886	0.686	0.857	0.171	0.857	1.543	1.92	0.48	1.6	0	0.8	1.067	1.6	0.533	1.333	1.333	1.333	0	1.067	0.933	1.053	0.947	1.053	0.947	0.966	1.034	1.111	0.889	1.1	0.9	1.25	0.75	1.529	0.471
ADAMTS1-001	1.143	0.857	0.411	1.151	0.986	1.151	0.329	1.973	1.2	1.2	0.6	0.604	0.755	0.453	2.189	0.741	1.481	0.815	0.519	0.519	1.926	0.918	1.246	0.918	0.918	0.929	1.714	0.714	0.643	0.836	1.493	1.015	0.657	0.455	1.545	0.815	1.185	0.35	1.65	0.97	1.03	0.931	1.069	0.897	1.103	0.929	1.071	1.319	0.681
ADAMTS10-001	0.483	1.517	0	0.207	0.138	1.448	0.345	3.862	0.818	2.182	0	0.174	1.333	0.174	2.319	0.733	1.133	0.2	0.933	0.467	2.533	0.675	1.639	0.867	0.819	0.276	1.931	0.759	1.034	0.315	2.562	0.584	0.539	0.37	1.63	0.39	1.61	0.19	1.81	0.357	1.643	0.732	1.268	0.4	1.6	0.305	1.695	0.455	1.545
ADAMTS12-002	1.022	0.978	0.104	0.783	0.783	1.565	0.574	2.191	1.154	1.477	0.369	1.108	0.819	0.289	1.783	0.978	1.6	0.578	0.222	1.067	1.556	1.103	1.345	1.31	0.241	1.154	1.077	1.577	0.192	1.152	1.455	1.152	0.242	0.833	1.167	0.706	1.294	0.553	1.447	0.806	1.194	0.758	1.242	0.879	1.121	0.832	1.168	0.897	1.103
ADAMTS13-001	0.438	1.562	0.047	0.614	0.425	1.748	0.047	3.118	1	1.909	0.091	0.27	0.989	0.225	2.517	0.432	1.676	0.378	0.486	0.541	2.486	1.186	1.458	0.915	0.441	0.444	2.389	0.778	0.389	1.113	1.774	0.571	0.541	0.64	1.36	0.581	1.419	0.208	1.792	0.32	1.68	0.167	1.833	0.596	1.404	0.38	1.62	0.683	1.317
ADAMTS14-001	0.606	1.394	0.186	0.371	0.186	1.918	0.124	3.216	0.727	1.909	0.364	0.359	0.974	0.154	2.513	0.433	1.794	0.68	0.309	0.186	2.598	1.094	1.736	0.943	0.226	0.656	1.705	0.984	0.656	0.55	2.15	0.8	0.5	0.467	1.533	0.72	1.28	0.105	1.895	0.625	1.375	0.174	1.826	0.645	1.355	0.294	1.706	0.78	1.22
ADAMTS15-001	0.467	1.533	0	0.209	0.349	1.674	0.209	3.558	0.48	2.52	0	0.188	1.062	0.062	2.688	0.868	1.737	0.632	0.316	0.395	2.053	0.485	2.485	0.121	0.909	0.545	2.273	0.455	0.727	0.822	2.027	0.438	0.712	0.429	1.571	0.696	1.304	0.25	1.75	0.438	1.562	0.286	1.714	0.471	1.529	0.054	1.946	0.638	1.362
ADAMTS16-001	0.722	1.278	0.581	0.968	0.774	0.774	0.323	2.581	1.2	1.114	0.686	0.59	0.852	0.525	2.033	1.274	1.54	0.796	0.478	0.584	1.327	1.035	1.694	0.847	0.424	1.115	1.443	0.918	0.525	0.829	1.805	0.878	0.488	0.811	1.189	0.731	1.269	0.375	1.625	0.718	1.282	0.712	1.288	0.889	1.111	0.833	1.167	0.712	1.288
ADAMTS17-001	0.455	1.545	0.126	0.632	0.379	1.389	0.379	3.095	0.931	1.966	0.103	0.451	0.958	0.394	2.197	0.73	1.297	0.568	0.892	0.649	1.865	0.513	1.846	0.462	1.179	0.483	1.724	1.103	0.69	0.703	2.108	0.541	0.649	0.5	1.5	0.389	1.611	0.25	1.75	0.353	1.647	0.667	1.333	0.31	1.69	0.517	1.483	0.455	1.545
ADAMTS18-001	1.13	0.87	0.607	0.809	0.742	1.551	0.809	1.483	1.429	1.214	0.357	0.667	1.091	0.667	1.576	1.091	1.036	1.091	0.382	0.873	1.527	0.947	1.421	1.158	0.474	0.755	1.434	1.509	0.302	1.128	1.333	0.974	0.564	1.048	0.952	0.944	1.056	0.585	1.415	1.154	0.846	0.795	1.205	1.167	0.833	1.031	0.969	0.961	1.039
ADAMTS19-001	0.933	1.067	0.674	0.742	1.213	0.944	0.539	1.888	1.167	0.944	0.889	0.949	0.475	0.61	1.966	1.304	0.848	1.304	0.391	0.978	1.174	1	0.818	1.136	1.045	1.091	1.309	1.527	0.073	1.333	1.231	1.128	0.308	1.071	0.929	1.257	0.743	0.654	1.346	1.5	0.5	1.015	0.985	0.982	1.018	1	1	1.13	0.87
ADAMTS2-001	0.514	1.486	0.058	0.291	0.117	1.689	0.233	3.612	0.474	2.368	0.158	0.105	1.158	0.421	2.316	0.357	2.214	0.714	0.429	0.214	2.071	0.659	1.626	0.703	1.011	0.357	2.214	0.714	0.714	0.41	2.462	0.256	0.872	0.452	1.548	0.51	1.49	0.286	1.714	0.488	1.512	0.32	1.68	0.394	1.606	0.395	1.605	0.596	1.404
ADAMTS20-001	1.214	0.786	1.381	0.905	1.667	0.524	0.476	1.048	1.296	0.444	1.259	1.345	0.582	0.8	1.273	1.116	0.872	1.5	0.14	1.465	0.907	1.837	0.571	1.51	0.082	1.274	1.027	1.487	0.212	1.6	1.067	1.227	0.107	1.042	0.958	1.183	0.817	1.01	0.99	1.237	0.763	1.245	0.755	1.133	0.867	1.464	0.536	1.323	0.677
ADAMTS3-001	1.176	0.824	0.667	1.037	1.259	0.963	0.519	1.556	1.038	1.038	0.923	0.845	0.845	0.62	1.69	1.562	1.312	0.875	0.188	1.125	0.938	1.634	0.958	1.296	0.113	1.161	1.548	0.968	0.323	2.286	0.444	0.952	0.317	1.143	0.857	1.216	0.784	0.906	1.094	1.053	0.947	1.046	0.954	1.362	0.638	1.091	0.909	1.357	0.643
ADAMTS4-001	0.538	1.462	0.198	0.659	0.264	1.319	0.527	3.033	1.105	1.895	0	0.085	1.362	0.17	2.383	0.7	1.5	1	0.6	0.5	1.7	1.211	1.684	0.737	0.368	0.978	1.6	0.978	0.444	1.043	1.971	0.754	0.232	0.526	1.474	0.88	1.12	0.263	1.737	0.9	1.1	0.435	1.565	0.619	1.381	0.2	1.8	0.743	1.257
ADAMTS5-001	0.889	1.111	0.468	0.468	0.39	1.169	0.312	3.195	0.9	1.8	0.3	0.357	1.071	0.286	2.286	1	1.833	0.833	0.333	0.5	1.5	0.816	1.633	0.816	0.735	1.214	1.429	0.857	0.5	0.8	1.493	0.8	0.907	0.774	1.226	0.812	1.188	0.216	1.784	0.692	1.308	0.78	1.22	0.889	1.111	0.895	1.105	1.19	0.81
ADAMTS6-007	1.211	0.789	0.658	1.562	1.068	0.904	0.74	1.068	2	0.722	0.278	1.356	0.678	0.339	1.627	1.121	1.055	1.253	0.132	1.253	1.187	1.77	0.721	1.508	0	1.587	0.889	1.333	0.19	1.673	0.8	1.309	0.218	1.22	0.78	1.026	0.974	0.682	1.318	1.2	0.8	1.172	0.828	1.313	0.687	1.292	0.708	1.231	0.769
ADAMTS7-001	0.3	1.7	0	0.217	0.217	1.391	0.261	3.913	0.583	2.25	0.167	0.44	0.92	0.36	2.28	0.703	1.828	0.516	0.141	0.469	2.344	1.037	1.841	0.614	0.508	0.409	2.364	0.773	0.455	0.712	2.034	0.61	0.644	0.323	1.677	0.436	1.564	0.174	1.826	0.652	1.348	0.389	1.611	0.53	1.47	0.179	1.821	0.714	1.286
ADAMTS8-001	0.357	1.643	0.065	0.258	0.194	1.29	0.194	4	0.5	2.375	0.125	0.087	1.043	0.348	2.522	0.857	1.821	0.321	0.321	0.107	2.571	0.556	2.222	0.389	0.833	0.372	1.953	0.651	1.023	0.62	2.141	0.507	0.732	0.471	1.529	0.167	1.833	0.049	1.951	0.857	1.143	0.629	1.371	0.489	1.511	0.373	1.627	0.65	1.35
ADAMTS9-001	1.32	0.68	1.514	0.953	0.841	0.729	0.28	1.682	1.455	1.136	0.409	0.772	0.982	0.561	1.684	1.321	1.019	0.83	0.264	1.245	1.321	0.852	1.519	1.407	0.222	0.952	1.46	1.175	0.413	1.253	1.535	0.97	0.242	0.909	1.091	1	1	0.622	1.378	0.874	1.126	1.18	0.82	1.019	0.981	1.179	0.821	1.147	0.853
ADAMTSL1-012	0.476	1.524	0.302	0.491	0.755	1.396	0.302	2.755	0.677	2.081	0.242	0.526	1.333	0.07	2.07	0.829	1.737	0.711	0.553	0.632	1.539	1.244	1.311	1.008	0.437	0.581	1.812	1.026	0.581	0.84	1.613	1.042	0.504	0.8	1.2	0.511	1.489	0.379	1.621	0.727	1.273	0.875	1.125	0.861	1.139	0.606	1.394	0.705	1.295
ADAMTSL2-002	0.207	1.793	0	0.254	0.423	1.521	0.169	3.634	0.15	2.85	0	0.424	1.212	0.303	2.061	0.419	2.023	0.209	0.488	0.419	2.442	0.5	2.167	0.5	0.833	0.353	2.294	0.471	0.882	0.716	2.269	0.537	0.478	0.4	1.6	0	2	0.19	1.81	0.211	1.789	0.227	1.773	0.414	1.586	0.121	1.879	0.603	1.397
ADAMTSL3-001	1.073	0.927	0.446	1.19	0.992	1.19	0.298	1.884	1.2	1.157	0.643	0.752	0.752	0.634	1.861	1.333	1.095	1.095	0.143	1.238	1.095	1.593	1.22	0.915	0.271	0.846	1.077	1.731	0.346	0.842	1.516	1.558	0.084	0.974	1.026	0.88	1.12	0.557	1.443	1.091	0.909	1.045	0.955	1.028	0.972	1.086	0.914	1.154	0.846
ADAMTSL4-202	0.909	1.091	0.072	0.434	0.94	1.663	0.289	2.602	0.913	2.087	0	0.465	1.581	0.279	1.674	1.415	1.868	0.34	0.283	0.396	1.698	1.084	1.935	0.748	0.232	1.018	1.382	1.164	0.436	0.677	2.031	0.862	0.431	1	1	0.72	1.28	0.24	1.76	0.2	1.8	0.8	1.2	1.077	0.923	0.742	1.258	0.949	1.051
ADAMTSL5-001	0.4	1.6	0	0.6	0.6	1.44	0.36	3	0	2.4	0.6	0	1.6	0	2.4	0.261	1.304	0	1.043	0.522	2.87	1	1.833	0.75	0.417	0.211	2.737	0.632	0.421	0.78	2.244	0.585	0.39	0.267	1.733	0.421	1.579	0.077	1.923	0.364	1.636	0	2	0.2	1.8	0.316	1.684	0.435	1.565
ADAP1-202	0.571	1.429	0	0.25	0.25	1.25	0	4.25	0.643	2.357	0	0.2	1.2	0.2	2.4	0	2.842	0	0.632	0.632	1.895	0.364	2.364	0.545	0.727	0.286	1.714	0.286	1.714	0.387	2.065	0.903	0.645	0.118	1.882	0.571	1.429	0.25	1.75	0.545	1.455	0.357	1.643	0.421	1.579	0.467	1.533	0.333	1.667
ADAP2-005	0.727	1.273	0.143	0.571	0.571	1.857	0.143	2.714	0.8	1.8	0.4	0.842	1.684	0.211	1.263	1	0.333	0.667	0.333	1.667	2	0.632	1.684	1.474	0.211	0.8	1.867	1.067	0.267	0.8	2.08	0.64	0.48	0.615	1.385	0.75	1.25	0.267	1.733	0.471	1.529	0.552	1.448	0.667	1.333	1.067	0.933	0.25	1.75
ADAR-001	0.809	1.191	0.33	0.991	0.771	1.706	0.495	1.706	0.98	1.347	0.673	0.656	1.443	0.393	1.508	0.595	1.946	1.027	0	1.189	1.243	1.143	1.143	1.381	0.333	0.889	1.397	1.524	0.19	1.06	1.542	1.205	0.193	0.848	1.152	1.267	0.733	0.714	1.286	0.76	1.24	0.809	1.191	0.923	1.077	1.044	0.956	0.952	1.048
ADARB1-003	0.8	1.2	0.568	0.811	0.649	1.378	0.243	2.351	0.931	1.448	0.621	0.585	1.268	0.098	2.049	1.342	1.974	0.474	0.158	0.711	1.342	1.481	1.333	0.963	0.222	0.541	1.189	1.405	0.865	0.846	1.769	0.692	0.692	0.25	1.75	0.842	1.158	0.323	1.677	1	1	0.533	1.467	0.914	1.086	0.615	1.385	1.143	0.857
ADARB2-001	0.16	1.84	0.074	0.148	0.074	1.481	0.074	4.148	0.2	2.2	0.6	0	1.12	0.16	2.72	0.414	1.655	0.207	0.828	0.517	2.379	0.333	2.167	0.333	1.167	0.195	1.659	0.683	1.463	0.174	1.623	0.522	1.681	0.167	1.833	0.24	1.76	0.061	1.939	0.25	1.75	0.541	1.459	0.308	1.692	0.229	1.771	0.667	1.333
ADAT1-001	1.125	0.875	0.6	0.75	0.9	1.5	0.45	1.8	0.913	1.304	0.783	0.727	0.848	0.485	1.939	0.429	1.429	1	0	1.429	1.714	1.625	0.375	1.5	0.5	1.043	1.217	1.739	0	1.116	1.395	1.023	0.465	0.8	1.2	0.615	1.385	0.533	1.467	0.833	1.167	0.778	1.222	1.043	0.957	1.037	0.963	1.143	0.857
ADAT2-001	1.5	0.5	0.6	0.6	0.6	1.8	1.2	1.2	1.2	1.8	0	1.556	0.667	0.667	1.111	2.4	0	0	1.8	1.2	0.6	0.727	0.727	1.818	0.727	2.5	1.5	0	0	1.143	0.762	1.333	0.762	1.2	0.8	0.667	1.333	0.857	1.143	1.455	0.545	1.067	0.933	1.333	0.667	1.333	0.667	1.556	0.444
ADAT3-001	0	2	0	0.279	0.14	1.953	0	3.628	0	3	0	0	0.714	0.143	3.143	0	1.5	0.6	2.1	0	1.8	0.421	2.211	0.211	1.158	0.364	2.545	0	1.091	0.385	2.538	0.462	0.615	0	2	0	2	0.133	1.867	0	2	0.286	1.714	0.105	1.895	0	2	0.167	1.833
ADCK1-001	0.636	1.364	0.167	0.917	0.417	1.667	0.167	2.667	0.522	2.348	0.13	0.222	1.667	0.222	1.889	0.857	0.857	0.686	0.686	0.686	2.229	1.111	1.556	1.111	0.222	0.762	1.524	0	1.714	1.6	1.8	0.2	0.4	0.25	1.75	0.632	1.368	0.19	1.81	0.818	1.182	0	2	0.692	1.308	0.333	1.667	0.6	1.4
ADCK2-001	0.929	1.071	0	0.551	0.735	1.531	0.184	3	1.105	1.737	0.158	0.407	1.288	0.068	2.237	0.571	1.714	0.714	0.571	0.714	1.714	1.436	1.641	0.513	0.41	1.333	2.167	0	0.5	0.923	1.615	0.769	0.692	0.222	1.778	0.941	1.059	0.24	1.76	0.75	1.25	0.917	1.083	0.476	1.524	0.529	1.471	0.462	1.538
ADCK5-001	0.56	1.44	0	0.217	0.361	1.88	0.145	3.398	0.214	2.357	0.429	0.231	1.077	0.077	2.615	0.72	1.44	0	0.48	0	3.36	0.462	2.154	0.769	0.615	0.25	3.25	0.25	0.25	0.71	1.806	0.645	0.839	0.353	1.647	0.3	1.7	0.095	1.905	0.333	1.667	0.3	1.7	0.444	1.556	0.216	1.784	0.75	1.25
ADCY1-001	0.8	1.2	0.199	0.517	0.278	1.788	0.238	2.98	0.824	1.765	0.412	0.435	1.565	0.174	1.826	0.667	2.381	0.571	0.476	0.476	1.429	0.56	1.76	0.96	0.72	0.621	1.862	0.828	0.69	0.638	2.043	0.298	1.021	0.176	1.824	0.615	1.385	0.211	1.789	0.514	1.486	0.545	1.455	0.55	1.45	0.433	1.567	0.647	1.353
ADCY10-001	1.077	0.923	0.531	1.094	1.062	1.031	0.406	1.875	1.216	1.293	0.491	0.791	1.349	0.465	1.395	1.677	1.161	0.71	0.194	0.839	1.419	1.462	0.923	1.538	0.077	1.254	1.194	1.194	0.358	1.086	1.63	1.185	0.099	1.014	0.986	0.731	1.269	0.833	1.167	0.889	1.111	1.046	0.954	0.885	1.115	1.008	0.992	1.244	0.756
ADCY2-001	0.885	1.115	0.425	0.567	0.661	1.37	0.283	2.693	0.949	1.519	0.532	0.462	1.128	0.359	2.051	1.167	2	0.583	0.417	0.333	1.5	0.706	1.412	1.059	0.824	0.37	1.926	1.185	0.519	0.732	1.803	0.62	0.845	0.722	1.278	0.606	1.394	0.488	1.512	0.694	1.306	0.78	1.22	0.7	1.3	0.754	1.246	0.828	1.172
ADCY3-201	0.643	1.357	0.094	0.425	0.236	1.937	0.142	3.165	0.655	2.182	0.164	0.041	1.388	0.245	2.327	0.434	2.458	0.434	0.651	0.361	1.663	0.837	2.419	0.465	0.279	0.414	2.138	0.414	1.034	0.79	2.568	0.444	0.198	0.45	1.55	0.174	1.826	0.14	1.86	0.56	1.44	0.393	1.607	0.528	1.472	0.4	1.6	0.476	1.524
ADCY4-001	0.333	1.667	0.035	0.353	0.353	1.553	0.282	3.424	0.6	2.25	0.15	0.25	1.375	0.312	2.062	0.488	2.023	1.047	0.419	0.209	1.814	1.098	1.333	1.02	0.549	0.593	1.926	0.963	0.519	0.674	1.798	1.079	0.449	0.686	1.314	0.643	1.357	0.229	1.771	0.467	1.533	0.429	1.571	0.632	1.368	0.328	1.672	0.615	1.385
ADCY5-001	0.386	1.614	0.093	0.279	0.279	1.721	0.093	3.535	0.295	2.508	0.197	0.165	1.155	0.165	2.515	0.552	2.207	0.069	0.828	0.207	2.138	0.667	2.083	0.5	0.75	0.24	2.88	0.32	0.56	0.455	2.114	0.358	1.073	0.278	1.722	0.312	1.688	0	2	0.34	1.66	0.34	1.66	0.473	1.527	0.187	1.813	0.588	1.412
ADCY6-002	0.582	1.418	0.043	0.553	0.34	1.191	0.255	3.617	0.724	2.172	0.103	0.296	0.988	0.148	2.568	0.761	1.521	0.338	0.592	0.423	2.366	1.116	1.767	0.837	0.279	0.667	1.926	0.815	0.593	0.655	2.073	0.764	0.509	0.611	1.389	0.667	1.333	0.12	1.88	0.81	1.19	0.512	1.488	0.88	1.12	0.222	1.778	0.968	1.032
ADCY7-001	0.511	1.489	0.043	0.174	0.217	1.652	0.261	3.652	0.529	2.353	0.118	0.279	1.302	0.14	2.279	0.448	1.881	0.358	0.627	0.358	2.328	0.75	2.167	0.667	0.417	0.655	1.818	0.727	0.8	0.247	2.519	0.494	0.741	0.364	1.636	0.452	1.548	0.278	1.722	0.389	1.611	0.24	1.76	0.326	1.674	0.175	1.825	0.585	1.415
ADCY8-001	0.842	1.158	0.112	0.9	0.562	1.35	0.3	2.775	0.889	1.852	0.259	0.6	1.2	0.2	2	0.742	1.299	1.052	0.68	0.742	1.485	1.043	1.304	0.87	0.783	0.698	1.841	0.762	0.698	0.822	1.973	0.767	0.438	0.75	1.25	0.872	1.128	0.531	1.469	0.778	1.222	0.98	1.02	0.772	1.228	0.8	1.2	1.043	0.957
ADCY9-001	0.647	1.353	0.252	0.503	0.42	1.385	0.084	3.357	0.45	2.2	0.35	0.24	1.6	0.08	2.08	0.837	1.628	0.326	0.558	0.558	2.093	0.759	2	0.552	0.69	0.299	2.507	0.597	0.597	0.44	2.462	0.396	0.703	0.35	1.65	0.526	1.474	0.226	1.774	0.391	1.609	0.587	1.413	0.531	1.469	0.568	1.432	0.513	1.487
ADCYAP1-002	0	2	0	0.8	0.4	1.6	0.4	2.8	0	2	1	0.444	2.222	0	1.333	0	1.2	0.4	1.2	0	3.2	0.364	0.727	0.727	2.182	0	2	0	2	0.333	2.5	0.167	1	0.6	1.4	0	2	1	1	0	2	1.2	0.8	0.444	1.556	0.286	1.714	2	0
ADCYAP1R1-004	0.629	1.371	0.34	0	0.453	1.811	0.113	3.283	0.667	2.333	0	0.636	1	0.182	2.182	1.174	1.826	0.652	0.261	0.261	1.826	1.667	0.833	1.167	0.333	0.857	1.571	1	0.571	1.385	2.154	0	0.462	0.3	1.7	0.615	1.385	0.5	1.5	0.947	1.053	0.667	1.333	0.75	1.25	0.615	1.385	0.842	1.158
ADD1-201	1.1	0.9	0.75	1.031	1.031	1.219	0.281	1.688	1.731	1.038	0.231	0.846	1	0.385	1.769	1.182	1.727	0.455	0.364	1	1.273	1.134	0.955	1.254	0.657	1.619	1.143	0.762	0.476	1.263	1.333	0.912	0.491	0.571	1.429	0.824	1.176	0.323	1.677	0.812	1.188	0.528	1.472	1	1	0.667	1.333	1.2	0.8
ADD2-001	0.667	1.333	0.214	0.214	0.321	1.5	0.214	3.536	0.652	2.217	0.13	0.333	1.333	0.167	2.167	0.833	1.5	0.5	0.417	0.75	2	1.083	1.583	0.583	0.75	0.333	1.583	1.167	0.917	0.64	1.92	0.72	0.72	0.933	1.067	0.533	1.467	0.278	1.722	0.5	1.5	0.596	1.404	0.485	1.515	0.438	1.562	0.5	1.5
ADD3-001	1.455	0.545	0.724	0.724	1.655	0.828	0.724	1.345	1.39	1.098	0.512	1.13	0.435	0.87	1.565	1.672	0.984	1.377	0.197	1.18	0.59	2.174	0.348	1.304	0.174	1.436	0.718	1.744	0.103	1.263	0.947	1.684	0.105	1.2	0.8	1.333	0.667	1.027	0.973	1.25	0.75	1.098	0.902	1.056	0.944	1.233	0.767	1.667	0.333
ADGB-009	1.286	0.714	1.128	1.45	1.007	0.564	0.644	1.208	1.418	0.659	0.923	1.305	0.421	0.968	1.305	1.675	1.013	0.974	0.195	1.13	1.013	1.469	0.571	1.878	0.082	1.154	0.385	2.269	0.192	1.516	0.505	1.726	0.253	1.429	0.571	0.923	1.077	1.056	0.944	1.391	0.609	1.151	0.849	1.2	0.8	1.378	0.622	0.737	1.263
ADGRA1-004	0.596	1.404	0.051	0.462	0.513	1.487	0.256	3.231	0.429	2.464	0.107	0.369	1.292	0.308	2.031	0.632	1.453	0.632	0.632	0.695	1.958	0.73	1.635	0.904	0.73	0.494	1.778	0.79	0.938	0.724	1.953	0.756	0.567	0.483	1.517	0.13	1.87	0.182	1.818	0.3	1.7	0.545	1.455	0.514	1.486	0.459	1.541	0.356	1.644
ADGRA2-001	0.312	1.688	0.069	0.382	0.277	1.561	0.277	3.434	0.349	2.512	0.14	0.27	0.757	0.216	2.757	0.466	1.759	0.362	0.362	0.517	2.534	0.634	1.98	0.396	0.99	0.317	2.603	0.571	0.508	0.696	2.203	0.319	0.783	0.414	1.586	0.286	1.714	0.238	1.762	0.435	1.565	0.2	1.8	0.353	1.647	0.188	1.812	0.39	1.61
ADGRA3-001	1.2	0.8	0.745	1.324	1.076	0.91	0.372	1.572	1.619	0.619	0.762	1.286	0.762	0.381	1.571	1.368	0.474	1.158	0.368	1.158	1.474	1.03	1.212	1.455	0.303	1.383	1.136	0.988	0.494	1.04	1.12	1.12	0.72	1.227	0.773	0.938	1.062	0.5	1.5	1.19	0.81	1.179	0.821	1.509	0.491	1.143	0.857	0.833	1.167
ADGRB1-001	0.34	1.66	0.039	0.158	0.079	1.697	0.079	3.947	0.412	2.588	0	0.202	0.97	0.081	2.747	0.432	2.352	0.288	0.624	0.192	2.112	0.424	2.242	0.364	0.97	0.261	1.957	0.391	1.391	0.372	2.512	0.434	0.682	0.286	1.714	0.417	1.583	0.057	1.943	0.34	1.66	0.169	1.831	0.451	1.549	0.156	1.844	0.459	1.541
ADGRB2-201	0.679	1.321	0.112	0.262	0.112	1.725	0.225	3.562	0.6	2.314	0.086	0.124	0.825	0.082	2.969	0.697	2.052	0.619	0.581	0.31	1.742	0.913	1.732	0.756	0.598	0.583	2	0.833	0.583	0.8	2.104	0.563	0.533	0.471	1.529	0.467	1.533	0.246	1.754	0.722	1.278	0.327	1.673	0.842	1.158	0.295	1.705	0.492	1.508
ADGRB3-001	1.429	0.571	0.894	1.745	1.021	0.511	0.723	1.106	1.176	0.73	1.095	1.043	0.783	1	1.174	1.191	0.916	1.557	0.458	0.962	0.916	1.667	0.889	1.167	0.278	1.067	0.914	1.638	0.381	1.25	1.05	1.55	0.15	1.314	0.686	1.405	0.595	0.74	1.26	1.333	0.667	1.26	0.74	1.323	0.677	1.319	0.681	0.951	1.049
ADGRD1-004	0.756	1.244	0.178	0.356	0.416	1.723	0.238	3.089	0.682	2.045	0.273	0.054	1.514	0.27	2.162	0.944	1.889	0.444	0.556	0.611	1.556	0.737	1.684	1.053	0.526	0.621	1.793	0.828	0.759	0.597	2.567	0.358	0.478	0.556	1.444	0.595	1.405	0.296	1.704	0.649	1.351	0.571	1.429	0.667	1.333	0.457	1.543	0.556	1.444
ADGRD2-002	0.294	1.706	0.098	0.39	0.195	1.415	0.244	3.659	0.429	2.429	0.143	0.308	0.879	0.176	2.637	0.794	1.588	0.794	0.441	0.353	2.029	0.987	1.87	0.519	0.623	0.56	2.16	0.8	0.48	0.582	2.182	0.473	0.764	0.8	1.2	0.667	1.333	0.273	1.727	0.706	1.294	0.182	1.818	0.5	1.5	0.245	1.755	0.455	1.545
ADGRE1-002	0.667	1.333	0.324	1.135	0.486	1.378	0.081	2.595	0.6	1.964	0.436	1.034	0.828	0.276	1.862	1.091	1.977	0.545	0.136	0.682	1.568	0.865	1.189	1.622	0.324	1	1.5	0.938	0.562	0.976	1.561	1.171	0.293	0.6	1.4	0.556	1.444	0.733	1.267	1.137	0.863	0.8	1.2	1.125	0.875	1.067	0.933	0.949	1.051
ADGRE2-010	0.545	1.455	0.175	0.641	0.291	2.155	0.058	2.68	0.414	2.379	0.207	0.291	1.673	0.073	1.964	0.711	1.816	0.474	0.316	0.395	2.289	1.238	0.762	1.143	0.857	0.677	2.092	0.862	0.369	0.727	2.091	0.909	0.273	0.632	1.368	0.4	1.6	0.5	1.5	0.769	1.231	0.938	1.062	0.667	1.333	0.545	1.455	0.766	1.234
ADGRE3-001	0.686	1.314	0.154	0.769	0.615	2	0.231	2.231	1	1.818	0.182	0.348	1.478	0.348	1.826	1.333	1.238	0.952	0.19	1.238	1.048	0.364	1.818	1.818	0	1.255	1.412	1.255	0.078	1.622	1.622	0.432	0.324	1.1	0.9	0.462	1.538	0.824	1.176	0.875	1.125	1.167	0.833	1.053	0.947	1.037	0.963	1	1
ADGRE5-003	0.462	1.538	0.067	0.539	0.472	1.685	0.067	3.169	0.308	2.308	0.385	0.235	1.569	0.078	2.118	0.493	1.808	0.575	0.493	0.164	2.466	1.268	0.878	0.78	1.073	0.61	2.508	0.475	0.407	0.667	2.167	0.5	0.667	0.737	1.263	0.353	1.647	0.485	1.515	0.684	1.316	0.471	1.529	0.606	1.394	0.81	1.19	0.571	1.429
ADGRF1-001	0.943	1.057	0.667	0.722	0.778	1.222	0.5	2.111	1.5	1.029	0.471	1	1	0.176	1.824	1.304	1.239	1.239	0.261	0.652	1.304	1.576	1.091	1.091	0.242	0.873	1.309	1.455	0.364	1.833	1.333	0.833	0	1.2	0.8	1.2	0.8	0.971	1.029	1.148	0.852	1.098	0.902	0.966	1.034	1.371	0.629	1	1
ADGRF2-001	0.97	1.03	0.257	1.371	1.2	0.857	0.429	1.886	1.368	1.147	0.485	0.828	0.966	0.828	1.379	1.385	1.2	1.108	0	0.738	1.569	1.806	0.645	1.548	0	1.5	1	1.5	0	0.957	2	1.043	0	1.333	0.667	0.842	1.158	0.733	1.267	0.8	1.2	0.812	1.188	1.185	0.815	0.846	1.154	0.909	1.091
ADGRF3-004	0.579	1.421	0.146	0.476	0.402	1.573	0.183	3.22	0.632	1.816	0.553	0.246	1.538	0.185	2.031	0.619	1.979	0.619	0.247	0.557	1.979	1.171	1.561	1.073	0.195	1.143	1.714	0.889	0.254	0.98	1.837	0.816	0.367	0.545	1.455	0.538	1.462	0.448	1.552	0.75	1.25	0.538	1.462	0.581	1.419	0.718	1.282	0.6	1.4
ADGRF4-002	1.2	0.8	0.623	1.247	0.935	1.325	0.545	1.325	1.254	1.119	0.627	1.132	0.679	0.453	1.736	1.714	1.2	1.2	0.257	0.429	1.2	0.889	1.185	1.778	0.148	1.048	1.333	1.429	0.19	1.176	1.647	1.02	0.157	0.875	1.125	0.556	1.444	1.037	0.963	1.273	0.727	1.209	0.791	1.048	0.952	1.125	0.875	0.952	1.048
ADGRF5-001	0.871	1.129	0.4	1.05	0.85	1.5	0.45	1.75	1.041	1.316	0.643	1.126	1.087	0.427	1.359	1.08	1.28	0.96	0.44	0.88	1.36	1.508	0.525	1.77	0.197	1.02	1.451	1.176	0.353	1.231	1.6	1.046	0.123	1.095	0.905	0.889	1.111	0.708	1.292	1.098	0.902	0.824	1.176	0.979	1.021	1.371	0.629	0.682	1.318
ADGRG1-001	0.3	1.7	0.117	0.408	0.35	1.864	0.175	3.087	0.25	2.75	0	0.078	1.412	0.157	2.353	0.468	1.714	0.234	0.623	0.468	2.494	1.189	2.054	0.216	0.541	0.513	1.744	1.026	0.718	0.889	2.933	0.178	0	0.316	1.684	0.538	1.462	0.412	1.588	0.353	1.647	0.7	1.3	0.1	1.9	0.286	1.714	0.4	1.6
ADGRG2-003	1.132	0.868	0.857	0.75	1.071	0.696	0.482	2.143	1	1.2	0.8	0.819	1.253	0.627	1.301	1.255	1.418	1.309	0.164	0.818	1.036	1.695	0.949	1.153	0.203	1.247	1.195	1.247	0.312	2.138	1.034	0.759	0.069	1.053	0.947	1.176	0.824	0.952	1.048	1.188	0.812	1.2	0.8	1	1	1.122	0.878	1.2	0.8
ADGRG3-001	0.294	1.706	0	1.024	0.512	1.61	0.146	2.707	0.632	2.368	0	0.1	1.9	0.1	1.9	1.429	1.857	0.429	0.286	0.571	1.429	0.87	1.565	0.87	0.696	0.558	2.512	0.465	0.465	0.848	2.303	0.485	0.364	0.375	1.625	0.545	1.455	0.4	1.6	0.455	1.545	0.095	1.905	0.588	1.412	0.857	1.143	0.533	1.467
ADGRG4-003	1.348	0.652	0.831	1.408	0.946	0.831	0.669	1.315	1.133	0.782	1.085	1.487	0.503	0.838	1.173	1.995	1.368	1.482	0.128	0.499	0.527	2.03	0.508	1.401	0.061	1.351	0.768	1.704	0.177	1.577	0.983	1.371	0.069	1.286	0.714	1.03	0.97	1.049	0.951	1.333	0.667	1.277	0.723	1.265	0.735	1.105	0.895	1.257	0.743
ADGRG5-001	0.312	1.688	0.141	0.282	0.424	1.694	0.141	3.318	0	2.647	0.353	0.235	1.412	0.118	2.235	0.96	1.8	0.48	0.48	0.6	1.68	0.952	2.286	0.762	0	0.471	1.882	1.294	0.353	0.3	2.4	1	0.3	0.133	1.867	0.588	1.412	0.333	1.667	0.364	1.636	0.2	1.8	0.889	1.111	0.526	1.474	0.556	1.444
ADGRG6-009	1.083	0.917	1.125	1.172	0.844	0.938	0.75	1.172	1.5	1.143	0.357	1.268	0.829	0.683	1.22	1.136	1.045	1.364	0.045	1.136	1.273	1.447	0.936	1.532	0.085	1.167	1.333	1.333	0.167	1.479	1.041	1.315	0.164	1.053	0.947	1.167	0.833	0.75	1.25	1.152	0.848	1.412	0.588	1.236	0.764	1.388	0.612	1.257	0.743
ADGRG7-001	1.135	0.865	0.825	1.2	0.975	0.825	0.675	1.5	1.21	1.016	0.774	1.375	0.812	0.562	1.25	1.36	0.8	1.6	0.24	1.2	0.8	1.185	0.593	1.63	0.593	1.273	0.909	1.576	0.242	1.689	0.8	1.156	0.356	1.364	0.636	1.6	0.4	1.03	0.97	1.404	0.596	1.143	0.857	1.133	0.867	1.333	0.667	0.9	1.1
ADGRL1-001	0.218	1.782	0.042	0.167	0.083	1.417	0.333	3.958	0.482	2.518	0	0.111	1.481	0.037	2.37	0.275	2.092	0.495	0.826	0.44	1.872	0.87	1.983	0.661	0.487	0.352	2.418	0.527	0.703	0.456	2.702	0.351	0.491	0.344	1.656	0.154	1.846	0.089	1.911	0.425	1.575	0.245	1.755	0.459	1.541	0.188	1.812	0.571	1.429
ADGRL2-010	1.108	0.892	0.773	0.682	1.636	0.818	0.727	1.364	1.677	0.742	0.581	1.156	0.667	0.533	1.644	1.008	0.672	1.632	0.048	1.104	1.536	1.387	1.013	1.44	0.16	1.333	0.876	1.562	0.229	1.956	0.622	1.333	0.089	1.164	0.836	0.714	1.286	0.8	1.2	1.133	0.867	1.206	0.794	1.162	0.838	1.403	0.597	0.9	1.1
ADGRL3-008	1.115	0.885	0.275	1.137	1.216	0.902	0.863	1.608	1.379	0.897	0.724	0.923	1.055	0.879	1.143	1.273	0.818	1.045	0.136	1.682	1.045	1.365	0.706	1.553	0.376	1.117	1.405	1.261	0.216	1.636	1.091	1.055	0.218	1.121	0.879	1.32	0.68	0.727	1.273	0.821	1.179	1.065	0.935	1.165	0.835	0.864	1.136	1.314	0.686
ADGRL4-001	1.348	0.652	1.217	0.87	1.391	1.13	0.87	0.522	1.333	0.611	1.056	1.565	0.957	0.609	0.87	1.119	0.814	2.237	0.102	0.814	0.915	1.778	0.444	1.556	0.222	1.037	1.037	1.852	0.074	1.6	0.686	1.714	0	1.333	0.667	1.111	0.889	1.538	0.462	1.472	0.528	1.2	0.8	1.524	0.476	1.548	0.452	1.333	0.667
ADGRV1-001	1.326	0.674	0.912	1.171	1.295	0.694	0.767	1.161	1.538	0.647	0.816	1.356	0.652	0.697	1.295	1.599	0.854	1.142	0.12	1.359	0.926	1.589	0.675	1.603	0.132	1.419	0.876	1.512	0.194	1.638	0.995	1.246	0.121	1.389	0.611	1.211	0.789	0.857	1.143	1.366	0.634	1.277	0.723	1.44	0.56	1.283	0.717	1.2	0.8
ADH1A-001	1.6	0.4	1.034	0.621	1.241	0.621	1.034	1.448	1.269	1.5	0.231	0.667	1	0.667	1.667	1.043	0.783	1.304	0.261	1.304	1.304	2.2	0.6	1	0.2	0.909	2.182	0.909	0	1.29	1.032	1.548	0.129	0.5	1.5	1	1	0.571	1.429	0.727	1.273	1.25	0.75	1.294	0.706	0.9	1.1	1.375	0.625
ADH1B-001	1.5	0.5	0.828	0.414	1.034	0.621	1.034	2.069	1.091	1.5	0.409	1.026	0.821	0.513	1.641	1.143	1.143	0.571	0.857	1.143	1.143	2	1	0.6	0.4	1	2	0.667	0.333	1.419	0.903	1.419	0.258	1	1	0.75	1.25	0.333	1.667	0.667	1.333	1.188	0.812	1.294	0.706	0.947	1.053	1.2	0.8
ADH1C-001	1.647	0.353	1.034	0.414	0.828	0.621	1.034	2.069	1.375	1.25	0.375	0.737	1.263	0.421	1.579	1.25	1	0.75	0.75	1.25	1	2	1.2	0.6	0.2	1.091	1.636	0.909	0.364	1.467	0.8	1.733	0	0.5	1.5	1.333	0.667	0.333	1.667	0.833	1.167	1.212	0.788	1.25	0.75	1.048	0.952	1.2	0.8
ADH4-002	1.238	0.762	0.353	0.706	1.235	0.706	1.235	1.765	1.065	1.548	0.387	1.143	0.857	0.714	1.286	1.44	0.48	0.72	0.24	2.16	0.96	1.111	0.667	2	0.222	1.571	1.571	0.857	0	1.486	1.029	1.486	0	1.333	0.667	1.75	0.25	0.75	1.25	1.429	0.571	1.375	0.625	1	1	1	1	1.294	0.706
ADH5-001	1.857	0.143	0.545	1.636	1.091	0.545	0.545	1.636	1.179	1.286	0.536	1.333	0.923	0.41	1.333	1.714	1.143	0.571	0	1.429	1.143	1.75	0.5	1.75	0	2.087	1.043	0.87	0	1.647	1.059	0.941	0.353	1.143	0.857	1.143	0.857	0.333	1.667	0.889	1.111	0.938	1.062	1.571	0.429	1.154	0.846	1.2	0.8
ADH6-001	1.412	0.588	0.667	1.667	0.333	1	0.667	1.667	0.923	1.385	0.692	1.697	0.727	0.364	1.212	1.92	0.48	0.96	0	1.2	1.44	1.429	0.571	2	0	1.391	1.565	1.043	0	1.067	1.333	1.6	0	1.6	0.4	0.8	1.2	0.909	1.091	1.636	0.364	1.062	0.938	1.231	0.769	1.091	0.909	1.222	0.778
ADH7-002	1.556	0.444	0.444	1.111	0.667	1.111	0.222	2.444	1.846	0.808	0.346	0.976	0.976	0.39	1.659	0.96	1.2	1.44	0	0.96	1.44	1.053	0.632	2.105	0.211	1.333	1.091	1.333	0.242	1.636	1.091	1.273	0	1.2	0.8	1.25	0.75	1	1	0.444	1.556	1.188	0.812	1.158	0.842	1.043	0.957	1.067	0.933
ADHFE1-001	1.25	0.75	0.267	0.667	0.8	0.667	0.667	2.933	1.35	1.5	0.15	0.889	0.667	0.333	2.111	1.455	1.091	1.636	0.182	0.909	0.727	1.5	1.5	1	0	1.103	1.241	0.828	0.828	1.429	1.214	1	0.357	1.111	0.889	1	1	1.091	0.909	1.385	0.615	0.88	1.12	1.481	0.519	1.25	0.75	0.5	1.5
ADI1-001	0.857	1.143	0.462	0.923	0	1.385	0.462	2.769	0.3	2.1	0.6	0	0	0	4	0	3	0	0	3	0	0	1.818	1.091	1.091	0	1.333	0.667	2	0.8	2	0.4	0.8	0.667	1.333	0.8	1.2	0.333	1.667	0.8	1.2	0.667	1.333	0.667	1.333	0.8	1.2	0	2
ADIG-003	0.667	1.333	0.8	2	0.4	1.2	0.4	1.2	0	3	0	1	0	0	3	1	1	1	0	1	2	1.333	1.333	0.667	0.667	0	0	4	0	4	0	0	0	0	2	0	2	2	0	1	1	0.5	1.5	1	1	0.333	1.667	0	2
ADIPOQ-001	0.8	1.2	0.261	0.522	0.783	1.565	0.522	2.348	1	2	0	0.571	1.143	0.571	1.714	0.857	2.571	0.857	0	0.857	0.857	0.941	1.882	0.706	0.471	1.067	1.867	0.8	0.267	1.667	1.667	0.333	0.333	0.857	1.143	1.25	0.75	0.8	1.2	1.273	0.727	0.5	1.5	0.933	1.067	1.167	0.833	0	2
ADIPOR1-001	1	1	0	0.6	1.05	1.65	0.9	1.8	1.167	1.667	0.167	0.125	1.5	0.25	2.125	1.5	2.4	0.6	0	0.6	0.9	1.333	1.524	1.143	0	1.333	1.333	1.111	0.222	1.692	1.385	0.769	0.154	1.143	0.857	1	1	0.333	1.667	0.571	1.429	0.857	1.143	0.4	1.6	1	1	0.857	1.143
ADIPOR2-001	1.125	0.875	0.732	1.024	0.585	1.463	0.439	1.756	1.111	1.333	0.556	0.909	1.273	0.727	1.091	2.222	0.889	0.667	0.222	0.889	1.111	2.4	0.4	1.2	0	0.364	1.091	2.545	0	1.273	2	0.727	0	1	1	1.1	0.9	0.909	1.091	1	1	1.091	0.909	1.333	0.667	1.043	0.957	1	1
ADIRF-001	0	2	0	1.2	0	1.2	0	3.6	1.5	1.5	0	0	0	0	4	3	0	1.5	0	0	1.5	0	0	0	0	0.571	2.857	0.571	0	0.571	2	0.571	0.857	0	0	0	0	0.364	1.636	0	2	1	1	0	2	1	1	0	0
ADK-001	1.429	0.571	0.222	1.111	1.556	0.444	0.222	2.444	1.2	0.96	0.84	1.053	0.842	0.632	1.474	2.625	0.75	1.5	0	0.375	0.75	1.143	0.286	1.714	0.857	1.895	0.842	1.263	0	2.256	0.513	1.026	0.205	1.333	0.667	1	1	1	1	1.333	0.667	1.176	0.824	1.048	0.952	1.034	0.966	1.143	0.857
ADM-001	0.857	1.143	0	0.4	0.8	1.2	0.4	3.2	0.75	2.25	0	0.5	2	0	1.5	0.9	0.9	0	0.6	1.2	2.4	0.286	2.286	0.571	0.857	0.571	1.714	0.571	1.143	1.263	2.105	0.421	0.211	0	2	0	2	0.222	1.778	0.5	1.5	0	2	0.667	1.333	1	1	0	2
ADM2-001	0	0	0	0	0.333	2.667	0	3	0	3	0	0.5	1	0	2.5	0	0.8	0.4	1.2	0	3.6	1.2	2	0.2	0.6	0	2.667	0	1.333	0.333	3	0.667	0	2	0	0	2	0.5	1.5	2	0	1	1	0.5	1.5	0	2	0.5	1.5
ADM5-001	0	2	0	0.818	0.273	2.182	1.364	1.364	0.75	1.875	0.375	0	2	0.667	1.333	1.5	1.5	0	0.75	1.5	0.75	0.667	1.333	1.111	0.889	1.714	1.714	0	0.571	0.75	1.5	0.5	1.25	0	2	0	2	0.5	1.5	0	0	0	0	0	2	1	1	0.667	1.333
ADNP-001	1.333	0.667	1.357	0.857	1.286	0.857	0.643	1	1.378	0.811	0.811	1.613	0.839	0.774	0.774	1.462	1.059	1.008	0.101	1.513	0.857	1.556	0.944	1.444	0.056	1.75	0.917	1.167	0.167	1.477	1.046	1.477	0	1	1	1.316	0.684	0.704	1.296	1.2	0.8	1.111	0.889	1.161	0.839	1.165	0.835	1	1
ADNP2-001	1.389	0.611	0.655	1.145	1.582	0.873	0.218	1.527	1.286	1	0.714	0.815	1.111	0.185	1.889	1.875	0.938	1	0.188	0.812	1.188	1.684	0.877	1.088	0.351	1.429	1	1.143	0.429	1.2	1.143	1.314	0.343	0.923	1.077	0.977	1.023	0.393	1.607	0.909	1.091	0.853	1.147	1.226	0.774	0.939	1.061	0.889	1.111
ADO-001	0	2	0	0.621	0	1.448	0.207	3.724	0	3	0	0	1.091	0	2.909	0.4	1.6	0	0.8	0	3.2	0.353	1.176	0.353	2.118	0	2.4	0.8	0.8	0.545	2.909	0	0.545	0.5	1.5	0	2	0.364	1.636	0	2	0	2	0.333	1.667	0.353	1.647	0.333	1.667
ADORA1-001	0.316	1.684	0	0.146	0.439	3.073	0.146	2.195	0.581	2.323	0.097	0.125	1.25	0	2.625	0.333	2	0.333	1.333	0.333	1.667	1.091	1.636	0.364	0.909	0	3.6	0	0.4	0.375	2.5	0.375	0.75	0.333	1.667	0.4	1.6	0	2	0.333	1.667	0	2	0.889	1.111	0.182	1.818	0.222	1.778
ADORA2A-001	0.6	1.4	0	0.36	0.12	2.16	0.36	3	0.724	2.276	0	0.114	1.143	0	2.743	0	1.615	0.462	0.692	1.385	1.846	0.833	2	0.667	0.5	0.571	2	0.286	1.143	0.667	2.476	0.476	0.381	0.364	1.636	0.545	1.455	0.375	1.625	0.556	1.444	0	2	0.667	1.333	0.133	1.867	0.267	1.733
ADORA2B-001	0.632	1.368	0.133	0.267	1.2	1.333	0.133	2.933	1.105	1.737	0.158	0.343	1.371	0.229	2.057	0	1.059	1.059	0.706	1.412	1.765	0.615	2.154	0.923	0.308	1.2	1.4	0.4	1	0.778	1.889	0.556	0.778	0.667	1.333	1.2	0.8	0.182	1.818	1	1	0.8	1.2	0.444	1.556	0.571	1.429	0.571	1.429
ADORA3-001	0.857	1.143	0.25	1.125	1.125	0.5	0.25	2.75	0.828	1.862	0.31	0.8	1.733	0.267	1.2	1.44	1.68	1.2	0	0.24	1.44	1.333	2.222	0.444	0	0.6	2.6	0.6	0.2	1.556	2.222	0.222	0	0.625	1.375	0.667	1.333	0.667	1.333	0.533	1.467	0.714	1.286	0.333	1.667	0.5	1.5	0.2	1.8
ADPGK-002	0.609	1.391	0.61	0.712	0.915	1.424	0.203	2.136	1.65	1.05	0.3	0.727	0.909	0.727	1.636	1.364	1.227	0.955	0.682	0.682	1.091	0.714	1.286	1.857	0.143	1.75	1.25	0.75	0.25	0.583	1.417	1.167	0.833	1.333	0.667	0.609	1.391	0.375	1.625	0.933	1.067	0.857	1.143	1.1	0.9	0.606	1.394	1	1
ADPRH-001	0.667	1.333	0.167	1	1.5	0.667	0.667	2	1.8	0.9	0.3	0.75	0.25	0.5	2.5	1.154	1.154	0.692	0.231	1.385	1.385	0.857	1.429	1.429	0.286	0.615	1.231	2.154	0	1.684	1.789	0.421	0.105	0.632	1.368	0.571	1.429	1.077	0.923	1.111	0.889	0.889	1.111	1	1	0.909	1.091	0.5	1.5
ADPRHL1-004	0.897	1.103	0.093	0.558	0.512	1.488	0.14	3.209	0.837	1.326	0.837	0.769	1.077	0.205	1.949	0.496	0.992	0.767	0.586	0.812	2.346	0.923	1.467	0.994	0.615	0.475	1.901	0.911	0.713	1.072	1.736	0.783	0.409	0.522	1.478	0.458	1.542	0.171	1.829	0.737	1.263	0.7	1.3	0.746	1.254	0.698	1.302	0.621	1.379
ADPRHL2-001	1.077	0.923	0	0.649	0.324	1.297	0.649	3.081	1.364	1.636	0	0	1.714	0.381	1.905	0.581	2.129	0.387	0.774	0.774	1.355	1.333	1.333	1	0.333	0.533	1.333	1.6	0.533	0.833	2.333	0.333	0.5	0.714	1.286	0.25	1.75	0.444	1.556	1.333	0.667	0.5	1.5	0.667	1.333	0.231	1.769	0.667	1.333
ADPRM-001	0.909	1.091	0.828	1.034	2.276	0	1.241	0.621	2	0.75	0.25	1.12	1.12	0.48	1.28	2	0.75	0.5	0	1.5	1.25	1.556	0.889	1.333	0.222	0.364	1.091	2.182	0.364	0.75	1.75	1.5	0	1.059	0.941	1.412	0.588	0.8	1.2	1.3	0.7	1.2	0.8	1.167	0.833	1.304	0.696	1.714	0.286
ADRA1A-004	0.5	1.5	0.122	0.367	0.122	2.571	0.367	2.449	0.545	2.182	0.273	0.211	1.474	0.211	2.105	1.125	2.5	0.75	0.375	0.125	1.125	0.64	1.6	0.32	1.44	0.16	2.08	0.64	1.12	0.457	2.4	0.571	0.571	0.143	1.857	0.364	1.636	0.857	1.143	0.333	1.667	0.696	1.304	0.615	1.385	0.429	1.571	0.4	1.6
ADRA1B-001	0.296	1.704	0	0.774	0.387	0.968	0.581	3.29	0.444	2.333	0.222	0	2.065	0	1.935	0.511	1.915	0.255	1.021	0.383	1.915	0.421	2.421	0.316	0.842	0.148	2.815	0.444	0.593	0.381	2.286	0.476	0.857	0.429	1.571	0.286	1.714	0	2	0.2	1.8	0.333	1.667	0.353	1.647	0.316	1.684	0.125	1.875
ADRA1D-001	0.148	1.852	0	0.222	0.222	2	0.222	3.333	0.2	2.8	0	0.068	1.356	0.271	2.305	0	1.959	0.367	0.735	0.245	2.694	0.333	1.889	0.556	1.222	0.364	2.545	0	1.091	0.171	2.171	0.343	1.314	0.167	1.833	0	2	0	2	0.222	1.778	0.25	1.75	0.25	1.75	0.154	1.846	0.235	1.765
ADRA2A-001	0.077	1.923	0	0.316	0	2.211	0	3.474	0	3	0	0	1.5	0	2.5	0.4	1.8	0	1.8	0	2	0.39	1.171	0.293	2.146	0	1.739	0.174	2.087	0.348	2.261	0.174	1.217	0	2	0	2	0.167	1.833	0	2	0.235	1.765	0.154	1.846	0.095	1.905	0.182	1.818
ADRA2B-001	0.261	1.739	0	0.383	0.255	1.66	0.128	3.574	0.207	2.586	0.207	0.444	0.741	0	2.815	0.938	1.312	0.75	1.125	0.188	1.688	0.774	1.677	0.645	0.903	0.632	2.526	0.211	0.632	0.851	2.468	0.17	0.511	0	2	0.667	1.333	0	2	0	2	0.286	1.714	0.4	1.6	0.429	1.571	0.286	1.714
ADRA2C-002	0.222	1.778	0	0.3	0	1.95	0	3.75	0	3	0	0.098	1.073	0	2.829	0	1.692	0	2.308	0	2	0	1.692	0.308	2	0.267	2.133	0.267	1.333	0.242	1.455	0.303	2	0	2	0.667	1.333	0	2	0.333	1.667	0	2	0.4	1.6	0.133	1.867	0.167	1.833
ADRB1-001	0	2	0	0.113	0	1.698	0	4.189	0.167	2.833	0	0	1.081	0.108	2.811	0.167	1.167	0.167	2.833	0	1.667	0.085	2.553	0.17	1.191	0	2.222	0.222	1.556	0.061	2.485	0.061	1.394	0	2	0	2	0	2	0.182	1.818	0	2	0.1	1.9	0.267	1.733	0.25	1.75
ADRB2-001	0.56	1.44	0.154	0.615	0.769	1.231	0.154	3.077	1.258	1.645	0.097	0.333	1.333	0	2.333	1.448	1.448	1.034	0	0.414	1.655	0.667	2.333	0.667	0.333	1.043	1.217	0.522	1.217	0.16	3.2	0.48	0.16	0.714	1.286	1.091	0.909	0.421	1.579	1	1	0.75	1.25	1	1	0.737	1.263	0.615	1.385
ADRB3-001	0.533	1.467	0	0.5	0.6	1.2	0.3	3.4	0	3	0	0.444	0.778	0.111	2.667	1.556	1.333	0	1.333	0.222	1.556	0.465	1.209	0.279	2.047	0.909	2.545	0.182	0.364	0.475	2.441	0.136	0.949	0.286	1.714	0	2	0.333	1.667	0.333	1.667	0	2	0	2	0.545	1.455	0.25	1.75
ADRM1-001	0.5	1.5	0.143	0.571	0.571	1	0.143	3.571	0.6	2.1	0.3	0	1	0.25	2.75	0.612	1.347	0.367	0.612	0.367	2.694	0.706	1.294	1.059	0.941	0.522	2.087	0.348	1.043	0.372	2.047	0.744	0.837	0.4	1.6	0.5	1.5	0.083	1.917	0.308	1.692	0.421	1.579	0.5	1.5	0.476	1.524	0.4	1.6
ADSL-017	0.8	1.2	0.679	0.906	1.245	0.906	0.226	2.038	1.269	1.385	0.346	0.516	0.903	0.516	2.065	1.622	0.649	1.297	0.162	1.135	1.135	1.263	1.474	0.842	0.421	0.923	0.769	2.154	0.154	1.128	1.436	1.128	0.308	1.455	0.545	0.923	1.077	0.214	1.786	0.667	1.333	0.923	1.077	1.071	0.929	0.909	1.091	0.571	1.429
ADSS-001	1.684	0.316	1.077	1.538	0.615	1.231	1.077	0.462	1.655	0.724	0.621	2.1	0.2	0.5	1.2	2.625	1.5	0.75	0.375	0.75	0	1.143	0.952	1.714	0.19	1.818	0.545	1.273	0.364	1.125	0.5	1.5	0.875	1.333	0.667	2	0	1.5	0.5	1.429	0.571	1.379	0.621	1	1	1.533	0.467	0.857	1.143
ADSSL1-002	1.111	0.889	0.255	0.255	0.511	1.532	0.128	3.319	0.75	1.875	0.375	0.541	0.973	0.108	2.378	0.462	1.846	1.154	0.692	0.692	1.154	0.571	2.143	1.143	0.143	0.5	2	0.75	0.75	0.941	2	0.941	0.118	1	1	0	2	0.286	1.714	0.444	1.556	0.692	1.308	0.526	1.474	0.5	1.5	0.571	1.429
ADTRP-004	0.8	1.2	0	0.973	0.649	2.108	0.811	1.459	0.75	1.875	0.375	0.286	1.714	0.571	1.429	0.923	0.923	0.923	0	0	3.231	1.2	1.6	1.2	0	1.4	1.2	0.6	0.8	1.75	1	1.25	0	0.667	1.333	0.4	1.6	0	2	1.429	0.571	0.947	1.053	0.889	1.111	0.8	1.2	0	2
AEBP1-001	0.765	1.235	0	0.585	0.22	1.244	0.366	3.585	0.643	2	0.357	0.071	0.714	0.214	3	0.375	1.5	1.125	0.375	0.625	2	0.857	1.937	0.667	0.54	0.578	2.361	0.627	0.434	0.384	2.356	0.712	0.548	0.378	1.622	0.636	1.364	0.308	1.692	0.537	1.463	0.377	1.623	0.552	1.448	0.159	1.841	0.462	1.538
AEBP2-002	0.8	1.2	1.333	1.167	0.5	0.333	0.333	2.333	0.6	0.6	1.8	1.273	0.182	1.455	1.091	0.608	0.456	0.456	0.456	0.911	3.114	0.769	1.538	1.077	0.615	2	0.8	1	0.2	0.941	1.647	0.471	0.941	1.2	0.8	1.429	0.571	0.5	1.5	0.857	1.143	1.214	0.786	0.897	1.103	0.48	1.52	0.889	1.111
AEN-001	0	2	0	0.429	0.429	1.714	0.214	3.214	0.375	2.625	0	0	1.053	0.632	2.316	0.692	0.923	0.692	0	0.692	3	1.28	1.76	0.96	0	0.533	1.867	0.8	0.8	0.966	2.207	0.414	0.414	0.667	1.333	0.167	1.833	0	2	1.2	0.8	0.235	1.765	0.533	1.467	0.6	1.4	1	1
AES-001	1	1	0	0.774	0.194	1.742	0.774	2.516	1.125	1.875	0	0	3.111	0	0.889	0.286	2.571	0.286	1.714	0.286	0.857	0.571	1.429	0.857	1.143	0	2.545	0.727	0.727	0.8	2.24	0.48	0.48	0.333	1.667	0	2	0.333	1.667	0.286	1.714	0.75	1.25	0.727	1.273	0.533	1.467	1.2	0.8
AF011889.5-006	1.2	0.8	0.324	1.622	1.459	0.486	0.486	1.622	0.562	1.688	0.75	1.684	0.632	0	1.684	1.25	1	1.5	0.25	1	1	1.6	1.371	0.571	0.457	0.4	2	0.4	1.2	1.2	2	0.8	0	1.333	0.667	1.333	0.667	0.533	1.467	1	1	0.667	1.333	1.077	0.923	1.176	0.824	0	2
AF165138.7-001	1	1	1.636	0	0.545	0.545	2.182	1.091	0.75	1.5	0.75	1.5	0	0.5	2	2.4	0.8	0	0.4	1.6	0.8	0.4	0.8	2.8	0	2.4	1.2	0.4	0	2	0	2	0	2	0	1.143	0.857	1.4	0.6	1.231	0.769	1.273	0.727	1.778	0.222	1.143	0.857	1.333	0.667
AFAP1-002	0.727	1.273	0.156	0.623	0.468	1.091	0.312	3.351	1.161	1.452	0.387	0.622	1.156	0.178	2.044	1.373	1.373	0.651	0.578	0.723	1.301	0.966	1.034	0.828	1.172	0.571	2	0.762	0.667	1.053	1.544	0.632	0.772	1.217	0.783	0.933	1.067	0.125	1.875	0.519	1.481	0.741	1.259	0.842	1.158	0.686	1.314	0.75	1.25
AFAP1L1-001	0.667	1.333	0.146	0.439	0.366	0.951	0.22	3.878	0.75	1.95	0.3	0.426	1.021	0.17	2.383	0.324	2.027	0.405	0.243	0.405	2.595	0.936	1.532	1.106	0.426	0.444	2.519	0.593	0.444	0.528	2.113	1.132	0.226	0.917	1.083	0.333	1.667	0.303	1.697	0.5	1.5	0.414	1.586	0.732	1.268	0.538	1.462	1.053	0.947
AFAP1L2-002	0.444	1.556	0.136	0.273	0.545	1.568	0.341	3.136	0.875	1.875	0.25	0.083	1.25	0.083	2.583	0.963	1.556	0.444	0.37	0.444	2.222	1.172	0.897	1.379	0.552	0.293	1.951	1.268	0.488	0.846	1.923	0.846	0.385	0.522	1.478	0.154	1.846	0.211	1.789	0.741	1.259	0.556	1.444	0.583	1.417	0.5	1.5	0.625	1.375
AFDN-003	1.277	0.723	0.75	1.087	0.938	0.788	0.338	2.1	1.157	1.286	0.557	1.073	0.878	0.537	1.512	1.551	1.184	0.612	0.327	1.143	1.184	1.676	0.765	1.029	0.529	1.042	1	1.625	0.333	1.094	1.188	1.25	0.469	1.102	0.898	1	1	0.44	1.56	1.097	0.903	0.81	1.19	1.217	0.783	0.951	1.049	0.889	1.111
AFF1-201	1.25	0.75	0.462	1.308	1.385	1.231	0.308	1.308	1.393	0.75	0.857	0.898	1.143	0.327	1.633	1.121	1.303	0.97	0.121	1.091	1.394	1.235	1.206	1.265	0.294	0.845	1.408	1.296	0.451	0.85	1.5	1.35	0.3	1.125	0.875	0.722	1.278	0.58	1.42	0.875	1.125	0.911	1.089	0.491	1.509	0.94	1.06	0.857	1.143
AFF2-001	1.211	0.789	0.475	0.891	0.891	1.248	0.535	1.96	1.26	1.38	0.36	0.632	1.404	0.491	1.474	1.286	0.943	1.029	0.3	0.943	1.5	1.366	0.911	1.626	0.098	1.739	1.217	0.87	0.174	1.287	1.517	1.103	0.092	0.857	1.143	0.733	1.267	0.807	1.193	0.987	1.013	0.951	1.049	0.966	1.034	1.183	0.817	1.2	0.8
AFF3-002	1.13	0.87	0.5	0.5	0.643	1.429	0.571	2.357	0.375	2.344	0.281	0.727	1.164	0.364	1.745	1.076	1.337	0.685	0.391	0.587	1.924	1.049	1.476	0.971	0.505	0.852	1.902	0.787	0.459	0.692	1.846	0.923	0.538	0.833	1.167	0.2	1.8	0.444	1.556	0.762	1.238	0.818	1.182	0.73	1.27	0.795	1.205	0.9	1.1
AFF4-001	1.091	0.909	0.831	0.923	1.292	0.646	0.554	1.754	1.154	0.923	0.923	1.143	0.229	1.029	1.6	1.37	1.014	1.205	0.027	1.26	1.123	1.642	0.884	1.305	0.168	1.4	0.667	1.467	0.467	1.443	0.656	1.902	0	1	1	1.125	0.875	0.604	1.396	1.208	0.792	1	1	1.322	0.678	1.186	0.814	1.143	0.857
AFG3L2-001	1.231	0.769	0.741	1.333	0.889	1.185	0.444	1.407	1.263	1.263	0.474	1.259	0.963	0.593	1.185	2	0.909	0.909	0	1.636	0.545	1.2	0.7	1.6	0.5	1.395	1.023	1.209	0.372	1.673	1.091	0.8	0.436	1.053	0.947	0.75	1.25	0.571	1.429	1.407	0.593	1.065	0.935	1.116	0.884	1.213	0.787	1.25	0.75
AFM-001	1.302	0.698	1.2	0.873	1.2	0.982	0.655	1.091	1.071	0.75	1.179	1.444	0.667	0.667	1.222	2.057	0.857	1.029	0	1.543	0.514	1.714	0.714	1.571	0	1.176	0.824	1.529	0.471	1.571	0.714	1.286	0.429	1.059	0.941	1.231	0.769	1.259	0.741	1.03	0.97	1.294	0.706	1.273	0.727	1.236	0.764	1.059	0.941
AFMID-001	0.824	1.176	0	0.667	0	1.333	0	4	1.364	1.091	0.545	0.625	0.875	0.375	2.125	1.2	0.6	1.2	0.3	0.6	2.1	0.5	2.25	0.75	0.5	0.25	2.75	0.5	0.5	0.696	2.435	0.696	0.174	0.6	1.4	0.4	1.6	0.1	1.9	0.857	1.143	0.571	1.429	0.4	1.6	0.7	1.3	1.5	0.5
AFP-003	1.029	0.971	1.238	0.952	1.048	0.381	0.857	1.524	1.371	0.686	0.943	1.333	0.8	0.8	1.067	1.538	0.462	1.385	0.462	0.769	1.385	1.714	0.762	1.524	0	1.73	0.649	1.514	0.108	1.083	0.917	1.75	0.25	1.059	0.941	1.625	0.375	1.15	0.85	1	1	1.268	0.732	1.333	0.667	1.344	0.656	0.848	1.152
AFTPH-001	1.467	0.533	1.784	1.216	1.297	0.243	0.649	0.811	1.25	0.75	1	1.647	0.235	1.02	1.098	1.676	0.757	1.243	0	1.189	1.135	1.538	0.615	1.692	0.154	1.771	0.571	1.429	0.229	1.804	0.784	1.412	0	1.333	0.667	1.474	0.526	0.757	1.243	1.478	0.522	1.137	0.863	1.457	0.543	1.412	0.588	1.286	0.714
AGA-001	1.385	0.615	1.043	0.522	1.565	0.783	0.522	1.565	0.9	1.05	1.05	0.727	0.364	1.455	1.455	1.636	0.545	1.636	0.273	1.091	0.818	1.263	0.842	1.684	0.211	1.6	0.8	1.6	0	1.6	1.029	1.143	0.229	0.75	1.25	1.778	0.222	0.727	1.273	1.714	0.286	1.375	0.625	1.4	0.6	1.412	0.588	0.727	1.273
AGAP1-004	0.476	1.524	0.196	0.522	0.326	0.783	0.196	3.978	0.649	2.027	0.324	0.815	1.259	0.148	1.778	0.435	1.597	0.242	0.677	0.726	2.323	0.389	1.889	0.611	1.111	0.475	1.627	0.61	1.288	0.258	2.452	0.129	1.161	0.636	1.364	0.455	1.545	0.222	1.778	0.634	1.366	0.653	1.347	0.423	1.577	0.514	1.486	0.421	1.579
AGAP2-002	0.8	1.2	0.052	0.835	0.365	1.304	0.417	3.026	0.545	2.455	0	0.377	1.208	0.302	2.113	0.644	1.369	0.403	0.443	0.966	2.174	0.929	1.321	0.679	1.071	0.833	1.5	0.833	0.833	0.912	2.029	0.353	0.706	0.571	1.429	0.348	1.652	0.263	1.737	0.818	1.182	0.61	1.39	0.634	1.366	0.508	1.492	0.571	1.429
AGAP3-001	0.667	1.333	0.071	0.353	0.282	1.341	0.212	3.741	0.243	2.595	0.162	0.291	0.727	0.218	2.764	0.312	1.875	0.375	0.5	0.688	2.25	0.8	2	0.733	0.467	0.585	1.463	0.683	1.268	0.809	2.337	0.36	0.494	0.842	1.158	0.455	1.545	0.083	1.917	0.5	1.5	0.211	1.789	0.737	1.263	0.296	1.704	0.471	1.529
AGAP4-202	1.143	0.857	0.414	0.724	0.724	1.034	0.517	2.586	0.686	1.457	0.857	1.059	0.824	0.353	1.765	1.171	1.39	0.439	0.366	0.659	1.976	1.143	1.714	0.914	0.229	0.48	1.6	1.52	0.4	0.766	2.298	0.511	0.426	1.231	0.769	0.9	1.1	0.444	1.556	0.75	1.25	0.923	1.077	0.667	1.333	0.545	1.455	1	1
AGAP5-003	1.143	0.857	0.421	0.632	0.737	1.053	0.526	2.632	0.771	1.371	0.857	0.97	0.848	0.364	1.818	1.116	1.326	0.419	0.419	0.628	2.093	1.143	1.714	0.914	0.229	0.408	1.633	1.551	0.408	0.75	2.25	0.667	0.333	1.286	0.714	0.818	1.182	0.514	1.486	0.75	1.25	0.944	1.056	0.733	1.267	0.444	1.556	1	1
AGAP6-001	1.143	0.857	0.414	0.724	0.724	1.034	0.517	2.586	0.706	1.412	0.882	1.059	0.941	0.353	1.647	1.084	1.373	0.506	0.361	0.651	2.024	1.111	1.778	0.889	0.222	0.49	1.469	1.551	0.49	0.936	2.213	0.426	0.426	1.231	0.769	0.857	1.143	0.444	1.556	0.75	1.25	0.973	1.027	0.667	1.333	0.522	1.478	1.048	0.952
AGAP9-001	1.2	0.8	0.453	0.679	0.566	1.132	0.566	2.604	0.706	1.324	0.971	1.241	0.828	0.414	1.517	1.244	1.317	0.585	0.293	0.659	1.902	1	1.778	0.889	0.333	0.549	1.412	1.412	0.627	0.78	2.244	0.78	0.195	1.6	0.4	1	1	0.471	1.529	0.8	1.2	0.947	1.053	0.741	1.259	0.435	1.565	1.176	0.824
AGBL1-001	0.698	1.302	0.14	0.837	1.116	1.349	0.512	2.047	0.894	1.723	0.383	0.686	1.257	0.171	1.886	0.947	1.705	0.253	0.063	1.263	1.768	1.509	1.132	1.132	0.226	1.032	1.484	1.097	0.387	1.158	1.737	1	0.105	1	1	0.923	1.077	0.615	1.385	0.905	1.095	0.929	1.071	1.138	0.862	0.985	1.015	1	1
AGBL2-201	1.143	0.857	1	1.25	1.188	0.812	0.5	1.25	1.333	1.167	0.5	1.081	1.189	0.865	0.865	1.455	1.273	1.182	0	1.364	0.727	1.404	0.421	2.105	0.07	0.945	2.036	0.655	0.364	1.73	0.973	1.189	0.108	1.128	0.872	0.917	1.083	0.783	1.217	1.019	0.981	0.857	1.143	1.2	0.8	1.2	0.8	1.1	0.9
AGBL3-007	0.923	1.077	1.325	1.169	1.013	0.701	0.779	1.013	0.75	1.05	1.2	0.87	1.043	0.783	1.304	2.175	0.3	1.2	0.075	0.975	1.275	1.067	1.067	1.778	0.089	1.46	0.952	1.333	0.254	1.867	0.8	1.333	0	1.261	0.739	1.333	0.667	1.209	0.791	1.149	0.851	1.057	0.943	1.414	0.586	1.444	0.556	1.263	0.737
AGBL4-001	1.062	0.938	0	0.167	0.833	1.833	0.167	3	1.364	1.227	0.409	0.485	1.333	0.242	1.939	0.686	1.371	0.857	0.171	0.857	2.057	1.212	1.091	1.333	0.364	1.043	1.739	0.87	0.348	1.091	1.455	1.091	0.364	0.812	1.188	0.923	1.077	0.667	1.333	1.037	0.963	1.071	0.929	0.857	1.143	1.154	0.846	0.909	1.091
AGBL5-004	0.9	1.1	0.156	0.779	0.623	0.935	0.935	2.571	0.875	1.625	0.5	0.571	1.143	0.667	1.619	1.145	1.309	0.873	0	1.091	1.582	1.171	1.463	1.024	0.341	1.143	1.81	0.762	0.286	1.283	1.962	0.528	0.226	0.727	1.273	0.889	1.111	0.5	1.5	0.85	1.15	0.933	1.067	0.97	1.03	0.773	1.227	0.857	1.143
AGER-202	0	2	0	0.811	0.811	0.973	0.324	3.081	0.938	1.875	0.188	0.222	1.222	0.778	1.778	1.2	0.8	0.4	0.4	1	2.2	1.302	1.767	0.837	0.093	0.696	1.565	1.565	0.174	1.032	1.935	1.032	0	0	2	0.333	1.667	0.5	1.5	0.8	1.2	0.375	1.625	1.429	0.571	0.8	1.2	1.714	0.286
AGFG1-003	1.404	0.596	2.077	0	1.385	0.462	0.692	1.385	1.714	1.286	0	1.625	0.625	0.625	1.125	1.364	0.886	1.159	0.068	1.636	0.886	1.455	0.818	1.545	0.182	0.681	1.021	2.043	0.255	1.622	0.486	1.676	0.216	1.429	0.571	1	1	0.8	1.2	1.429	0.571	1.077	0.923	1	1	1.231	0.769	0.667	1.333
AGFG2-001	0.839	1.161	0.4	0.8	0.6	1.4	0	2.8	0.5	2.5	0	0.571	1.286	0.429	1.714	0.828	1.655	0.517	0.31	0.621	2.069	0.952	1.46	1.016	0.571	1.419	1.548	0.903	0.129	1.02	1.725	0.784	0.471	1.5	0.5	0.5	1.5	0.267	1.733	0.545	1.455	0.706	1.294	1	1	0.5	1.5	0	2
AGGF1-001	1.444	0.556	1.149	1.404	1.277	0.894	0.255	1.021	1.7	0.8	0.5	1.222	0.667	1.222	0.889	1.452	0.581	1.355	0.194	1.839	0.581	1.4	0.5	1.2	0.9	1.872	0.511	1.362	0.255	1.25	0.875	1.625	0.25	1.44	0.56	1.429	0.571	0.971	1.029	1.294	0.706	1.27	0.73	1.529	0.471	1.325	0.675	1.429	0.571
AGK-001	1.294	0.706	0.419	0.558	1.535	1.395	0.419	1.674	1.435	1.174	0.391	1.231	0.615	0.308	1.846	1.2	0.96	0.24	0	1.68	1.92	1.846	0.923	0.615	0.615	1.143	1.029	1.257	0.571	0.857	1.714	1.143	0.286	1	1	1.111	0.889	0.909	1.091	1.385	0.615	1.067	0.933	1.529	0.471	0.867	1.133	1	1
AGL-001	1.273	0.727	1.257	0.932	1.824	0.324	0.568	1.095	1.78	0.429	0.791	2.022	0.43	0.731	0.817	1.467	0.933	1.733	0	1.4	0.467	2.024	0.376	1.506	0.094	1.69	0.62	1.465	0.225	1.702	0.681	1.489	0.128	1.238	0.762	1.378	0.622	0.857	1.143	1.561	0.439	1.349	0.651	1.387	0.613	1.5	0.5	1.526	0.474
AGMAT-001	0.667	1.333	0	0.474	0.789	1.105	0.474	3.158	1.4	1.4	0.2	0.462	1.077	0.308	2.154	0.632	2.211	0.632	0.316	0.316	1.895	1.2	1.733	0.4	0.667	0.421	1.263	1.474	0.842	1.161	1.161	0.516	1.161	1.111	0.889	0.667	1.333	0.429	1.571	0.6	1.4	0.889	1.111	1.053	0.947	0.857	1.143	1.2	0.8
AGMO-001	1.056	0.944	0.906	0.906	1.472	0.792	0.226	1.698	1.8	0.6	0.6	2.286	0.857	0.571	0.286	1.737	0.947	1.737	0.158	0.789	0.632	1.385	0.923	1.538	0.154	1.333	0.741	1.63	0.296	1.818	0.909	1.273	0	1.263	0.737	1.5	0.5	0.933	1.067	1.429	0.571	1.158	0.842	1.455	0.545	1.478	0.522	0	2
AGO1-002	0.606	1.394	0.197	0.393	0.492	1.377	0.59	2.951	0.964	1.768	0.268	0.451	1.014	0.169	2.366	1.105	1.421	0.632	0.474	0.789	1.579	1.404	1.404	0.842	0.351	0.783	1.565	1.217	0.435	0.929	1.643	1.143	0.286	0.615	1.385	0.72	1.28	0.291	1.709	0.593	1.407	0.545	1.455	0.95	1.05	0.585	1.415	1.1	0.9
AGO2-001	0.667	1.333	0.393	0.689	0.492	0.984	0.393	3.049	0.75	2.125	0.125	0.4	1.257	0.114	2.229	0.682	2.182	0.409	0.545	1.091	1.091	0.69	1.931	0.759	0.621	0.444	1.556	0.815	1.185	0.444	1.778	0.815	0.963	0.429	1.571	0.312	1.688	0.386	1.614	0.727	1.273	0.679	1.321	0.667	1.333	0.878	1.122	0.727	1.273
AGO3-003	1.118	0.882	0.818	0.818	1.364	0.636	0.909	1.455	1.133	1.333	0.533	1.316	0.474	1.263	0.947	1.714	0.714	1.143	0	1.429	1	1.684	0.632	1.474	0.211	1.429	0.643	1.929	0	1.358	1.057	1.358	0.226	1.235	0.765	1.188	0.812	0.8	1.2	1.333	0.667	1.021	0.979	1.238	0.762	1.35	0.65	1.333	0.667
AGO4-001	1.2	0.8	0.364	0.727	1.364	1	0.818	1.727	1.286	1.214	0.5	0.883	0.675	0.779	1.662	1.067	1.2	0.933	0.133	1.733	0.933	1.614	0.842	1.404	0.14	1.255	0.941	1.725	0.078	1.231	0.769	1.692	0.308	1	1	1.103	0.897	0.7	1.3	1.12	0.88	1.28	0.72	1.35	0.65	1.026	0.974	1.6	0.4
AGPAT1-001	0.133	1.867	0	0.316	0.316	1.263	0.316	3.789	0.5	2.25	0.25	0.593	1.481	0.148	1.778	1.2	2.4	0	0.8	0.8	0.8	0.842	2.105	1.053	0	0.8	1.6	0.4	1.2	1.053	2.316	0.632	0	0.5	1.5	0.286	1.714	0.444	1.556	0.667	1.333	0.364	1.636	0.909	1.091	0.444	1.556	1	1
AGPAT2-001	0.25	1.75	0	0.176	0.176	1.765	0	3.882	0	3	0	0	1.571	0	2.429	1.059	2.118	0.353	0.353	0	2.118	0.615	2.154	0	1.231	1.25	1.5	0.75	0.5	0	2.4	0.32	1.28	0.222	1.778	0	2	0	2	0.25	1.75	0.2	1.8	0	2	0.154	1.846	0.571	1.429
AGPAT3-001	0.889	1.111	0	0.214	0.214	2.036	0	3.536	0.462	1.846	0.692	0.267	2	0.4	1.333	0.333	2	0.667	0.333	0.667	2	1.231	0.923	0.308	1.538	0.381	1.905	0.381	1.333	1.143	1.143	0.952	0.762	0.286	1.714	0.333	1.667	0.364	1.636	0.2	1.8	0.24	1.76	0.4	1.6	0.462	1.538	0.6	1.4
AGPAT4-001	0.64	1.36	0.125	0.5	0	1.875	0.25	3.25	1.143	1.857	0	0.8	1.28	0.32	1.6	0.96	1.2	0.72	0.96	0.24	1.92	0.8	1.6	1.333	0.267	0.2	1.6	0.6	1.6	0.222	3.333	0.222	0.222	0.75	1.25	0.667	1.333	0	2	1	1	0.25	1.75	0.533	1.467	0.762	1.238	0.8	1.2
AGPAT5-001	1.143	0.857	0.933	1.067	0.8	0.8	0.533	1.867	1.05	1.05	0.9	1.077	0.923	0.308	1.692	0	1.412	1.412	0	1.765	1.412	0.25	0.75	2.75	0.25	1.053	1.263	0.842	0.842	1.043	1.043	1.391	0.522	1.091	0.909	1.4	0.6	0.833	1.167	1.455	0.545	1.385	0.615	1.176	0.824	1.368	0.632	0.667	1.333
AGPS-001	1.586	0.414	1.038	1.269	1.385	0.577	0.346	1.385	1.231	1	0.769	1.231	0.308	1.641	0.821	2.195	0.439	1.317	0.293	1.317	0.439	1.931	0.552	1.103	0.414	1.231	0.615	1.846	0.308	1.434	0.604	1.057	0.906	1.273	0.727	1.765	0.235	1.13	0.87	1.556	0.444	1.077	0.923	1.091	0.909	1.156	0.844	1.286	0.714
AGR2-005	1.2	0.8	0.273	1.091	0.818	2.182	0.273	1.364	1.714	1.286	0	1.455	1.091	0	1.455	1.636	1.636	1.091	0	1.091	0.545	1.091	1.455	1.455	0	1.429	0.571	2	0	1.667	1.333	1	0	1.556	0.444	0.4	1.6	0.75	1.25	1.5	0.5	1.333	0.667	1	1	1.4	0.6	1	1
AGR3-001	1.5	0.5	1.565	0.783	0.783	1.304	1.304	0.261	0.9	0.9	1.2	1.5	0.5	1.5	0.5	2.4	0.6	2.4	0	0.6	0	3	0.5	0.5	0	1.5	0.5	2	0	2	0.8	1.2	0	1.143	0.857	1	1	1.4	0.6	0.857	1.143	0.667	1.333	1.25	0.75	1.455	0.545	1	1
AGRN-001	0.737	1.263	0.034	0.446	0.137	1.303	0.103	3.977	0.577	2.423	0	0.138	1.076	0.11	2.676	0.616	1.562	0.616	0.575	0.534	2.096	0.549	2.022	0.418	1.011	0.373	2.237	0.542	0.847	0.58	2.114	0.58	0.725	0.207	1.793	0.25	1.75	0.071	1.929	0.326	1.674	0.227	1.773	0.408	1.592	0.222	1.778	0.699	1.301
AGRP-001	0	2	0	0.857	0	0.571	0.286	4.286	0	3	0	0	0	2	2	0	2.4	1.2	0	0	2.4	1.2	1.2	1.6	0	1.143	1.143	0.571	1.143	0.235	2.353	1.176	0.235	0	2	2	0	0	2	2	0	0	2	0.4	1.6	0.444	1.556	0.545	1.455
AGT-001	0.455	1.545	0	0.435	0.261	0.957	0.522	3.826	0.857	1.5	0.643	0.316	1.053	0.105	2.526	1.875	1.312	0.188	0.188	0.75	1.688	1.12	1.76	0.8	0.32	0.645	2.194	0.903	0.258	1.28	2	0.56	0.16	1.5	0.5	0.143	1.857	0.533	1.467	0.4	1.6	0.381	1.619	0.48	1.52	0.364	1.636	0.4	1.6
AGTPBP1-201	1.474	0.526	1.5	1.21	1.21	0.387	0.435	1.258	1.875	0.625	0.5	1.318	0.612	1.271	0.8	1.456	0.757	1.223	0.291	1.282	0.99	1.714	0.457	1.543	0.286	1.315	0.767	1.644	0.274	1.556	1.222	1.167	0.056	1.429	0.571	1.613	0.387	0.939	1.061	1.479	0.521	1.308	0.692	1.547	0.453	1.372	0.628	1.231	0.769
AGTR1-202	1.533	0.467	0.511	0.766	1.277	0.766	0.766	1.915	1.535	0.698	0.767	0.667	0.833	0.833	1.667	0.429	1.286	1.5	0.214	1.5	1.071	1.053	1.053	1.684	0.211	1.217	1.217	1.043	0.522	1.92	1.12	0.96	0	0.941	1.059	0.857	1.143	1	1	1.3	0.7	1	1	1.429	0.571	0.857	1.143	1.4	0.6
AGTR2-001	1.357	0.643	0.857	0.714	1.714	0.857	0.143	1.714	1.548	0.774	0.677	1.857	1	0.143	1	2.276	0.414	0.828	0	0.828	1.655	1.75	1	1	0.25	0.842	2.316	0.632	0.211	1.5	1.167	1.333	0	1.25	0.75	1	1	1.6	0.4	0.889	1.111	1.059	0.941	1.111	0.889	0.857	1.143	0.857	1.143
AGTRAP-001	0.667	1.333	0	0.857	0.286	1.714	0.286	2.857	0.818	1.909	0.273	0	1.455	0.364	2.182	0.923	1.385	0.923	0	0.923	1.846	0.667	1.333	0.667	1.333	0.5	1.5	0.5	1.5	0.8	2.133	0.8	0.267	0.333	1.667	0	2	0.5	1.5	0	2	0	2	0.5	1.5	0	2	0	2
AGXT-001	0	2	0.113	0	0.453	1.132	0	4.302	0.409	2.318	0.273	0.174	1.043	0.174	2.609	0.48	2.64	0	1.2	0.24	1.44	1.12	2.08	0.48	0.32	0.235	2.118	0.941	0.706	0.276	2.621	0.414	0.69	0.308	1.692	0.308	1.692	0.118	1.882	0.8	1.2	0.095	1.905	0.316	1.684	0.353	1.647	0.667	1.333
AGXT2-001	1.071	0.929	0.255	0.766	1.404	1.021	0.638	1.915	1.667	0.778	0.556	0.865	1.081	0.541	1.514	1.742	0.774	0.968	0	0.968	1.548	1.677	1.032	1.29	0	0.857	1.286	1.571	0.286	0.941	1.294	1.412	0.353	0.545	1.455	0.857	1.143	0.857	1.143	0.857	1.143	0.692	1.308	1.294	0.706	1.375	0.625	0.706	1.294
AHCTF1-001	1.515	0.485	1.531	1.457	1.383	0.296	0.42	0.914	1.369	0.699	0.932	1.68	0.497	0.923	0.899	1.667	0.714	1.405	0.286	1.048	0.881	1.805	0.451	1.594	0.15	1.986	0.392	1.427	0.196	1.512	0.724	1.606	0.157	1.391	0.609	1.512	0.488	0.939	1.061	1.389	0.611	1.315	0.685	1.34	0.66	1.538	0.462	1.389	0.611
AHCY-002	0.727	1.273	0	0.316	0.316	1.579	0.158	3.632	1.031	1.875	0.094	0.258	1.29	0.258	2.194	0.857	3	0	0.429	0.429	1.286	0.25	1.75	0.75	1.25	0.333	2.833	0.333	0.5	0.821	2.462	0.308	0.41	0.667	1.333	0.545	1.455	0.154	1.846	0.5	1.5	0.138	1.862	0.769	1.231	0.148	1.852	1.2	0.8
AHCYL1-001	0.933	1.067	0.143	1.429	0.429	1.429	0.286	2.286	1	1.667	0.333	0.93	0.837	0.651	1.581	1.333	1.667	1	0.333	0.333	1.333	0.667	1.778	0.889	0.667	0.727	1.333	1.818	0.121	1.674	1.023	1.023	0.279	0.778	1.222	0.5	1.5	0.522	1.478	1	1	0.737	1.263	1.312	0.688	0.606	1.394	1.158	0.842
AHCYL2-012	1.571	0.429	0.128	1.149	0.894	0.638	0.383	2.809	1.222	1.333	0.444	0.783	0.783	0.435	2	0.977	0.977	1.116	0.698	0.558	1.674	1.294	1.647	0.588	0.471	1.212	1.091	1.576	0.121	1.443	1.77	0.262	0.525	1.176	0.824	0.5	1.5	0.741	1.259	0.909	1.091	0.634	1.366	0.909	1.091	0.737	1.263	1.222	0.778
AHDC1-001	0.63	1.37	0	0.429	0.429	1.029	0.214	3.9	0.643	2.143	0.214	0.065	1.032	0.452	2.452	0.514	1.371	0.891	0.617	0.72	1.886	0.717	1.65	1.094	0.538	0.686	1.886	0.857	0.571	0.667	2.429	0.643	0.262	0.595	1.405	0.581	1.419	0.19	1.81	0.286	1.714	0.329	1.671	0.29	1.71	0.247	1.753	0.4	1.6
AHI1-008	1.273	0.727	1.059	1.271	1.553	0.353	0.847	0.918	1.391	0.565	1.043	1.611	0.667	1	0.722	1.5	0.48	1.86	0	1.2	0.96	1.415	0.554	1.908	0.123	1.766	0.519	1.455	0.26	1.469	0.653	1.796	0.082	1.351	0.649	1.289	0.711	0.939	1.061	1.333	0.667	1.193	0.807	1.507	0.493	1.347	0.653	1.7	0.3
AHNAK-005	0.829	1.171	0.449	1.377	0.808	0.658	0.329	2.379	1.333	1.323	0.344	1.031	0.621	0.344	2.003	1.579	1.189	0.966	0.223	0.873	1.17	1.198	1.432	1.265	0.106	1.308	1.154	1.192	0.346	1.384	1.365	1.024	0.227	1	1	0.828	1.172	0.853	1.147	1.041	0.959	1.037	0.963	1.237	0.763	1.149	0.851	1.556	0.444
AHNAK2-001	0.564	1.436	0.159	0.41	0.512	1.765	0.159	2.994	1.225	1.125	0.65	0.29	0.718	0.13	2.863	1.26	1.635	0.497	0.519	0.652	1.436	0.636	2.119	0.825	0.42	1.291	0.807	1.471	0.43	0.78	2.183	0.56	0.477	0.462	1.538	0.438	1.562	0.333	1.667	0.727	1.273	0.682	1.318	0.702	1.298	0.619	1.381	1.1	0.9
AHR-001	1.273	0.727	1.556	0.815	1.111	0.444	0.741	1.333	1.026	0.947	1.026	1.029	1.029	1.143	0.8	1.676	1.059	1.059	0.088	1.324	0.794	1.724	0.345	1.724	0.207	1.736	0.679	1.283	0.302	1.659	1.073	1.171	0.098	1.481	0.519	1.28	0.72	0.8	1.2	1.127	0.873	1.05	0.95	1.209	0.791	1.404	0.596	1.556	0.444
AHRR-001	0.667	1.333	0	0.575	0.493	1.315	0.164	3.452	0.462	2.308	0.231	0.343	1.029	0.343	2.286	0.7	1	0.7	0.9	0.8	1.9	0.709	2.025	0.304	0.962	0.571	1.371	0.914	1.143	0.762	1.714	1.016	0.508	0.727	1.273	0.273	1.727	0.25	1.75	0.857	1.143	0.741	1.259	0.412	1.588	0.312	1.688	0.64	1.36
AHSA1-001	1.2	0.8	1	0.5	1.25	0.75	0.5	2	1	2	0	0.333	0.833	0.5	2.333	1.412	0.706	1.765	0	0.706	1.412	2.25	0.5	1.25	0	0.828	1.655	0.828	0.69	1	1.4	1.4	0.2	0.857	1.143	1	1	0.545	1.455	0.857	1.143	1.037	0.963	1.143	0.857	0.757	1.243	1.333	0.667
AHSA2-009	1.143	0.857	1.333	0.667	0.333	0	1	2.667	0.857	1.714	0.429	1.455	0.364	1.091	1.091	2.571	0	1.714	0	0.857	0.857	0.667	1.333	2	0	1.667	1	1	0.333	1.143	1.143	1.714	0	2	0	0.667	1.333	0.444	1.556	1.333	0.667	1.167	0.833	0	2	1.286	0.714	2	0
AHSG-002	1	1	0.171	0.686	1.029	1.029	0.171	2.914	1.5	0.75	0.75	0.457	0.571	0.229	2.743	0.522	2.087	1.826	0.261	0.783	0.522	1.128	1.128	1.333	0.41	0.444	2	1.556	0	1.368	1.053	1.368	0.211	0.857	1.143	0.615	1.385	0.632	1.368	0.545	1.455	0.75	1.25	0.737	1.263	1	1	1	1
AHSP-001	0	2	0	0.429	1.286	1.286	0	3	1.5	1.5	0	0.571	1.143	0	2.286	1.714	2.571	0	0	0.857	0.857	1.143	1.143	0.571	1.143	2.667	0	1.333	0	1.333	2	0.667	0	0.5	1.5	1	1	0.571	1.429	0.857	1.143	0	2	0.667	1.333	0.444	1.556	0	0
AICDA-001	1	1	0.24	0.96	1.2	1.44	0.24	1.92	0	2.4	0.6	0.8	0.8	0.8	1.6	0	1.8	1.2	0.6	1.2	1.2	0.8	3.2	0	0	1.333	2.222	0.444	0	1.2	2	0.4	0.4	0.545	1.455	0.8	1.2	1.333	0.667	0.889	1.111	0.75	1.25	0.308	1.692	1	1	0.571	1.429
AIDA-001	1.25	0.75	1.588	1.588	0.529	0.353	0.882	1.059	1.5	0.667	0.833	1.538	0.308	0.615	1.538	2.143	0.429	0.429	0.857	1.714	0.429	1.684	0.632	1.684	0	1.263	1.263	1.474	0	1.778	0.667	1.333	0.222	1.429	0.571	1.25	0.75	1	1	2	0	1.133	0.867	1.125	0.875	1.375	0.625	0.667	1.333
AIF1-004	0.667	1.333	0.3	0.3	0.9	0.6	1.2	2.7	0.857	2.143	0	0	2	0	2	1.636	2.182	0	0	1.091	1.091	0.889	2.222	0.889	0	2	0	1	1	1.5	1.5	0.5	0.5	1	1	0	2	0.5	1.5	1.333	0.667	1.048	0.952	1.2	0.8	0.632	1.368	0	0
AIF1L-201	1.25	0.75	0.571	0.571	0.571	1.143	0.286	2.857	1.5	1	0.5	0.571	2.286	0	1.143	0.429	0.857	0.857	0.857	0.857	2.143	0.444	1.778	1.333	0.444	1	1	2	0	1.333	1.778	0.444	0.444	0	2	0	2	0.286	1.714	0.286	1.714	0.533	1.467	0.286	1.714	0.444	1.556	1.5	0.5
AIFM1-001	0.6	1.4	0.577	1.269	0.923	0.923	0.577	1.731	1.629	0.857	0.514	0.863	0.863	0.706	1.569	1.395	0.419	1.814	0	1.256	1.116	1.25	1.25	1	0.5	1.333	0.593	1.778	0.296	1.692	0.923	1.077	0.308	0.769	1.231	1.4	0.6	0.636	1.364	1.143	0.857	0.878	1.122	1.034	0.966	1.048	0.952	0.8	1.2
AIFM2-001	0.4	1.6	0	0	0.316	1.895	0.316	3.474	1	1.833	0.167	0.2	0.8	0.1	2.9	0.968	1.548	0.194	0.774	0.581	1.935	1.333	1.667	0.333	0.667	0.75	1	1	1.25	0.848	2.424	0.606	0.121	1	1	0.25	1.75	0.2	1.8	0.667	1.333	0.7	1.3	0	2	0.273	1.727	1	1
AIFM3-002	0.538	1.462	0	0.34	0.34	0.792	0.34	4.189	0.882	2.118	0	0.121	0.909	0	2.97	0.649	1.459	0.162	0.162	0.649	2.919	0.857	2.143	0.857	0.143	1.077	1.077	0.615	1.231	1.083	2	0.667	0.25	0.133	1.867	0.429	1.571	0.1	1.9	0.706	1.294	0.356	1.644	0.636	1.364	0.13	1.87	0.545	1.455
AIG1-005	1.067	0.933	0.8	0.2	0.8	0.6	0.2	3.4	0.571	1.857	0.571	1.556	0.444	0.444	1.556	2.471	0.353	0.353	0.353	1.059	1.412	1	1.333	1.333	0.333	0.923	1.231	0.923	0.923	0.8	2	0.8	0.4	0.833	1.167	0.75	1.25	0.444	1.556	0.571	1.429	0.667	1.333	1.429	0.571	0.857	1.143	1	1
AIM1-001	1	1	0.938	1.2	0.862	0.938	0.637	1.425	1.521	0.676	0.803	1.206	0.73	0.603	1.46	1.381	1.079	0.828	0.301	1.155	1.255	1.198	1.176	1.07	0.556	1.239	1.204	1.168	0.389	0.943	1.4	0.971	0.686	1.273	0.727	0.696	1.304	0.705	1.295	1.071	0.929	1.052	0.948	0.991	1.009	1.125	0.875	1.176	0.824
AIM1L-201	0.6	1.4	0.086	0.514	0.557	1.371	0.471	3	0.667	2.083	0.25	0.4	0.829	0.171	2.6	1.018	1.579	0.807	0.246	0.667	1.684	1.103	1.701	0.851	0.345	0.818	1.773	0.955	0.455	1.238	2.159	0.603	0	0.538	1.462	0.514	1.486	0.275	1.725	0.7	1.3	0.526	1.474	0.655	1.345	0.412	1.588	0.571	1.429
AIM2-001	1.158	0.842	0.6	1.2	1.2	0.2	1	1.8	1.286	0.714	1	1.333	0.593	1.185	0.889	2.118	0	1.059	0.353	1.765	0.706	1	0.667	1.667	0.667	0.667	0.833	2.167	0.333	1.5	0.833	1.5	0.167	1.2	0.8	1.6	0.4	0.842	1.158	1.125	0.875	0.933	1.067	1.231	0.769	1.12	0.88	2	0
AIMP1-001	1	1	0.429	1.071	1.714	0.429	0.429	1.929	1.5	0.625	0.875	1.286	0.714	0.714	1.286	3.3	0.3	0.6	0.3	1.2	0.3	1.895	0.421	1.684	0	1.538	0.923	1.538	0	1.846	0.308	1.692	0.154	1.333	0.667	0.5	1.5	0.947	1.053	1.692	0.308	1.053	0.947	1.429	0.571	1.097	0.903	1.333	0.667
AIMP2-001	0.8	1.2	0.6	0.6	1.2	1.65	0	1.95	1.286	1.286	0.429	0.333	0.5	0.833	2.333	1.565	1.826	0.261	0.261	0.522	1.565	1.053	1.474	0.632	0.842	0.5	1.5	0.5	1.5	1.333	0.667	1	1	0.857	1.143	0.25	1.75	0.588	1.412	0.778	1.222	0.9	1.1	1.286	0.714	1.067	0.933	0.667	1.333
AIP-001	0.444	1.556	0	0.188	0.188	1.688	0	3.938	0.5	2.333	0.167	0.2	0.6	0	3.2	0.545	2.182	0	0	1.091	2.182	1.333	1.067	0.8	0.8	0	1.778	0.444	1.778	0.645	2.194	0.645	0.516	0	2	0.667	1.333	0.19	1.81	0.25	1.75	0.25	1.75	0.261	1.739	0.5	1.5	0.25	1.75
AIPL1-001	0.5	1.5	0	0	0.146	1.171	0.293	4.39	0.529	2.471	0	0.182	1.091	0	2.727	0.667	2.667	0.333	0.333	1	1	0.69	1.379	1.517	0.414	0.2	1.6	1.2	1	0.286	2	1.143	0.571	0.182	1.818	0.25	1.75	0	2	0.615	1.385	0.286	1.714	0.833	1.167	0.045	1.955	0.286	1.714
AIRE-001	0.286	1.714	0	0.107	0.643	1.071	0.321	3.857	0.273	2.727	0	0.429	0.857	0.286	2.429	0.293	1.902	0.732	0.293	0.732	2.049	0.688	1.875	0.688	0.75	0.909	1.636	0.364	1.091	0.75	2.375	0.312	0.562	0.5	1.5	0.133	1.867	0.077	1.923	0.4	1.6	0.083	1.917	0.37	1.63	0.25	1.75	0.556	1.444
AJAP1-001	0.833	1.167	0.364	0.182	0.545	2	0.182	2.727	0.5	1.833	0.667	0.381	1.524	0	2.095	0.766	2.17	0.128	0.766	0.383	1.787	0.41	2.051	0.41	1.128	0.513	1.744	0.718	1.026	0.556	2.889	0.222	0.333	0.5	1.5	0.667	1.333	0.3	1.7	0.364	1.636	0.8	1.2	0.6	1.4	0.19	1.81	0.857	1.143
AJUBA-001	0.889	1.111	0.14	1.674	0.14	0.837	0.698	2.512	0.75	2	0.25	0.75	1	0.25	2	1.304	0.913	0.261	0.652	0.652	2.217	0.692	1.692	0.462	1.154	0.571	2.286	0.571	0.571	0.784	2.118	0.392	0.706	0.762	1.238	0.308	1.692	0.667	1.333	1.2	0.8	0.533	1.467	0.636	1.364	0.4	1.6	0.75	1.25
AK1-009	0.8	1.2	0	0.632	0	1.263	0.316	3.789	1	2	0	0.235	1.412	0	2.353	0	2.4	0.8	1.2	0.8	0.8	1.714	1.143	0.571	0.571	0.286	2.857	0.857	0	0.444	3.111	0.444	0	1.143	0.857	0	2	0.25	1.75	1.333	0.667	0.632	1.368	0.5	1.5	0.421	1.579	0.5	1.5
AK2-001	0.5	1.5	0.24	1.44	0.48	0.96	0.48	2.4	0.6	2.2	0.2	0.333	0.667	0.333	2.667	1.286	1.714	0.857	0	0.857	1.286	0.941	2.118	0.941	0	1.333	2	0.667	0	0.952	1.524	1.333	0.19	0.4	1.6	0.4	1.6	0.8	1.2	1.2	0.8	1.263	0.737	1.333	0.667	0.778	1.222	1	1
AK3-002	0.571	1.429	0.24	0.24	0.72	1.2	0.72	2.88	1.929	1.071	0	0.8	1.067	0.267	1.867	0	1.636	0.545	1.636	0.545	1.636	0.571	1.143	2	0.286	1.556	0.667	1.556	0.222	1.6	1.333	0.267	0.8	1.75	0.25	1	1	0.909	1.091	0.571	1.429	1.125	0.875	1.077	0.923	1.077	0.923	0	0
AK4-001	1.143	0.857	0.75	1	1	1.75	0.75	0.75	1.071	1.714	0.214	1	1	0.5	1.5	0	2.143	0.429	0.429	0.857	2.143	1.429	0.857	1.143	0.571	0.4	0.8	2	0.8	0.667	1.667	1.333	0.333	0.857	1.143	1	1	0.364	1.636	0.5	1.5	1.143	0.857	1.091	0.909	1.067	0.933	1	1
AK5-001	1.043	0.957	0.764	1.418	0.764	1.091	0.655	1.309	1.35	1.05	0.6	1.231	0	1.077	1.692	1.333	0.5	1	0.333	1.167	1.667	1.571	0.571	1.857	0	0.75	1.5	1.625	0.125	1.103	1.517	1.241	0.138	1.125	0.875	1	1	0.769	1.231	1.059	0.941	0.865	1.135	0.857	1.143	1.04	0.96	1.6	0.4
AK6-001	1.2	0.8	0.947	1.263	1.263	0.316	0.947	1.263	1.636	1.091	0.273	2	0	1	1	1.2	1.2	2.4	0	1.2	0	0.667	1.333	1.333	0.667	0	1.333	2.667	0	1	1	1	1	1.111	0.889	2	0	0.857	1.143	1.4	0.6	1.6	0.4	1.571	0.429	1.333	0.667	2	0
AK7-001	1.429	0.571	0.896	0.448	0.896	0.985	0.627	2.149	1.176	1.118	0.706	1.156	0.889	0.444	1.511	1.412	0.882	0.882	0.529	0.529	1.765	1.931	0.828	0.966	0.276	1.185	1.037	1.037	0.741	1.614	0.702	1.193	0.491	1.048	0.952	0.8	1.2	0.88	1.12	1.118	0.882	0.917	1.083	1.302	0.698	1.06	0.94	1.333	0.667
AK8-001	0.857	1.143	0.194	0.484	0.194	1.548	0.097	3.484	0.667	2.167	0.167	0.286	2	0.143	1.571	0.316	0.947	0.947	0.316	1.895	1.579	0.526	2	1.053	0.421	0.8	1.6	0.8	0.8	1.6	1.6	0.64	0.16	0.75	1.25	0.615	1.385	0.323	1.677	0.762	1.238	1.1	0.9	0.56	1.44	0.588	1.412	0.667	1.333
AK9-201	1.538	0.462	1.368	1.15	1.337	0.653	0.715	0.777	1.603	0.595	0.802	1.304	0.696	1.087	0.913	1.862	0.69	1.448	0.069	1.379	0.552	1.536	0.536	1.821	0.107	1.333	0.571	2	0.095	1.259	0.852	1.815	0.074	1.408	0.592	1.222	0.778	1.035	0.965	1.351	0.649	1.306	0.694	1.476	0.524	1.37	0.63	1.2	0.8
AKAIN1-002	0	0	1.5	0	0	0	0	4.5	0.75	2.25	0	0.667	1.333	0	2	0	1.2	1.2	0	2.4	1.2	2.667	0	1.333	0	0	2	2	0	0.8	1.6	1.6	0	2	0	0	2	0.8	1.2	1.5	0.5	0.571	1.429	0	2	0.667	1.333	0	0
AKAP1-001	0.556	1.444	0.132	1.582	0.659	0.923	0.33	2.374	0.844	1.781	0.375	0.333	1.167	0.389	2.111	0.894	1.021	0.957	0.319	0.894	1.915	1.041	1.151	1.425	0.384	0.571	1.796	1.388	0.245	0.722	1.5	1.333	0.444	0.375	1.625	0.667	1.333	0.462	1.538	1.143	0.857	0.455	1.545	0.98	1.02	0.718	1.282	0.941	1.059
AKAP10-001	1.097	0.903	0.931	1.345	1.138	0.828	0.414	1.345	1.452	0.581	0.968	0.933	0.933	0.533	1.6	1.725	1.2	0.9	0.225	1.35	0.6	1.161	0.903	1.548	0.387	1.622	0.865	1.514	0	1.154	1.385	1.154	0.308	1.25	0.75	1.2	0.8	0.919	1.081	1.364	0.636	1.286	0.714	1.278	0.722	1.087	0.913	1.75	0.25
AKAP11-001	1.584	0.416	1.456	1.172	1.172	0.568	0.817	0.817	1.743	0.324	0.932	1.158	0.632	0.702	1.509	1.592	0.465	1.543	0.171	1.518	0.71	1.556	0.4	1.911	0.133	1.477	0.649	1.622	0.252	1.62	0.727	1.587	0.066	1.429	0.571	1.123	0.877	0.719	1.281	1.477	0.523	1.228	0.772	1.47	0.53	1.338	0.662	1.378	0.622
AKAP12-001	1.25	0.75	1.213	0.876	0.944	0.742	0.674	1.551	1.214	0.929	0.857	0.824	0.882	0.735	1.559	1.333	1.263	1.228	0.246	0.842	1.088	1.228	1.158	1.158	0.456	1.022	1.285	1.285	0.409	1.325	1.096	1.35	0.229	2	0	0.87	1.13	0.712	1.288	1.2	0.8	1.135	0.865	1.061	0.939	1.057	0.943	1.2	0.8
AKAP13-001	1.135	0.865	0.476	1.119	1.214	0.786	0.571	1.833	1.065	1.097	0.839	0.824	0.8	0.63	1.745	1.17	0.985	1.17	0.093	1.3	1.282	1.267	0.944	1.615	0.174	1.107	0.981	1.61	0.302	1.404	1.043	1.362	0.191	1.097	0.903	1.2	0.8	0.523	1.477	1.01	0.99	0.89	1.11	1.149	0.851	0.893	1.107	1.444	0.556
AKAP14-004	0.6	1.4	1.636	1.091	1.091	0.545	1.091	0.545	1.333	1.667	0	1.556	0.667	1.333	0.444	1.286	0.429	1.286	0.429	1.286	1.286	0.5	1.5	1	1	2	1	1	0	1.538	0.615	1.846	0	1.111	0.889	0.333	1.667	1.5	0.5	1	1	1.176	0.824	1.091	0.909	0.8	1.2	1	1
AKAP17A-003	0.333	1.667	0	0.197	0.295	0.885	0.098	4.525	0.409	2.591	0	0.286	1	0	2.714	0.414	1.655	0.207	0.414	0.31	3	0.364	1.939	0.485	1.212	0	2.909	0.182	0.909	0.465	2.698	0.279	0.558	0.25	1.75	0	2	0.211	1.789	0.375	1.625	0.219	1.781	0.235	1.765	0.225	1.775	0.364	1.636
AKAP2-006	0.737	1.263	0.405	0.811	0.405	1.135	0.405	2.838	1.304	1.304	0.391	0.762	1.429	0.19	1.619	1.458	1.458	0.673	0.28	0.617	1.514	1.348	1.522	0.783	0.348	1.077	1.308	1.308	0.308	1.136	1.481	0.988	0.395	1	1	1.176	0.824	0.367	1.633	1.286	0.714	0.909	1.091	1.038	0.962	0.718	1.282	0.667	1.333
AKAP3-001	1	1	0.343	0.943	0.857	1.114	0.771	1.971	1.1	1.6	0.3	0.772	1.404	0.632	1.193	1.671	0.911	1.139	0.456	0.987	0.835	1.796	1.143	0.816	0.245	0.889	1.511	1.067	0.533	1.443	1.508	0.852	0.197	1.545	0.455	1.067	0.933	0.821	1.179	1.081	0.919	0.836	1.164	1.038	0.962	0.97	1.03	1.231	0.769
AKAP4-001	0.933	1.067	0.32	0.8	1.28	0.88	0.72	2	1.312	1.219	0.469	0.267	1.422	0.8	1.511	1.613	1.29	0.903	0.065	1.097	1.032	1.6	1.067	1.333	0	1.294	1.647	1.059	0	1.438	1	1.312	0.25	1.2	0.8	1.111	0.889	0.885	1.115	0.744	1.256	0.988	1.012	1.184	0.816	1.125	0.875	0.8	1.2
AKAP5-001	1.143	0.857	0.889	1.111	2	0.444	1.111	0.444	1.8	0.6	0.6	1.053	0.842	1.263	0.842	1.6	0.4	2.133	0	1.067	0.8	1.091	0.727	2.182	0	1.231	0.615	1.846	0.308	1.818	0.727	1.455	0	2	0	2	0	1.037	0.963	1.684	0.316	1.095	0.905	1.615	0.385	1.556	0.444	0.8	1.2
AKAP6-001	1.409	0.591	0.759	0.886	1.367	0.759	0.759	1.468	1.549	0.956	0.495	1.164	0.764	0.655	1.418	1.733	0.762	1.2	0.171	1.162	0.971	1.176	1.098	1.569	0.157	1.492	1.079	1.302	0.127	1.658	0.937	1.333	0.072	1.116	0.884	1.138	0.862	0.991	1.009	1.459	0.541	1.096	0.904	1.107	0.893	1.069	0.931	1.174	0.826
AKAP7-005	1.467	0.533	1.167	1.667	1	0.5	0	1.667	1.548	0.484	0.968	0.5	0.5	1.75	1.25	0.522	1.565	1.565	0	1.826	0.522	1.667	1	1	0.333	2.133	0.8	0.8	0.267	0.923	0.923	1.846	0.308	2	0	1.429	0.571	1.25	0.75	1.429	0.571	1.111	0.889	1.579	0.421	1.375	0.625	1.5	0.5
AKAP8-004	0.37	1.63	0.375	0.75	0.375	1.5	0.188	2.812	1.615	0.692	0.692	0.8	0.48	0.48	2.24	0.6	1.92	0.12	0.24	1.2	1.92	0.936	1.617	1.021	0.426	0.414	2.069	0.828	0.69	1.03	1.576	0.909	0.485	0.522	1.478	0.615	1.385	0.5	1.5	0.857	1.143	0.684	1.316	0.704	1.296	0.776	1.224	0.6	1.4
AKAP8L-004	0.842	1.158	0.364	0.727	0.727	1.818	0.182	2.182	0.8	2.2	0	0.2	0.6	0.2	3	1	1.25	0.625	0.875	0.75	1.5	0.706	1.412	0.824	1.059	0.526	2.421	0.842	0.211	0.381	2.571	0.667	0.381	1	1	1.111	0.889	0.229	1.771	0.526	1.474	0.3	1.7	0.739	1.261	0.438	1.562	0.75	1.25
AKAP9-202	1.522	0.478	1.43	0.949	1.367	0.43	0.899	0.924	1.469	0.391	1.141	1.6	0.311	1.044	1.044	1.51	0.656	1.411	0.06	1.609	0.755	1.586	0.552	1.724	0.138	1.515	0.525	1.758	0.202	1.556	0.711	1.689	0.044	1.467	0.533	1.526	0.474	1.005	0.995	1.51	0.49	1.32	0.68	1.396	0.604	1.468	0.532	1.512	0.488
AKIP1-001	0	2	0.353	0.706	1.059	0.706	0.706	2.471	0	0.75	2.25	0.5	1	0.5	2	1.333	1.333	1.667	0.333	0.667	0.667	0.923	0.923	1.231	0.923	1.333	1.778	0.889	0	1	1	1.2	0.8	1.778	0.222	1.143	0.857	0.5	1.5	1.2	0.8	0.909	1.091	0.2	1.8	0.625	1.375	1	1
AKIRIN1-001	1.333	0.667	0.8	0	0.8	2	0.4	2	1.286	0.429	1.286	2.4	0	0	1.6	0.706	1.059	1.059	0.353	1.412	1.412	0.48	1.28	0.64	1.6	0.667	1	1.667	0.667	0.667	1	1	1.333	2	0	1.333	0.667	0.75	1.25	1.333	0.667	1.111	0.889	0.8	1.2	0.875	1.125	1	1
AKIRIN2-001	1	1	0.947	1.895	0.316	1.263	0.316	1.263	0.6	0.6	1.8	2.4	0.8	0	0.8	0.545	2.182	1.091	1.091	0.545	0.545	0.25	0.75	1.5	1.5	1.538	0.923	0.923	0.615	0.615	1.385	0.769	1.231	1.714	0.286	2	0	0.833	1.167	0	2	1.333	0.667	1.429	0.571	1.6	0.4	1.6	0.4
AKNA-001	0.667	1.333	0.051	0.508	0.559	1.627	0.356	2.898	0.778	1.889	0.333	0.8	0.88	0.32	2	1.063	1.443	0.759	0.266	0.797	1.671	0.899	1.551	1.236	0.315	0.593	1.975	0.938	0.494	0.951	1.846	0.923	0.28	0.6	1.4	0.558	1.442	0.37	1.63	0.588	1.412	0.327	1.673	0.691	1.309	0.512	1.488	0.857	1.143
AKNAD1-002	1.167	0.833	0.814	0.915	1.424	1.017	0.407	1.424	1.643	0.571	0.786	1	0.833	0.5	1.667	1.912	0.725	1.582	0.132	0.857	0.791	1.057	1.358	1.283	0.302	1.673	1.091	0.8	0.436	1.455	1.273	1.273	0	0.778	1.222	1.286	0.714	0.982	1.018	1.105	0.895	1.366	0.634	1.319	0.681	1.13	0.87	1.667	0.333
AKR1A1-001	1.25	0.75	0	0.811	0.486	0.649	0.486	3.568	1.2	1.4	0.4	0.333	0.833	0.667	2.167	1.125	2.25	0	0	1.5	1.125	1.92	0.8	1.12	0.16	2	1.333	0.333	0.333	1.793	0.966	0.828	0.414	0.857	1.143	0.222	1.778	0.308	1.692	1	1	0.4	1.6	1.059	0.941	0.364	1.636	0.667	1.333
AKR1B1-001	1.091	0.909	0.529	1.059	0.176	1.941	0	2.294	1.167	1.833	0	0.32	0.8	0	2.88	1.059	1.412	0	0.353	0.353	2.824	1.2	1.8	0.8	0.2	1.067	1.6	0.8	0.533	0.421	2.526	0.632	0.421	0.364	1.636	0.889	1.111	0	2	0.533	1.467	0.4	1.6	0.667	1.333	0.522	1.478	0.857	1.143
AKR1B10-001	0.667	1.333	0	1.241	1.034	1.034	0	2.69	1.35	1.5	0.15	0.667	1	0	2.333	1.875	1.5	0	0	0.75	1.875	0.889	1.778	1.111	0.222	0.923	1.538	0.615	0.923	0.333	2.333	1.333	0	1.455	0.545	0.667	1.333	0.5	1.5	0.909	1.091	0.909	1.091	1.059	0.941	0.56	1.44	1.5	0.5
AKR1B15-001	0.667	1.333	0.182	0.909	1.273	0.909	0.182	2.545	1.167	1.667	0.167	0.87	0.87	0	2.261	1.412	1.059	0.706	0	1.412	1.412	0.87	2.087	0.87	0.174	1.412	0.941	0.941	0.706	0.381	2.095	1.333	0.19	1.455	0.545	0.545	1.455	0.933	1.067	0.615	1.385	0.968	1.032	0.857	1.143	0.444	1.556	1.333	0.667
AKR1C1-001	0.923	1.077	0.333	1.5	0.833	0.833	0.5	2	1.4	1	0.6	0.923	0.769	0.154	2.154	1	1.667	1.333	0.333	1	0.667	1.263	0.211	2.105	0.421	1	2	1	0	0.87	2.087	0.87	0.174	1	1	1.25	0.75	0.167	1.833	1.059	0.941	0.923	1.077	1.333	0.667	0.87	1.13	1.25	0.75
AKR1C2-001	0.923	1.077	0	1.5	0.833	0.833	0.5	2.333	1.2	1	0.8	1.037	0.889	0.148	1.926	0.947	1.579	1.263	0.316	0.947	0.947	1.263	0.211	2.105	0.421	1.143	1.714	1.143	0	0.522	2.261	1.043	0.174	1	1	1.2	0.8	0.182	1.818	1.059	0.941	0.923	1.077	1.222	0.778	0.87	1.13	1.429	0.571
AKR1C3-001	0.923	1.077	0.343	1.714	0.686	1.029	0.686	1.543	1.071	0.643	1.286	1.217	0.87	0.696	1.217	1.043	1.043	1.304	0.261	1.565	0.783	0.889	0	2.222	0.889	1.333	1.778	0.889	0	1.091	1.818	1.091	0	1.286	0.714	1	1	0.333	1.667	0.875	1.125	0.769	1.231	1.143	0.857	0.7	1.3	1.429	0.571
AKR1C4-001	0.714	1.286	0.474	0.789	1.105	0.947	0.789	1.895	1	1.25	0.75	1.63	0.889	0.741	0.741	0.75	0.75	2.25	0	0.75	1.5	0.8	0.4	2.6	0.2	0.8	1.6	1.2	0.4	1.053	1.895	1.053	0	1.2	0.8	1.25	0.75	0.625	1.375	0.8	1.2	0.96	1.04	1.238	0.762	0.7	1.3	0.857	1.143
AKR1D1-002	1.5	0.5	0.387	1.548	0.774	1.548	0.774	0.968	1.174	1.435	0.391	1.091	1.273	0.364	1.273	1	0.667	1	0.667	1.333	1.333	1.6	0.4	1.8	0.2	0.923	1.538	1.538	0	1.263	1.263	1.263	0.211	0.571	1.429	1.2	0.8	0.8	1.2	1.333	0.667	0.957	1.043	1.375	0.625	1.36	0.64	1	1
AKR1E2-006	0.714	1.286	0.188	1.312	0.938	1.312	0.375	1.875	0.808	1.615	0.577	0.667	0	0.222	3.111	0.9	1.5	0.6	0.3	1.5	1.2	1.895	0.842	1.263	0	1.231	1.538	0.615	0.615	1.25	1.5	1.25	0	0.667	1.333	0.615	1.385	0.4	1.6	0.875	1.125	0.455	1.545	0.667	1.333	0.7	1.3	0.4	1.6
AKR7A2-001	0.615	1.385	0	0.632	0.316	1.263	0.316	3.474	1	2	0	0.19	1.143	0.19	2.476	0.522	1.565	0.783	0.522	0.783	1.826	0.952	1.524	0.381	1.143	0.471	2.353	0.235	0.941	0.558	2.419	0.372	0.651	0.615	1.385	0.286	1.714	0.267	1.733	0.8	1.2	0.462	1.538	0.333	1.667	0.48	1.52	0.75	1.25
AKR7A3-001	0.667	1.333	0	0.324	0.324	1.297	0	4.054	1	1.667	0.333	0.25	0.75	0	3	0	1.667	0.667	0.667	0.333	2.667	0.533	2.133	0.8	0.533	0.421	2.316	0.211	1.053	0.25	2.625	0.625	0.5	0.615	1.385	0.308	1.692	0.133	1.867	0.909	1.091	0.333	1.667	0.2	1.8	0.4	1.6	0.857	1.143
AKR7L-201	0.571	1.429	0	0.343	0.343	1.2	0.171	3.943	0.9	1.8	0.3	0	1.067	0	2.933	0	1.714	0.571	0.571	0.286	2.857	0.8	2.133	0.533	0.533	0.471	2.118	0.235	1.176	0.432	2.595	0.541	0.432	0.769	1.231	0.286	1.714	0.125	1.875	0.667	1.333	0.333	1.667	0	2	0.417	1.583	0.857	1.143
AKT1-001	0.444	1.556	0	0.146	0.585	2.049	0	3.22	0.6	2.4	0	0	0.857	0	3.143	0.522	1.826	1.043	1.043	0.261	1.304	0.545	2.545	0.545	0.364	0.667	1.733	0.933	0.667	0.8	2.88	0.16	0.16	0.222	1.778	0.462	1.538	0.235	1.765	0.308	1.692	0.056	1.944	0.286	1.714	0.122	1.878	0.286	1.714
AKT1S1-002	0.571	1.429	0	0	0.545	0.818	0.273	4.364	1	2	0	0	0.8	0	3.2	0.9	0.6	1.5	0.6	0.9	1.5	0.41	2.051	0.923	0.615	0.421	1.684	1.263	0.632	0.649	1.946	0.324	1.081	1.333	0.667	0.667	1.333	0	2	1	1	0.333	1.667	0.667	1.333	0	2	1	1
AKT2-001	0.462	1.538	0.267	0.133	0.667	1.867	0.133	2.933	0.429	2.429	0.143	0	2.267	0.267	1.467	0.462	2.308	0	0.692	0.462	2.077	0.64	2.08	0.64	0.64	0.69	2.069	0.828	0.414	0.615	2.462	0.462	0.462	0.632	1.368	0	2	0	2	0.5	1.5	0.516	1.484	0.467	1.533	0.419	1.581	0.571	1.429
AKT3-001	1.154	0.846	1.2	1.5	0.9	0.75	0.9	0.75	1.5	0.375	1.125	1.077	0.462	1.231	1.231	1.75	1	1.5	0.25	1	0.5	1.636	0.364	1.818	0.182	1.333	0.364	2.303	0	0.842	0.632	2.526	0	1.5	0.5	1.455	0.545	0.857	1.143	1.067	0.933	1.282	0.718	1.333	0.667	1.19	0.81	1.25	0.75
AKTIP-003	1.2	0.8	0.9	1.2	1.2	0	0.6	2.1	1.636	0.273	1.091	1.385	0.308	1.231	1.077	2.5	0.25	1	0	1.25	1	1.714	0.857	1.286	0.143	1.176	0.706	1.882	0.235	0.842	0.421	2.316	0.421	1.167	0.833	1.5	0.5	0.364	1.636	1.111	0.889	1	1	1.286	0.714	1.467	0.533	1	1
AL359736.1-201	0.571	1.429	0.75	2.25	2.25	0.75	0	0	1.5	0	1.5	0.667	0.667	0	2.667	2.4	0	2.4	0	0	1.2	0.923	2	0.923	0.154	1.6	0.8	0.8	0.8	2	0	2	0	0	0	0	0	0	2	0	2	1.5	0.5	0	0	2	0	0	2
AL513523.2-201	1.25	0.75	0.6	0	2.1	1.8	0.6	0.9	3	0	0	0	3	0	1	0.667	0.667	2	0.667	0	2	0.8	1.2	1.2	0.8	2.667	1.333	0	0	1.333	1.333	1.333	0	2	0	0	2	0.2	1.8	0	0	1	1	1.6	0.4	0.75	1.25	0.5	1.5
AL928654.7-001	1	1	0	0	0	0	0	6	0	0	0	0	0	0	4	4	0	0	0	0	2	0.667	3.333	0	0	1	2	0	1	0.8	2.4	0.8	0	0	2	0.4	1.6	0	0	0	2	0.6	1.4	0	2	0.333	1.667	0.571	1.429
ALAD-001	1	1	0	0.686	0.343	1.714	0.343	2.914	0.25	2.5	0.25	0.48	0.8	0.8	1.92	0.316	2.211	0.316	0.632	0.632	1.895	1.091	1.636	0.727	0.545	0.364	2.545	0.727	0.364	1.2	1.7	1	0.1	0.5	1.5	0.889	1.111	0	2	0.4	1.6	0.333	1.667	0.778	1.222	0.6	1.4	1.25	0.75
ALAS1-001	0.769	1.231	0.226	0.906	1.019	0.906	0.566	2.377	1.125	1.875	0	0.88	1.04	0.24	1.84	1.418	1.091	0.873	0.109	1.418	1.091	1.081	1.405	1.297	0.216	1.333	1.6	0.8	0.267	1	1.462	1.462	0.077	0.933	1.067	0.87	1.13	0.774	1.226	0.9	1.1	1.158	0.842	1.212	0.788	0.848	1.152	0.667	1.333
ALAS2-006	0.923	1.077	0	0.526	0.632	1.579	0.737	2.526	0.964	1.929	0.107	0.19	1.333	0.19	2.286	1.696	1.696	0.652	0.13	0.652	1.174	1	2.125	0.875	0	1.44	1.76	0.8	0	1.191	1.702	0.936	0.17	1.2	0.8	0.583	1.417	0.414	1.586	0.778	1.222	0.182	1.818	1.154	0.846	0.483	1.517	1.2	0.8
ALB-001	1.429	0.571	0.938	1.125	1.781	0.656	0.375	1.125	1.333	1.333	0.333	1.116	0.651	0.744	1.488	0.643	1.5	1.286	0.643	1.286	0.643	1.667	1	1.167	0.167	0.966	1.241	1.517	0.276	1.905	0.889	1.079	0.127	1.368	0.632	1.375	0.625	1.1	0.9	1.294	0.706	1.333	0.667	1.389	0.611	1.226	0.774	0.857	1.143
ALCAM-001	1.375	0.625	0.625	1.125	1	1.25	0.875	1.125	1.214	0.857	0.929	0.571	0.762	1.048	1.619	1.32	1.2	1.2	0.12	1.44	0.72	1.125	0.75	2	0.125	1.455	0.545	1.909	0.091	1.241	1.103	1.517	0.138	1.12	0.88	1.25	0.75	0.737	1.263	1.032	0.968	1.13	0.87	1.071	0.929	1.395	0.605	0.167	1.833
ALDH16A1-001	0.444	1.556	0.062	0.309	0.309	1.052	0	4.268	0.4	2.4	0.2	0.25	0.812	0.188	2.75	0.375	2.125	0.5	1	0.875	1.125	0.984	1.508	0.656	0.852	0.429	2.143	0.714	0.714	0.596	2	0.737	0.667	1.333	0.667	0.4	1.6	0.108	1.892	0.462	1.538	0.154	1.846	0.429	1.571	0.25	1.75	0.667	1.333
ALDH18A1-001	1.043	0.957	0.522	1.239	0.783	0.978	0.196	2.283	1.277	1.596	0.128	0.914	0.914	0.571	1.6	1.3	1	0.9	0.2	1.3	1.3	1.067	1.467	1.333	0.133	1.053	1.579	1.158	0.211	1.188	1.75	0.938	0.125	1.455	0.545	0.966	1.034	0.324	1.676	0.815	1.185	0.947	1.053	1.171	0.829	0.96	1.04	1.692	0.308
ALDH1A1-001	1.273	0.727	1.297	0.973	0.486	1.135	0.324	1.784	1.371	0.943	0.686	0.947	0.737	0.632	1.684	1.655	1.241	1.655	0	0.828	0.621	2.333	0.333	0.833	0.5	1	0.571	2.286	0.143	1.053	1.053	1.789	0.105	1.375	0.625	1	1	0.667	1.333	1.6	0.4	1	1	1.231	0.769	0.875	1.125	1.091	0.909
ALDH1A2-001	1.286	0.714	0.167	1.667	0.833	1.5	0.167	1.667	1.167	1.333	0.5	0.865	0.541	0.649	1.946	1.5	1.071	1.071	0.429	1.286	0.643	0.741	1.926	1.185	0.148	1.231	0.923	1.231	0.615	1.306	1.224	1.388	0.082	1.077	0.923	0.8	1.2	0.571	1.429	1.217	0.783	0.516	1.484	0.957	1.043	0.973	1.027	1.25	0.75
ALDH1A3-001	0.615	1.385	0.279	0.698	0.419	1.116	0.14	3.349	0.778	1.778	0.444	0.324	1.189	0	2.486	1.636	1.091	1.091	0.273	1.091	0.818	0.8	1.6	1.067	0.533	0.533	1.467	1.467	0.533	0.898	1.959	0.816	0.327	0.889	1.111	1	1	0.444	1.556	0.476	1.524	0.85	1.15	0.5	1.5	0.923	1.077	1.143	0.857
ALDH1B1-001	0.643	1.357	0	0.837	0.558	1.535	0.279	2.791	0.545	2.455	0	0.571	1.143	0.19	2.095	1.263	2.211	0.316	0.632	0	1.579	1.077	1.692	0.769	0.462	0.267	2.8	0.4	0.533	0.75	1.917	1.167	0.167	0.571	1.429	0.889	1.111	0.167	1.833	0.3	1.7	0.516	1.484	1.04	0.96	0.432	1.568	0.75	1.25
ALDH1L1-001	0.727	1.273	0.225	0.525	0.15	1.35	0.075	3.675	0.75	2.062	0.188	0.55	0.9	0.15	2.4	1.067	2	0.8	0.267	1.067	0.8	1.182	1.545	0.636	0.636	0.596	1.872	1.106	0.426	0.85	2	0.85	0.3	0.471	1.529	0.6	1.4	0.133	1.867	0.529	1.471	0.542	1.458	0.815	1.185	0.54	1.46	0.933	1.067
ALDH1L2-001	1.095	0.905	0.395	1.184	1.263	0.789	0.395	1.974	1.397	1.086	0.517	0.914	0.914	0.571	1.6	2.125	1.125	1.125	0.125	0.5	1	1.333	0.857	1.619	0.19	1.176	0.863	1.569	0.392	1.425	0.877	1.479	0.219	1.154	0.846	0.923	1.077	0.788	1.212	1.189	0.811	1.099	0.901	1.265	0.735	1.373	0.627	1.5	0.5
ALDH2-001	0.64	1.36	0	1.297	0	1.459	0	3.243	0.84	1.92	0.24	0.435	1.043	0.261	2.261	0.261	1.826	1.565	0.261	0.261	1.826	0.96	2.08	0.32	0.64	1.143	1.571	0.857	0.429	0.8	2.473	0.509	0.218	0.706	1.294	0.667	1.333	0.154	1.846	0.571	1.429	0.414	1.586	1.143	0.857	0.519	1.481	0.889	1.111
ALDH3A1-001	0	2	0	0.15	0	1.5	0.15	4.2	0.562	2.344	0.094	0	1.059	0.118	2.824	0.621	1.034	0.414	0.828	1.034	2.069	0.923	2.154	0.308	0.615	0.545	2	0.182	1.273	0.706	2.353	0.353	0.588	0.333	1.667	0.4	1.6	0.174	1.826	0.4	1.6	0.214	1.786	0.632	1.368	0.176	1.824	0.571	1.429
ALDH3A2-002	1.217	0.783	0.407	0.508	1.119	1.525	0.102	2.339	1.575	0.6	0.825	0.947	0.842	0.632	1.579	1.043	1.304	0.261	0.522	2.609	0.261	1.913	0.696	1.391	0	1.12	1.28	0.96	0.64	1.548	1.677	0.516	0.258	1.375	0.625	1.2	0.8	0.6	1.4	1.333	0.667	0.872	1.128	1.333	0.667	1.257	0.743	1.25	0.75
ALDH3B1-001	0.261	1.739	0	0.214	0.214	1.071	0.214	4.286	0.667	2.333	0	0.235	0.706	0	3.059	0.214	1.071	0.214	0.643	0.214	3.643	0.966	1.931	0.414	0.69	0.2	2	0.6	1.2	0.513	2.872	0.308	0.308	0.364	1.636	0.444	1.556	0.37	1.63	0	2	0.125	1.875	0.3	1.7	0.074	1.926	0.364	1.636
ALDH3B2-001	0.316	1.684	0.273	0.273	0	0.682	0.136	4.636	0.333	2.5	0.167	0.133	0.933	0	2.933	0.214	1.5	0.214	0.214	0.429	3.429	0.64	2.4	0.8	0.16	0.182	2.545	0.545	0.727	0.4	3	0.6	0	0.308	1.692	0	2	0	2	0.25	1.75	0.267	1.733	0.267	1.733	0.286	1.714	0	2
ALDH4A1-001	0.571	1.429	0.128	0.128	0.128	1.149	0.255	4.213	0.444	2.444	0.111	0.098	0.683	0.098	3.122	0.439	1.317	0.439	1.171	0.585	2.049	0.686	1.829	0.571	0.914	0.593	2.074	0.444	0.889	0.632	1.965	0.702	0.702	0.471	1.529	0.462	1.538	0.273	1.727	0.375	1.625	0.278	1.722	0.552	1.448	0.133	1.867	1	1
ALDH5A1-002	1	1	0.612	0.735	0.98	0.98	0.122	2.571	1.25	1.125	0.625	0.711	0.711	0.8	1.778	1.742	1.742	0.774	0.194	0.774	0.774	1.185	1.037	1.037	0.741	1.538	1.385	0.769	0.308	0.743	2	0.914	0.343	0.833	1.167	0.857	1.143	0.667	1.333	1.222	0.778	0.643	1.357	0.9	1.1	0.706	1.294	0.8	1.2
ALDH6A1-001	0.857	1.143	0.558	1.116	1.814	0.558	0.419	1.535	1.258	1.742	0	0.93	1.023	0.558	1.488	1.371	2.229	1.2	0.171	0.686	0.343	1.467	0.667	1.733	0.133	1.125	2	0.875	0	1.132	1.434	1.057	0.377	1.455	0.545	1.556	0.444	0.476	1.524	1.259	0.741	1.118	0.882	1.429	0.571	1.037	0.963	1.25	0.75
ALDH7A1-031	1.294	0.706	0.391	0.783	1.174	1.696	0.13	1.826	1.297	1.297	0.405	1.106	0.596	0.681	1.617	1.235	1.059	0.882	0	1.235	1.588	2.167	0.333	1.167	0.333	1.63	0.889	1.185	0.296	1.04	1.12	1.52	0.32	1.714	0.286	0.75	1.25	0.222	1.778	1	1	1.097	0.903	1.222	0.778	1.111	0.889	1.5	0.5
ALDH8A1-001	1.2	0.8	0.419	1.116	0.558	0.837	0	3.07	0.75	1.286	0.964	0.316	1.368	0.105	2.211	0.977	1.395	0.837	0	0.977	1.814	0.593	1.778	1.333	0.296	0.593	2.074	0.444	0.889	1.238	1.524	0.762	0.476	0.8	1.2	0.222	1.778	0.286	1.714	0.588	1.412	0.857	1.143	1	1	0.706	1.294	0.571	1.429
ALDH9A1-001	1.385	0.615	0.732	1.024	1.463	1.171	0.439	1.171	0.964	1.393	0.643	0.571	0.762	0.762	1.905	1.448	1.448	1.241	0.621	0.828	0.414	1.286	1.143	1.143	0.429	1.333	1.333	1.185	0.148	1.796	1.143	0.735	0.327	1.385	0.615	1	1	0.556	1.444	1.053	0.947	1.111	0.889	1.158	0.842	0.919	1.081	1.25	0.75
ALDOA-002	0.545	1.455	0.154	0.462	0.308	1.077	0	4	1.05	1.95	0	0.696	1.391	0.174	1.739	1.385	2.077	0.231	0	0.923	1.385	0.696	2.261	0.696	0.348	0.857	2.286	0.857	0	1.277	1.872	0.426	0.426	0.769	1.231	0.667	1.333	0.476	1.524	0.625	1.375	0.071	1.929	0.714	1.286	0.37	1.63	0.75	1.25
ALDOB-001	0.8	1.2	0.182	0.182	0.727	2	0.545	2.364	0.947	2.053	0	1.455	0.364	0.909	1.273	1.714	0.857	0.571	0.286	1.143	1.429	1.846	0.615	1.538	0	1.143	2.095	0.571	0.19	1.727	1.636	0.545	0.091	0.909	1.091	0.889	1.111	0.273	1.727	0.471	1.529	0.333	1.667	0.769	1.231	1.043	0.957	0.667	1.333
ALDOC-001	0.222	1.778	0	0.581	0.968	1.355	0.194	2.903	1.65	1.2	0.15	0.444	1.037	0.444	2.074	1.895	0.316	0.947	0.316	1.579	0.947	1.053	1.684	0.842	0.421	1.333	2	0.667	0	1.023	2.047	0.744	0.186	0.769	1.231	1.429	0.571	0.667	1.333	0.857	1.143	0.476	1.524	1.111	0.889	0.72	1.28	1.143	0.857
ALG1-001	0.571	1.429	0.162	0.649	0.649	0.892	0.162	3.486	1.091	1.636	0.273	0.649	1.189	0.324	1.838	0.6	1.2	0.8	1	0.4	2	1.44	1.6	0.64	0.32	0.5	1	1.25	1.25	1.103	1.241	0.552	1.103	0.727	1.273	0.667	1.333	0.111	1.889	0.267	1.733	0.556	1.444	0.6	1.4	0.692	1.308	1.143	0.857
ALG10-001	1.276	0.724	1	1.182	1.545	0.636	0.455	1.182	1.6	0.8	0.6	1.806	0.774	0.774	0.645	0.706	1.765	1.412	0.176	1.235	0.706	2.095	0.952	0.952	0	2.261	0.348	1.217	0.174	1.185	1.185	1.037	0.593	1.385	0.615	1.778	0.222	0.875	1.125	1.2	0.8	1.273	0.727	0.571	1.429	1.286	0.714	1.231	0.769
ALG10B-001	1.263	0.737	1	1.182	1.545	0.545	0.545	1.182	1.7	0.7	0.6	1.875	0.875	0.5	0.75	0.909	1.636	1.273	0.182	1.455	0.545	1.905	0.952	1.143	0	2.364	0.364	1.273	0	1.103	1.103	1.379	0.414	1.308	0.692	1.636	0.364	0.875	1.125	1.2	0.8	1.273	0.727	0.571	1.429	1.077	0.923	1.429	0.571
ALG11-001	1.533	0.467	1.22	0.712	1.119	0.712	0.712	1.525	1.839	0.774	0.387	1.767	0.558	0.558	1.116	2.062	0.375	1.312	0.375	0.75	1.125	2.2	0.2	1.4	0.2	1.333	1.111	1.333	0.222	1.92	0.64	1.28	0.16	1.5	0.5	1.231	0.769	0.941	1.059	1.304	0.696	0.966	1.034	1.5	0.5	1.538	0.462	1.143	0.857
ALG12-001	0.348	1.652	0.209	0.14	0.558	1.256	0.14	3.698	0.4	2.4	0.2	0.32	1.12	0.32	2.24	1.333	1.778	1.111	0.222	0.222	1.333	0.32	2.24	0.48	0.96	0.462	0.769	1.385	1.385	0.279	2.605	0.651	0.465	0.381	1.619	0.353	1.647	0.533	1.467	0.429	1.571	0.615	1.385	0.2	1.8	0.462	1.538	0.571	1.429
ALG13-001	1.543	0.457	0.519	1.556	1.111	0.815	0.519	1.481	1.75	0.417	0.833	1.771	0.629	0.686	0.914	1.904	0.635	1.558	0.173	0.981	0.75	1.39	0.61	1.831	0.169	1.962	1.057	0.906	0.075	1.797	0.754	1.043	0.406	1.217	0.783	1.333	0.667	0.643	1.357	1.451	0.549	0.912	1.088	1.378	0.622	1.265	0.735	0.903	1.097
ALG14-001	1	1	0.231	1.154	1.154	1.154	1.154	1.154	1.333	1	0.667	1.667	0.333	0.667	1.333	0.857	2.571	0.571	0.286	0.857	0.857	1.091	1.455	1.091	0.364	0.8	2	0.4	0.8	1.846	1.231	0.308	0.615	0.667	1.333	1	1	0	2	1.2	0.8	1.111	0.889	1.25	0.75	1.25	0.75	1.2	0.8
ALG1L-201	0.833	1.167	0.2	0.4	1	0.8	0.4	3.2	0	0	3	0.267	1.067	0	2.667	0.947	0.947	0.947	1.263	0.316	1.579	2.333	1.333	0.333	0	2	0	1.333	0.667	0.8	2	1.2	0	0	0	1	1	0.444	1.556	0.333	1.667	0.75	1.25	0.727	1.273	0.625	1.375	1.333	0.667
ALG1L2-003	0.833	1.167	0.2	0.2	0.8	1	0.4	3.4	0	2.25	0.75	0	1.714	0	2.286	1.333	1	0.667	0.667	0.333	2	1.538	0.923	0.615	0.923	0.727	0.364	1.455	1.455	1.143	1.143	1.429	0.286	1	1	0.75	1.25	0.25	1.75	0	2	0.889	1.111	0.462	1.538	0.625	1.375	1.429	0.571
ALG2-002	0.727	1.273	0.231	0.692	0.462	1.038	0.692	2.885	0.8	1.6	0.6	0.842	1.053	0.316	1.789	1.154	1.846	0.692	0.692	0.231	1.385	1.143	0.571	1.333	0.952	0.25	1.5	2	0.25	0.8	1.6	0.667	0.933	0.667	1.333	0.364	1.636	0.308	1.692	1.429	0.571	0.87	1.13	0.435	1.565	1.034	0.966	1.167	0.833
ALG3-001	0.625	1.375	0.076	0.532	0.456	1.823	0	3.114	0.5	2.333	0.167	0.296	1.185	0.296	2.222	0.96	2.64	0	0.24	0.48	1.68	0.909	1.818	0.909	0.364	0.348	1.913	1.565	0.174	0.686	2.4	0.457	0.457	0.556	1.444	0.267	1.733	0.444	1.556	0.6	1.4	0.545	1.455	0.286	1.714	0.364	1.636	0.154	1.846
ALG5-001	0.947	1.053	1	0.5	1.333	0.667	1.167	1.333	1.059	0.529	1.412	1.143	0.571	0.952	1.333	1.895	0.316	1.895	0	0.947	0.947	2	0.333	1.333	0.333	1.75	0.75	1.25	0.25	1.333	0.667	1.2	0.8	1.333	0.667	1.2	0.8	0.615	1.385	1.714	0.286	1.538	0.462	1.429	0.571	1.619	0.381	1.5	0.5
ALG6-006	1.511	0.489	1.084	1.301	1.157	0.651	0.867	0.94	1.333	0.5	1.167	1.263	0.526	0.842	1.368	1.814	1.116	1.256	0	0.977	0.837	1.455	0.364	1.455	0.727	1.167	0.167	2.333	0.333	2	0.364	1.455	0.182	1.368	0.632	1.25	0.75	0.75	1.25	1.333	0.667	1.226	0.774	1.333	0.667	1.625	0.375	1.048	0.952
ALG8-001	1.149	0.851	0.818	1.159	1.091	1.159	0.409	1.364	1.688	0.938	0.375	1.176	0.824	0.941	1.059	0.947	1.579	1.579	0.632	0.632	0.632	1.333	1.63	1.037	0	1.379	0.828	1.517	0.276	1.412	0.824	1.412	0.353	1.217	0.783	1.6	0.4	0.833	1.167	1.429	0.571	1.333	0.667	1.273	0.727	1.467	0.533	1.231	0.769
ALG9-006	1.087	0.913	0.659	1.024	1.317	0.732	0.439	1.829	1.655	0.931	0.414	0.471	1.059	0.353	2.118	1.2	0.667	1.2	0.267	1.2	1.467	1.297	0.757	1.73	0.216	1.857	0.857	1	0.286	1.647	0.863	1.255	0.235	1.282	0.718	0.706	1.294	0.5	1.5	1.412	0.588	0.96	1.04	1	1	1.077	0.923	1.571	0.429
ALK-001	0.731	1.269	0.11	0.732	0.293	1.28	0.402	3.183	0.864	1.818	0.318	0.489	0.933	0.222	2.356	0.9	2.057	0.429	0.514	0.6	1.5	1.079	1.333	1.048	0.54	0.649	2	0.973	0.378	0.973	1.946	0.757	0.324	0.595	1.405	0.7	1.3	0.381	1.619	0.615	1.385	0.588	1.412	0.542	1.458	0.686	1.314	0.821	1.179
ALKAL1-001	0.286	1.714	1.125	1.5	0.75	1.125	0	1.5	0	0	3	0	2.667	0	1.333	0.6	1.8	1.2	0	0.6	1.8	0.267	1.867	1.067	0.8	0.5	1	1.5	1	0.923	1.231	0.923	0.923	1	1	0.8	1.2	0	2	1	1	1	1	0.667	1.333	1	1	0.5	1.5
ALKAL2-001	1.333	0.667	0	0	1.2	1.2	0.24	3.36	3	0	0	0.5	1	0	2.5	0	0	0	2.4	2.4	1.2	1.455	1.091	0.727	0.727	0	3	1	0	0.308	0.615	0.308	2.769	1.5	0.5	0.25	1.75	0	2	0	2	0.667	1.333	0.667	1.333	0.444	1.556	0	2
ALKBH1-001	0.737	1.263	0.324	0.486	0.811	1.135	0.649	2.595	0.25	2.25	0.5	0.182	1.455	1.091	1.273	1.548	0.774	0.774	0.387	0.968	1.548	1.92	1.28	0.64	0.16	1.231	1.231	1.231	0.308	0.5	1.75	1.125	0.625	0.857	1.143	0.545	1.455	0.556	1.444	1.077	0.923	1.364	0.636	0.727	1.273	0.88	1.12	1.143	0.857
ALKBH2-001	1	1	0.261	1.043	0.783	0.522	0.522	2.87	1.5	1.5	0	0.421	1.263	0.421	1.895	1.125	1.125	0.75	0	1.125	1.875	0.5	1.5	1.5	0.5	1.143	0.857	1.143	0.857	1.412	1.412	0.941	0.235	1	1	0.182	1.818	0.857	1.143	0.667	1.333	1.059	0.941	1	1	0.667	1.333	0.667	1.333
ALKBH3-001	1.429	0.571	0.632	1.263	1.263	0.947	0.947	0.947	1.25	1	0.75	0.842	0.421	0.632	2.105	1.286	0.429	1.714	0	0.857	1.714	1.44	1.12	1.28	0.16	1.263	1.053	1.684	0	2	1.25	0.5	0.25	1.455	0.545	0.909	1.091	0.429	1.571	0.889	1.111	0.933	1.067	0.714	1.286	1.167	0.833	1	1
ALKBH4-001	0.667	1.333	0.182	0.364	0.182	1.818	0.364	3.091	0.6	2.1	0.3	0	1.4	0	2.6	0.9	1.8	0	1.2	0.3	1.8	0.174	2.783	0.348	0.696	0.4	2.8	0.8	0	0.48	2.4	0.32	0.8	0.4	1.6	0.4	1.6	0.182	1.818	0	2	0.667	1.333	0	2	0.357	1.643	0.333	1.667
ALKBH5-001	0.182	1.818	0.5	0.25	0.25	1.25	0	3.75	0.333	2.5	0.167	0	0.615	0.154	3.231	0.649	1.784	0.649	0.486	0.162	2.27	1.12	1.76	0.64	0.48	1.333	0	1.333	1.333	0.744	2.14	0.744	0.372	0.667	1.333	0	2	0.143	1.857	0	2	0.08	1.92	0.364	1.636	0.364	1.636	0	2
ALKBH6-003	0.8	1.2	0.171	0.857	0.514	1.543	0.171	2.743	0.75	2.25	0	0.421	1.053	0.421	2.105	0.462	1.385	0.462	1.846	0	1.846	1	1	1	1	0.4	2.8	0.4	0.4	0.6	2.4	0.4	0.6	0.667	1.333	0.8	1.2	0	2	0.857	1.143	0.571	1.429	0.182	1.818	0.588	1.412	0	2
ALKBH7-001	0.571	1.429	0	0.222	0.444	1.111	0	4.222	0.3	2.7	0	0.364	0	0	3.636	0.818	2.182	0.545	0.545	0	1.909	0.75	1.75	0.75	0.75	0.5	1.5	0.5	1.5	0	2.824	0.235	0.941	0.4	1.6	0.333	1.667	0	2	0	0	0	2	0.571	1.429	0.667	1.333	0	2
ALKBH8-005	1.636	0.364	1.071	1.5	1.071	0.964	0.107	1.286	2.062	0.562	0.375	1.333	0.627	0.627	1.412	1.525	0.712	0.915	0.102	1.729	1.017	1.412	0.706	1.412	0.471	1.429	0.857	1.571	0.143	1.333	1.2	1.467	0	1.083	0.917	1.429	0.571	1.273	0.727	1.143	0.857	1.022	0.978	1.471	0.529	0.833	1.167	1.6	0.4
ALLC-001	1	1	0.364	1.091	0.909	1.636	0.727	1.273	1.2	1.2	0.6	0.87	1.043	0.696	1.391	1.143	1.714	0	0.286	1.143	1.714	1.143	1	1.429	0.429	1.905	0.952	0.762	0.381	1.103	0.828	1.931	0.138	1	1	0.889	1.111	1.333	0.667	0.857	1.143	1.143	0.857	0.8	1.2	1.259	0.741	1.143	0.857
ALMS1-001	1.078	0.922	1.029	1.314	1.01	0.4	0.971	1.276	1.659	0.385	0.955	1.626	0.472	1.057	0.846	1.755	0.86	1.503	0.149	1.228	0.505	1.396	0.636	1.819	0.15	2.093	0.787	1.04	0.08	2.044	0.594	1.135	0.227	0.813	1.187	1.399	0.601	0.795	1.205	1.284	0.716	0.957	1.043	1.139	0.861	1.027	0.973	1.143	0.857
ALOX12-001	0.385	1.615	0.145	0.506	0.506	1.229	0.361	3.253	0.517	2.276	0.207	0.471	1.294	0.118	2.118	0.414	1.655	1.241	0.621	0.828	1.241	0.93	1.953	1.023	0.093	0.267	2.133	0.933	0.667	1.154	2	0.462	0.385	0.824	1.176	1	1	0.45	1.55	0.889	1.111	0.444	1.556	0.789	1.211	0.591	1.409	0.353	1.647
ALOX12B-001	0.545	1.455	0.078	0.623	0.156	1.948	0.078	3.117	0.977	1.814	0.209	0.103	1.436	0.205	2.256	1.059	1.059	0.529	0.706	0.529	2.118	0.88	1.92	0.4	0.8	0.39	1.951	0.878	0.78	0.636	2.182	0.636	0.545	0.556	1.444	0.364	1.636	0.182	1.818	0.522	1.478	0.533	1.467	0.424	1.576	0.143	1.857	0.125	1.875
ALOX15-001	0.615	1.385	0.205	0.409	0.477	1.091	0.409	3.409	0.923	1.731	0.346	0.511	0.936	0.085	2.468	2.062	1.5	0	0.75	0.375	1.312	1.561	1.463	0.585	0.39	1.077	1.538	0.923	0.462	1.304	2	0.348	0.348	0.941	1.059	0.471	1.529	0.242	1.758	0.625	1.375	0.562	1.438	0.611	1.389	0.727	1.273	0.923	1.077
ALOX15B-001	0.312	1.688	0	0.571	0.214	1.429	0.357	3.429	0.188	2.438	0.375	0.105	1.474	0.105	2.316	1.171	1.902	0.585	0.146	0.439	1.756	0.981	1.358	1.132	0.528	0.324	2.378	1.081	0.216	0.898	2.122	0.571	0.408	0.444	1.556	0.316	1.684	0.167	1.833	0.818	1.182	0.435	1.565	0.857	1.143	0.356	1.644	0.727	1.273
ALOX5-001	0.571	1.429	0.102	0.712	0.203	1.22	0	3.763	0.955	2.045	0	0.245	1.061	0.163	2.531	0.727	1.636	0.364	0.727	0.545	2	0.706	2	0.588	0.706	0.667	1.6	0.8	0.933	0.279	2.605	0.558	0.558	0.267	1.733	0.353	1.647	0.387	1.613	0.462	1.538	0.526	1.474	0.591	1.409	0.417	1.583	0.154	1.846
ALOX5AP-201	1.158	0.842	0	0.818	0.818	2.455	0.818	1.091	0.462	1.385	1.154	0.8	1.6	0.533	1.067	1.286	1.714	0	0	0.429	2.571	2.286	1.714	0	0	1.176	1.647	0.706	0.471	1.412	0.941	0.941	0.706	0.222	1.778	1	1	0.6	1.4	0.8	1.2	1.143	0.857	1.5	0.5	1.111	0.889	1	1
ALOXE3-001	0.438	1.562	0.059	0.653	0.356	1.485	0.416	3.03	0.583	2.417	0	0.211	1.368	0.526	1.895	1.065	1.161	0.677	0.29	0.677	2.129	0.588	2.118	0.824	0.471	0.61	1.559	1.017	0.814	0.475	2.373	0.475	0.678	0.303	1.697	0.696	1.304	0.279	1.721	0.667	1.333	0.222	1.778	0.541	1.459	0.651	1.349	0.786	1.214
ALPI-001	0.706	1.294	0	0.444	0.111	1.222	0.222	4	0.375	2.625	0	0.114	0.914	0.229	2.743	0.188	2.25	0.75	0.562	0.188	2.062	0.516	1.935	1.161	0.387	0.353	1.765	0.941	0.941	0.812	1.938	0.438	0.812	0.235	1.765	0.933	1.067	0.071	1.929	0.6	1.4	0.353	1.647	0.357	1.643	0.154	1.846	0.333	1.667
ALPK1-001	1.116	0.884	0.634	1.317	0.634	1.122	0.488	1.805	1.26	1.02	0.72	1.053	0.842	0.368	1.737	1.317	1.463	0.829	0.293	1.073	1.024	1.467	1.067	1.133	0.333	1.212	0.97	1.273	0.545	1.189	1.189	1.297	0.324	1.226	0.774	1.25	0.75	0.743	1.257	1.233	0.767	1.135	0.865	0.968	1.032	1.074	0.926	1.04	0.96
ALPK2-001	1.079	0.921	0.784	0.824	1.137	1.176	0.471	1.608	1.414	0.897	0.69	1.107	0.75	0.571	1.571	1.379	1.113	1.258	0.121	1.065	1.065	1.466	0.977	1.282	0.275	1.072	1.072	1.42	0.435	1.534	1.096	1.205	0.164	1.282	0.718	1.034	0.966	0.966	1.034	1.059	0.941	1.05	0.95	1	1	1.099	0.901	1.094	0.906
ALPK3-001	0.71	1.29	0.125	0.625	0.5	1.292	0.167	3.292	0.75	1.841	0.409	0.356	0.933	0.4	2.311	1.034	1.276	0.586	0.241	0.862	2	1.222	1.244	1	0.533	0.73	1.524	1.238	0.508	0.822	1.778	0.733	0.667	0.615	1.385	0.56	1.44	0.291	1.709	0.615	1.385	0.422	1.578	0.719	1.281	0.458	1.542	0.75	1.25
ALPL-001	0.267	1.733	0.245	0.49	0.49	1.469	0.122	3.184	0.833	2.167	0	0.103	1.128	0.205	2.564	0.581	2.129	0.581	0.581	0.581	1.548	0.8	2.4	0.48	0.32	0.686	2.171	0.457	0.686	0.653	2.367	0.408	0.571	0.476	1.524	0.455	1.545	0.267	1.733	0.519	1.481	0.714	1.286	0.138	1.862	0.345	1.655	1	1
ALPP-001	0.353	1.647	0	0.207	0.103	1.138	0.414	4.138	0.5	2.167	0.333	0.364	0.848	0.242	2.545	0.414	2.483	0.414	0.414	0.414	1.862	0.903	1.548	0.903	0.645	0.444	1.667	0.889	1	0.475	2.441	0.475	0.61	0.471	1.529	0.667	1.333	0.1	1.9	0.375	1.625	0.5	1.5	0.194	1.806	0.2	1.8	0	2
ALPPL2-001	0.333	1.667	0	0.321	0.107	1.393	0.429	3.75	0.529	2.294	0.176	0.353	0.824	0.235	2.588	0.4	2.2	0.4	0.6	0.6	1.8	0.903	1.419	0.774	0.903	0.444	1.556	0.889	1.111	0.4	2.467	0.533	0.6	0.235	1.765	0.75	1.25	0.091	1.909	0.267	1.733	0.4	1.6	0.258	1.742	0.148	1.852	0	2
ALS2-001	0.966	1.034	0.603	1.27	1.238	0.825	0.508	1.556	1.571	0.762	0.667	1.009	0.673	0.748	1.57	1.247	0.818	1.13	0	1.597	1.208	1.553	0.612	1.6	0.235	1.386	0.871	1.465	0.277	1.204	1.204	1.359	0.233	1.193	0.807	1.385	0.615	0.526	1.474	1.265	0.735	0.909	1.091	1.307	0.693	1.248	0.752	1.562	0.438
ALS2CL-001	0.471	1.529	0.088	0.307	0.263	1.62	0	3.723	1.235	1.588	0.176	0.143	1.143	0.214	2.5	0.321	1.5	0.75	0.643	0.536	2.25	0.622	2.044	0.8	0.533	0	2.25	0.75	1	0.966	2.069	0.828	0.138	0.258	1.742	0.41	1.59	0.127	1.873	0.769	1.231	0.125	1.875	0.52	1.48	0.324	1.676	0.696	1.304
ALS2CR11-003	1.268	0.732	2.237	0.78	1.119	0.305	0.712	0.847	1.017	0.57	1.413	0.986	0.712	1.425	0.877	1.382	0.408	2.042	0.157	1.445	0.565	1.383	0.486	2.019	0.112	1.592	0.408	1.714	0.286	1.474	0.632	1.895	0	1.615	0.385	1.491	0.509	1.14	0.86	1.204	0.796	1.456	0.544	1.429	0.571	1.435	0.565	1.2	0.8
ALS2CR12-001	1.4	0.6	0.273	1.5	0.955	1.227	0.955	1.091	1.08	1.2	0.72	1.143	1.143	0.286	1.429	1.6	1.2	1.6	0.2	1.2	0.2	1.333	0.8	1.6	0.267	0.952	1.905	0.762	0.381	1.263	1.263	1.263	0.211	1.077	0.923	1.4	0.6	1.188	0.812	0.8	1.2	0.981	1.019	1.111	0.889	1.034	0.966	1	1
ALX1-001	1.467	0.533	0.25	1	1.5	1	0.25	2	1	1	1	1.176	0.706	0.471	1.647	1	1	0.667	0.333	1.333	1.667	1	1.5	1	0.5	1.455	1.455	0.727	0.364	0.571	1.714	1.333	0.381	1	1	0.667	1.333	0.625	1.375	1.059	0.941	1.368	0.632	0.923	1.077	0.609	1.391	1.333	0.667
ALX3-001	0.5	1.5	0	0.6	0.8	1.2	0	3.4	0	3	0	0	1	0.667	2.333	1.448	1.862	0.207	0.414	0.414	1.655	0.873	1.818	0.655	0.655	0.571	2	0.571	0.857	0.857	2.286	0.143	0.714	1.273	0.727	0.5	1.5	0.167	1.833	0	2	0.25	1.75	0.333	1.667	0.105	1.895	0	2
ALX4-001	0.714	1.286	0.222	0.667	0.222	2.444	0	2.444	2	1	0	0.444	1.333	0	2.222	0.533	0.8	0.4	0.933	0.8	2.533	0.488	1.366	0.585	1.561	1	1.8	0.8	0.4	0.783	2.261	0.348	0.609	0.308	1.692	0.444	1.556	0.062	1.938	0.364	1.636	0.3	1.7	0	2	0.182	1.818	0	2
ALYREF-001	1.429	0.571	0.375	0	1.5	0.375	0	3.75	1.714	1.286	0	0	1.333	0.444	2.222	0.8	1.2	1.2	0.4	0.8	1.6	0.727	2.182	0.364	0.727	0.5	1.5	1	1	0.387	2.065	0.645	0.903	1	1	0	2	0.143	1.857	0.727	1.273	0.727	1.273	0.842	1.158	0.667	1.333	0	0
AMACR-008	0.952	1.048	0.545	0.682	0.955	0.409	0.273	3.136	1.05	1.35	0.6	0.952	0.762	0.381	1.905	0.692	0.462	0.923	0.923	1.385	1.615	1.091	0.909	0.909	1.091	1.6	0.533	1.333	0.533	1.241	0.966	1.655	0.138	1.2	0.8	0.667	1.333	0.143	1.857	1	1	0.762	1.238	1.238	0.762	0.929	1.071	1.333	0.667
AMBN-001	1.3	0.7	0.245	1.224	1.102	1.347	0.367	1.714	1.667	0.667	0.667	0.727	0.364	0.364	2.545	2	1.091	1.636	0	0.727	0.545	1.046	0.554	2.215	0.185	0.4	1.8	1.6	0.2	1.514	1.081	1.405	0	1.333	0.667	1.091	0.909	0.897	1.103	0.769	1.231	0.933	1.067	1.143	0.857	1.333	0.667	0	2
AMBP-001	0.286	1.714	0.222	0.222	0	1.778	0.222	3.556	0.4	2.2	0.4	0.182	1.818	0.182	1.818	0.6	2.1	0.6	0.3	0	2.4	0.889	2	0.444	0.667	1.12	1.6	0.8	0.48	1.143	1.905	0.19	0.762	1.067	0.933	1	1	0.462	1.538	0.429	1.571	0.667	1.333	1.167	0.833	0.643	1.357	0.5	1.5
AMBRA1-005	0.97	1.03	0.458	0.763	0.712	1.373	0.102	2.593	1.429	1.357	0.214	0.656	1.115	0.393	1.836	1.455	1.564	0.691	0.182	0.8	1.309	1.32	1.24	1.12	0.32	1.048	1.571	0.952	0.429	1.244	1.956	0.622	0.178	0.714	1.286	0.615	1.385	0.278	1.722	0.714	1.286	0.5	1.5	0.933	1.067	0.674	1.326	0.667	1.333
AMD1-003	1.04	0.96	0.462	1.385	1.615	0.462	0	2.077	1.412	0.882	0.706	1.684	0.842	0.632	0.842	1.5	0.562	0.375	0.562	2.438	0.562	0.533	0.8	2.667	0	1.524	1.524	0.952	0	1.6	0.267	2.133	0	1.231	0.769	0.5	1.5	0.7	1.3	1.667	0.333	0.667	1.333	1.143	0.857	1.158	0.842	1.714	0.286
AMDHD1-001	1.231	0.769	0.4	0.8	0.533	1.2	0.133	2.933	1.1	1.2	0.7	0.96	0.32	0.64	2.08	1.143	1.143	0.857	0.571	0.857	1.429	1.455	0.727	1.455	0.364	0.632	1.684	1.053	0.632	1.422	1.333	0.8	0.444	1.111	0.889	0.778	1.222	0.8	1.2	1.091	0.909	1.2	0.8	1.368	0.632	1.118	0.882	0.6	1.4
AMDHD2-003	0.381	1.619	0.09	0.806	0.358	1.343	0.09	3.313	0.409	2.455	0.136	0.511	1.191	0.085	2.213	1.2	1.714	0.514	0.686	0.686	1.2	1.13	1.652	1.13	0.087	0.4	1.467	0.933	1.2	0.667	2.333	0.667	0.333	0.8	1.2	0.182	1.818	0.364	1.636	0.286	1.714	0.545	1.455	0.483	1.517	0.4	1.6	0.353	1.647
AMELX-002	1	1	0.706	0.353	0.706	0.706	0.353	3.176	0.333	2.333	0.333	1.2	0	0	2.8	0.75	2.25	1.5	0	0	1.5	1.306	1.306	0.98	0.408	1.778	1.778	0.444	0	1.778	1.333	0.889	0	0.857	1.143	0.4	1.6	0.4	1.6	0.5	1.5	0	2	1	1	0.8	1.2	0	2
AMELY-002	0.8	1.2	0.3	0.6	0.6	0.6	0.3	3.6	0.667	1.667	0.667	1	0.333	0	2.667	2	2	0.667	0	0	1.333	1.429	1.333	1.238	0	1	2.5	0.5	0	1.818	1.091	1.091	0	1	1	0.714	1.286	0.444	1.556	0.5	1.5	0	2	1	1	0.8	1.2	0	2
AMER1-002	1.091	0.909	0.434	0.94	0.867	1.084	0.795	1.88	0.692	1.154	1.154	0.718	0.821	0.513	1.949	1.15	1.3	0.95	0	1	1.6	1.649	1.193	1.158	0	1.309	1.745	0.945	0	0.917	2.292	0.75	0.042	1.312	0.688	0.857	1.143	0.68	1.32	0.846	1.154	0.723	1.277	1.119	0.881	0.769	1.231	1	1
AMER2-002	0.667	1.333	0.308	0.923	0.769	1.231	0.308	2.462	1.4	1.6	0	0.229	1.486	0.229	2.057	0.646	1.108	0.185	1.015	0.277	2.769	0.303	2	0.727	0.97	0.125	2.25	0.375	1.25	0.507	1.803	0.676	1.014	1	1	0.769	1.231	0.667	1.333	0.182	1.818	0.596	1.404	0.244	1.756	0.327	1.673	1.273	0.727
AMER3-001	0.476	1.524	0	0.45	0.3	1.725	0.375	3.15	0.545	2.182	0.273	0.5	0.75	0	2.75	0.78	1.32	0.66	0.36	0.66	2.22	0.674	1.663	1.124	0.539	0.857	1.238	1.524	0.381	0.571	2.333	0.952	0.143	0.286	1.714	0.429	1.571	0.267	1.733	0.6	1.4	0.545	1.455	0.444	1.556	0.386	1.614	0.727	1.273
AMFR-001	0.938	1.062	0.37	0.667	0.815	1.63	0.296	2.222	1.75	1.125	0.125	0.87	0.87	0.435	1.826	0.824	1.647	0.471	0.471	0.824	1.765	1.091	1.455	0.606	0.848	0.5	1.625	1	0.875	1.083	1.667	0.583	0.667	0.615	1.385	0.818	1.182	0.438	1.562	0.957	1.043	0.769	1.231	0.593	1.407	0.889	1.111	1.143	0.857
AMH-001	0	2	0.063	0.189	0	1.074	0.379	4.295	0	3	0	0	0.8	0.267	2.933	0.387	1.742	0	0.968	0.387	2.516	0.788	1.455	0.545	1.212	0.444	2.37	0.444	0.741	0.486	1.838	0.27	1.405	0.333	1.667	0	2	0.222	1.778	0.5	1.5	0	2	0.32	1.68	0.267	1.733	0.167	1.833
AMHR2-001	0.8	1.2	0.075	0.75	0.375	1.35	0.525	2.925	1	1.833	0.167	0.571	0.19	0.571	2.667	0.878	1.61	0.293	0.146	1.024	2.049	1.508	0.852	1.574	0.066	1.185	1.778	1.037	0	0.917	2	1.083	0	0.364	1.636	0.769	1.231	0.625	1.375	1.333	0.667	0.571	1.429	0.769	1.231	0.647	1.353	1.04	0.96
AMIGO1-001	0.588	1.412	0	0.684	0.38	1.215	0.532	3.19	0.3	2.4	0.3	0.121	0.848	0.364	2.667	1.067	1.733	0.267	0.267	1.2	1.467	1.286	1.429	0.714	0.571	0.154	2.154	1.231	0.462	0.727	2.909	0.182	0.182	0.571	1.429	0.556	1.444	0.609	1.391	0.552	1.448	0.364	1.636	0.815	1.185	0.545	1.455	0.667	1.333
AMIGO2-001	1.63	0.37	0.545	0.818	1.091	0.727	0.364	2.455	1	1.375	0.625	0.5	1	0.6	1.9	0.923	1.731	0.692	0.577	0.808	1.269	1.217	1.043	1.217	0.522	1.379	1.103	0.966	0.552	1.467	0.8	1.333	0.4	1	1	0.8	1.2	0.5	1.5	1.091	0.909	0.769	1.231	1.2	0.8	0.889	1.111	1.059	0.941
AMIGO3-001	0.4	1.6	0.133	0.6	0.467	1.467	0.467	2.867	0.5	1.5	1	0.276	0.828	0.966	1.931	0.324	1.946	0.324	0.649	0	2.757	0.606	1.455	0.848	1.091	0.842	1.474	1.263	0.421	0.511	1.957	0.255	1.277	0	2	0.24	1.76	0.25	1.75	0.2	1.8	0.286	1.714	0.421	1.579	0.348	1.652	0.222	1.778
AMMECR1-001	0.909	1.091	0.4	0.6	1.2	1	0.8	2	1.091	0.545	1.364	0.364	0.364	0.727	2.545	0.878	1.756	1.024	0.878	0.439	1.024	0.182	1.818	0.909	1.091	0.571	2.667	0.571	0.19	0.842	2.316	0.421	0.421	0.769	1.231	1.636	0.364	0.444	1.556	1	1	1.2	0.8	1.111	0.889	0.8	1.2	0.429	1.571
AMMECR1L-001	0.667	1.333	0.8	0.4	1.8	1.8	0	1.2	1.636	1.091	0.273	0.533	1.333	0.533	1.6	0.889	1.111	0.889	0.222	2	0.889	1.333	1.667	0.667	0.333	1.12	1.12	1.12	0.64	0.8	1.333	1.6	0.267	0.667	1.333	1	1	0.444	1.556	1.286	0.714	1	1	0.5	1.5	0.667	1.333	1	1
AMN-001	0.211	1.789	0	0.105	0	1.579	0.105	4.211	0	2.25	0.75	0.381	1.714	0	1.905	0.4	1.6	0.8	1	0.4	1.8	0.75	1.375	0.125	1.75	0	2	0.333	1.667	0.438	1.688	0.375	1.5	0	2	0.167	1.833	0.167	1.833	0.25	1.75	0.5	1.5	0.16	1.84	0.261	1.739	0.462	1.538
AMN1-001	1	1	1.579	0.789	0.632	0.947	0.947	1.105	1.167	0.333	1.5	0.842	1.263	0.842	1.053	1.364	0.818	1.909	0	1.636	0.273	2.182	0.727	1.091	0	2.667	0	1.333	0	2.857	0	0.857	0.286	1	1	1.5	0.5	0.8	1.2	1.167	0.833	1.25	0.75	1.286	0.714	1.2	0.8	0.8	1.2
AMOT-005	0.667	1.333	0	1.186	0.698	1.326	0.628	2.163	0.968	1.839	0.194	1.66	0.604	0.453	1.283	1.304	1.37	0.978	0.522	1.239	0.587	1.08	0.8	1.76	0.36	1.586	1.379	0.897	0.138	2.36	1.094	0.432	0.115	1.391	0.609	0.919	1.081	0.48	1.52	1.056	0.944	0.56	1.44	0.759	1.241	0.851	1.149	0.5	1.5
AMOTL1-001	0.778	1.222	0.293	0.659	0.951	0.805	0.293	3	0.72	1.68	0.6	0.6	1.4	0.3	1.7	0.886	1.773	0.341	0.477	0.682	1.841	1.273	1.091	1.273	0.364	0.981	1.585	0.83	0.604	0.651	1.953	1.07	0.326	0.696	1.304	0.722	1.278	0.356	1.644	0.6	1.4	0.702	1.298	0.645	1.355	0.702	1.298	1.667	0.333
AMOTL2-005	0.286	1.714	0.067	0.467	0.333	0.933	0.2	4	0.375	2.438	0.188	0.462	0.923	0.308	2.308	0.868	1.263	0.395	0.395	0.947	2.132	1.037	1.333	1.407	0.222	1.073	1.561	1.073	0.293	0.857	2	0.653	0.49	0.667	1.333	0.96	1.04	0.198	1.802	0.769	1.231	0.37	1.63	0.462	1.538	0.333	1.667	0.5	1.5
AMPD1-001	0.979	1.021	0.658	0.575	0.904	1.068	0.986	1.808	1.425	1.275	0.3	0.878	1.171	0.585	1.366	1.263	1.789	0.737	0.105	1.368	0.737	1.581	1.209	1.116	0.093	0.842	1.789	1.263	0.105	1.478	1.217	1.217	0.087	1.105	0.895	1.154	0.846	0.643	1.357	1.211	0.789	0.964	1.036	1.182	0.818	0.926	1.074	0.923	1.077
AMPD2-005	0.595	1.405	0.061	0.242	0.121	1.273	0.182	4.121	0.6	2.3	0.1	0	1	0.154	2.846	0.75	1.5	0.656	0.375	0.469	2.25	0.8	1.4	0.933	0.867	0.5	2.375	0.125	1	0.678	2.305	0.475	0.542	0.485	1.515	0.529	1.471	0.105	1.895	0.714	1.286	0.244	1.756	0.81	1.19	0.293	1.707	0.571	1.429
AMPD3-001	0.686	1.314	0.143	0.5	0.643	1.214	0.214	3.286	0.581	2.323	0.097	0.242	1.091	0.121	2.545	0.964	1.714	0.429	0.214	0.964	1.714	0.8	1.745	0.655	0.8	1.081	1.514	0.649	0.757	0.72	2	0.88	0.4	0.829	1.171	0.483	1.517	0.545	1.455	0.258	1.742	0.431	1.569	0.829	1.171	0.633	1.367	0.889	1.111
AMPH-001	1.083	0.917	0.964	0.75	0.75	1.071	0.536	1.929	0.571	1.714	0.714	0.636	1.182	0.182	2	1.277	0.766	1.66	0.383	1.149	0.766	1.967	0.787	0.787	0.459	0.75	1.083	1.833	0.333	1.059	1.059	1.529	0.353	1.273	0.727	1.273	0.727	0.432	1.568	0.706	1.294	0.837	1.163	0.976	1.024	0.892	1.108	0.667	1.333
AMT-003	1.2	0.8	0.125	0.625	0.375	0.875	0.5	3.5	1.8	0.9	0.3	0.3	0.3	0.6	2.8	1	0.5	0	1	2.75	0.75	0.381	2.095	0.952	0.571	1.091	1.273	1.636	0	1.059	1.176	1.294	0.471	1.111	0.889	0.182	1.818	0.118	1.882	0.727	1.273	0.471	1.529	0.737	1.263	0.105	1.895	0.6	1.4
AMTN-001	1.333	0.667	0.968	0.968	0.581	0.968	0.774	1.742	0.818	1.909	0.273	0	1.714	1.143	1.143	0.4	0.4	2	0	1.6	1.6	1.167	0.5	2	0.333	0.522	1.565	1.565	0.348	1	1	2	0	0	0	1.333	0.667	0.632	1.368	1.714	0.286	2	0	1.429	0.571	1.2	0.8	2	0
AMY1A-001	1.103	0.897	0.889	0.889	1.778	0.889	0.222	1.333	2.464	0.214	0.321	1.829	0.686	0.571	0.914	2.727	0.364	0.364	0	1.636	0.909	1.636	0.182	2	0.182	1.565	0.522	1.913	0	2.222	0.444	1.185	0.148	1.143	0.857	1.667	0.333	1.167	0.833	1.171	0.829	1.167	0.833	1.429	0.571	1.5	0.5	1.333	0.667
AMY1B-001	1.103	0.897	0.889	0.889	1.778	0.889	0.222	1.333	2.464	0.214	0.321	1.829	0.686	0.571	0.914	2.727	0.364	0.364	0	1.636	0.909	1.636	0.182	2	0.182	1.565	0.522	1.913	0	2.222	0.444	1.185	0.148	1.143	0.857	1.667	0.333	1.167	0.833	1.171	0.829	1.167	0.833	1.429	0.571	1.5	0.5	1.333	0.667
AMY1C-001	1.103	0.897	0.889	0.889	1.778	0.889	0.222	1.333	2.464	0.214	0.321	1.829	0.686	0.571	0.914	2.727	0.364	0.364	0	1.636	0.909	1.636	0.182	2	0.182	1.565	0.522	1.913	0	2.222	0.444	1.185	0.148	1.143	0.857	1.667	0.333	1.167	0.833	1.171	0.829	1.167	0.833	1.429	0.571	1.5	0.5	1.333	0.667
AMY2A-001	1	1	0.857	0.857	2.143	0.429	0.214	1.5	2.69	0.103	0.207	1.778	0.667	0.667	0.889	2.625	0.375	0.375	0	1.688	0.938	1.739	0	2.087	0.174	1.636	0.545	1.818	0	2.143	0.286	1.429	0.143	0.762	1.238	1.818	0.182	1.143	0.857	1.19	0.81	1.13	0.87	1.412	0.588	1.368	0.632	1.5	0.5
AMY2B-001	1.067	0.933	0.857	0.643	2.143	0.429	0.429	1.5	2.571	0.214	0.214	1.889	0.667	0.556	0.889	2.625	0.562	0.188	0	1.688	0.938	1.739	0.174	2.087	0	1.455	0.545	2	0	2.143	0.286	1.571	0	1.1	0.9	1.667	0.333	1.143	0.857	1.256	0.744	1.217	0.783	1.353	0.647	1.263	0.737	1.455	0.545
AMZ1-001	0	2	0	0.179	0.179	1.612	0.09	3.94	0	2.667	0.333	0.182	0.909	0.182	2.727	0.261	1.304	0.391	1.043	0.783	2.217	0.632	1.895	0.526	0.947	0.421	1.895	0.632	1.053	0.32	2.48	0.72	0.48	0.286	1.714	0.5	1.5	0	2	0	2	0.133	1.867	0.222	1.778	0.343	1.657	0.4	1.6
AMZ2-001	1	1	0.882	1.235	0.882	1.235	1.059	0.706	1.269	0.692	1.038	1.333	0.444	0.889	1.333	1.548	1.161	0.968	0.194	1.355	0.774	1.4	0.8	1.6	0.2	0.706	0.941	2.118	0.235	1.412	1.412	1.176	0	1.467	0.533	0.462	1.538	0.857	1.143	0.857	1.143	1.185	0.815	1.176	0.824	1.455	0.545	1.2	0.8
ANAPC1-001	1.343	0.657	0.756	1.439	1.244	1.073	0.463	1.024	1.5	0.614	0.886	1.435	0.641	0.55	1.374	1.634	0.817	1.445	0.094	1.037	0.974	1.733	0.6	1.6	0.067	1.654	0.846	1.115	0.385	1.759	0.862	1.172	0.207	1.1	0.9	1.075	0.925	0.627	1.373	1.2	0.8	1.013	0.987	1.293	0.707	1.256	0.744	1.263	0.737
ANAPC10-001	1	1	2.182	1.091	1.091	0.545	1.091	0	1.615	0.462	0.923	1.091	0.364	1.091	1.455	0.857	0.857	2.571	0	0.429	1.286	1.333	0.667	2	0	1.647	0.235	2.118	0	2.4	0.8	0.8	0	1.333	0.667	1.333	0.667	1.091	0.909	1.333	0.667	0.909	1.091	1	1	1.556	0.444	1.333	0.667
ANAPC11-001	2	0	0	0.667	1.333	1.667	0.333	2	1.2	1.8	0	0.308	0.308	0	3.385	2.571	1.714	0.857	0	0.429	0.429	1.5	1	1.167	0.333	0.444	1.333	1.333	0.889	1	1.2	1.8	0	0	0	1.714	0.286	1.25	0.75	0	2	0	2	0.889	1.111	1	1	0.833	1.167
ANAPC13-001	0	0	1.5	1.5	0.75	0.75	0	1.5	1.5	0.75	0.75	2	2	0	0	3	0	0	0	3	0	2	1.333	0.667	0	0	1.333	2.667	0	1.333	1.333	1.333	0	1	1	2	0	1	1	1.5	0.5	0.667	1.333	1.111	0.889	1.2	0.8	0	0
ANAPC15-016	0.4	1.6	0	0.75	0.375	1.5	0.375	3	1.5	1.5	0	1.143	0.571	0.571	1.714	1.333	1.667	1.667	0.333	0.333	0.667	0.5	1.5	1.75	0.25	1.778	1.333	0.889	0	0.667	2	0.667	0.667	1.5	0.5	1.429	0.571	0.308	1.692	1.143	0.857	1.143	0.857	1.333	0.667	0.696	1.304	1.333	0.667
ANAPC16-001	0.667	1.333	0.6	0.6	1.8	0.6	0.6	1.8	0	3	0	1	1.5	0.5	1	1.667	1	2	0	1	0.333	0	2.4	1.6	0	1	2	0	1	2.8	0.8	0.4	0	1	1	2	0	0.8	1.2	0	0	1.667	0.333	1	1	0.8	1.2	0	2
ANAPC2-001	0.37	1.63	0.11	0.385	0.11	1.101	0.165	4.128	0.4	2.6	0	0.207	1.448	0.069	2.276	0.581	1.452	0.29	0.581	0.774	2.323	0.615	1.436	1.026	0.923	0.588	2.235	0.471	0.706	0.714	1.786	0.5	1	0.522	1.478	0.333	1.667	0.244	1.756	0.4	1.6	0.069	1.931	0.36	1.64	0.208	1.792	0.667	1.333
ANAPC4-002	1.538	0.462	1.118	1.412	1.588	0.647	0.588	0.647	1.658	0.395	0.947	0.906	0.755	0.906	1.434	1.342	0.395	1.658	0.316	1.579	0.711	1.793	0.552	1.379	0.276	1.333	0.8	1.778	0.089	2.174	0.522	1.304	0	1.481	0.519	1.529	0.471	0.69	1.31	1.412	0.588	1.333	0.667	1.6	0.4	1.246	0.754	1.857	0.143
ANAPC5-001	1.259	0.741	0.579	0.947	0.737	1.316	0.263	2.158	0.643	1.929	0.429	1	0.545	0.727	1.727	1.3	1.3	0.8	0	1	1.6	0.842	1.263	1.053	0.842	0.667	1.167	1.667	0.5	1.189	1.405	0.919	0.486	0.8	1.2	0.815	1.185	0.48	1.52	0.938	1.062	0.889	1.111	1.379	0.621	0.8	1.2	1.167	0.833
ANAPC7-001	0.727	1.273	0.835	0.987	1.291	0.608	0.987	1.291	0.96	1.2	0.84	0.588	0.588	0.471	2.353	1.347	0.98	0.857	0	1.714	1.102	1.455	0.909	1.091	0.545	1.333	1.524	0.952	0.19	1.034	1.103	1.448	0.414	1.167	0.833	0.889	1.111	0.438	1.562	0.857	1.143	1.222	0.778	1.027	0.973	0.9	1.1	1.636	0.364
ANG-001	0.333	1.667	0.429	1.714	0	0	0.857	3	0.857	1.714	0.429	1.778	1.333	0	0.889	1.333	1.333	1.333	0	0	2	1.2	0.8	1.2	0.8	0.444	2.222	1.333	0	1.333	2	0	0.667	0.5	1.5	0.667	1.333	0	2	0.444	1.556	0.571	1.429	1.333	0.667	2	0	1	1
ANGEL1-001	0.231	1.769	0.135	0.607	0.809	1.348	0.539	2.562	0.3	2.1	0.6	0	1.412	0.706	1.882	0.894	1.404	1.404	0.511	0.255	1.532	1.388	1.143	1.306	0.163	1.44	1.44	0.8	0.32	1.224	1.551	0.816	0.408	0.947	1.053	0.933	1.067	0.108	1.892	1.053	0.947	0.429	1.571	1.235	0.765	0.702	1.298	1.167	0.833
ANGEL2-001	1.048	0.952	0.947	1.474	0.947	0.421	0.737	1.474	1.8	0.48	0.72	1.5	0.25	0.875	1.375	1.846	0.462	1.731	0.115	1.5	0.346	1.294	0.941	1.647	0.118	1.053	0.421	1.895	0.632	1.714	0.762	1.524	0	1.182	0.818	1.25	0.75	0.909	1.091	1.12	0.88	1.172	0.828	1.111	0.889	1.375	0.625	1.4	0.6
ANGPT1-001	1	1	1.5	0.462	1.269	0.462	0.692	1.615	1.25	0.75	1	1.25	1	0.75	1	0.667	1.556	0.444	0.222	2	1.111	0.364	1.455	1.818	0.364	1.529	1.059	1.176	0.235	1.905	1.143	0.762	0.19	1.2	0.8	0.824	1.176	0.865	1.135	1.081	0.919	1.125	0.875	1.3	0.7	1.1	0.9	1.2	0.8
ANGPT2-001	0.875	1.125	0.667	1.067	1.2	1.067	0.933	1.067	0.889	1.111	1	0.96	0.32	0.8	1.92	0.308	1.385	1.538	0.615	0.462	1.692	1.2	0.8	1.6	0.4	1.091	0.485	1.697	0.727	1.524	1.333	0.762	0.381	1.1	0.9	0.75	1.25	0.718	1.282	0.865	1.135	1.081	0.919	0.96	1.04	1.405	0.595	1.333	0.667
ANGPT4-001	0.727	1.273	0	0.609	0.435	1.304	0.435	3.217	0	2.5	0.5	0.167	1.333	0.167	2.333	1	0.857	0.857	0.286	0.571	2.429	0.8	1.867	0.8	0.533	0.154	2.615	0.462	0.769	0.541	2.486	0.649	0.324	0.154	1.846	0.143	1.857	0.218	1.782	0.4	1.6	0.174	1.826	0.353	1.647	0.357	1.643	1.333	0.667
ANGPTL1-001	0.588	1.412	0.933	0.933	0.933	0.4	0.8	2	1.5	0.923	0.577	0.593	1.037	0.741	1.63	1.5	1.071	0.429	0.214	1.071	1.714	1.739	0.522	1.565	0.174	1.538	1.385	1.077	0	0.471	0.941	2.588	0	0.818	1.182	1.636	0.364	1.154	0.846	0.968	1.032	1.152	0.848	1.214	0.786	1.6	0.4	1.25	0.75
ANGPTL2-001	0.667	1.333	0	0.12	0.24	1.44	0.24	3.96	0.789	2.211	0	0.296	1.481	0	2.222	0.889	1.778	0.444	0.889	0.444	1.556	0.444	1.926	1.037	0.593	0.462	2	0.769	0.769	0.696	2.261	0.348	0.696	0.24	1.76	0.533	1.467	0.25	1.75	0.129	1.871	0.261	1.739	0.381	1.619	0.171	1.829	0.444	1.556
ANGPTL3-001	1.667	0.333	1.125	0.875	1.375	0.875	1.5	0.25	1.548	0.484	0.968	1.263	0.842	1.053	0.842	2.053	0.632	1.737	0.158	0.789	0.632	0.632	0.842	2.316	0.211	1.6	0.96	0.96	0.48	0.889	0.889	1.778	0.444	1.444	0.556	1.467	0.533	1.556	0.444	1.062	0.938	1.474	0.526	1.273	0.727	1.561	0.439	2	0
ANGPTL4-001	0.857	1.143	0.128	0.383	0.255	1.532	0.383	3.319	0.75	2.25	0	0.421	0.842	0.421	2.316	0.375	1.875	0.375	0.188	0.375	2.812	0.696	1.565	0.696	1.043	0.444	2.444	0.444	0.667	0.457	2.286	0.571	0.686	0.4	1.6	0.444	1.556	0.167	1.833	0.4	1.6	0	2	0.632	1.368	0.316	1.684	0.286	1.714
ANGPTL5-001	1.474	0.526	1.091	1.091	0.727	0.909	1.273	0.909	2.368	0	0.632	1.739	0.522	1.217	0.522	2.182	0.545	1.636	0	1.091	0.545	2.182	0	1.455	0.364	1.333	1.143	0.952	0.571	1.538	0.308	2.154	0	1.231	0.769	1.091	0.909	1	1	1.462	0.538	1.538	0.462	1.714	0.286	1.4	0.6	1.571	0.429
ANGPTL6-001	0.4	1.6	0.113	0.113	0.453	1.019	0.113	4.189	1	2	0	0.286	1.143	0.286	2.286	0.889	1.333	0.444	0.222	0.889	2.222	0.645	1.806	0.645	0.903	0.533	2.667	0	0.8	0.357	1.429	0.5	1.714	0.8	1.2	0.471	1.529	0.129	1.871	0.286	1.714	0	2	0.7	1.3	0.37	1.63	1.143	0.857
ANGPTL7-001	0.545	1.455	0	0.353	0.529	2.471	0	2.647	0.5	2.5	0	0.444	1.111	0.222	2.222	0.857	1.5	0.429	0.214	0.429	2.571	2	0	2	0	0.8	1.867	1.067	0.267	0.706	1.647	1.176	0.471	0.556	1.444	0.444	1.556	0.222	1.778	0.455	1.545	0.48	1.52	0.421	1.579	0.455	1.545	0.667	1.333
ANGPTL8-001	1	1	0.188	0.188	0.188	1.5	0.562	3.375	0.75	1.5	0.75	0	1	0	3	0	0	0.857	0	0	5.143	1.714	0.571	1.714	0	0.364	1.455	1.818	0.364	0.615	1.846	1.077	0.462	0.667	1.333	0.857	1.143	0	2	0	2	0	2	1	1	0.556	1.444	0	2
ANHX-001	0.615	1.385	0.255	0.638	0.511	1.149	0.128	3.319	1	2	0	0.364	0.909	0	2.727	1.034	0.621	0.828	0	0.207	3.31	0.923	1.436	1.128	0.513	0.25	2	1.5	0.25	0.706	2.118	0.471	0.706	0	2	1	1	0.303	1.697	0.364	1.636	0	2	0.667	1.333	0.286	1.714	0.5	1.5
ANK1-006	0.821	1.179	0.117	0.585	0.556	1.054	0.293	3.395	0.671	1.974	0.355	0.288	1.122	0.259	2.331	0.87	1.511	0.824	0.504	0.733	1.557	0.75	1.708	0.708	0.833	0.342	1.88	0.991	0.786	0.706	2.094	0.824	0.376	0.467	1.533	0.417	1.583	0.404	1.596	0.578	1.422	0.542	1.458	0.7	1.3	0.589	1.411	0.857	1.143
ANK2-001	1.169	0.831	0.819	0.781	1.105	0.895	0.648	1.752	1.283	1.066	0.651	1.09	0.716	0.836	1.358	1.579	0.904	1.22	0.144	1.105	1.048	1.678	0.831	1.286	0.204	1.199	1.055	1.524	0.221	1.508	1.2	1.123	0.169	1.091	0.909	0.85	1.15	0.814	1.186	1.156	0.844	1.187	0.813	1.218	0.782	1.15	0.85	1.045	0.955
ANK3-001	1.441	0.559	1.042	0.988	1.078	0.898	0.611	1.383	1.402	0.734	0.864	1.319	0.559	0.86	1.262	1.677	1.019	1.267	0.236	1.019	0.783	1.241	0.847	1.781	0.131	1.143	1.119	1.435	0.304	0.99	1.298	1.525	0.187	1.256	0.744	1.227	0.773	0.88	1.12	1.333	0.667	1.27	0.73	1.266	0.734	1.267	0.733	1.35	0.65
ANKAR-001	1.556	0.444	1.593	1.037	0.926	0.37	1.037	1.037	1.426	0.664	0.91	1.418	0.81	0.861	0.911	1.44	0.72	1.38	0.12	1.5	0.84	1.895	0.281	1.754	0.07	1.239	0.676	1.915	0.169	1.811	0.604	1.509	0.075	1.444	0.556	1.25	0.75	1.314	0.686	1.474	0.526	1.381	0.619	1.475	0.525	1.506	0.494	1.212	0.788
ANKDD1A-001	0.6	1.4	0.254	0.254	0.676	1.69	0.085	3.042	0.938	1.5	0.562	0.432	0.757	0.324	2.486	1.448	1.448	0.207	0.414	0.828	1.655	2.154	1.846	0	0	0.421	1.684	0.842	1.053	1.125	1.562	0.812	0.5	1.6	0.4	0.581	1.419	0.214	1.786	0.737	1.263	0.75	1.25	0.645	1.355	0.125	1.875	1.143	0.857
ANKDD1B-002	1.143	0.857	0.429	0.6	1.2	1.029	0.429	2.314	1.263	1.263	0.474	1.455	0.364	0.606	1.576	0.387	0.968	0.774	0.387	1.355	2.129	1.846	0.308	0.923	0.923	1.391	1.043	1.043	0.522	1.091	1.673	1.018	0.218	0.8	1.2	1.032	0.968	0.583	1.417	1.032	0.968	0.686	1.314	0.889	1.111	0.686	1.314	2	0
ANKEF1-001	1.484	0.516	1.068	0.822	1.644	0.164	0.575	1.726	1.286	0.796	0.918	1.268	0.78	0.585	1.366	0.811	0.486	2.27	0.324	0.811	1.297	1.371	0.686	1.486	0.457	1.029	1.029	1.714	0.229	1.577	0.845	1.352	0.225	1.167	0.833	1.524	0.476	0.667	1.333	1.238	0.762	1.043	0.957	1.388	0.612	1.407	0.593	1.231	0.769
ANKFN1-002	1.167	0.833	0.472	0.52	0.945	1.417	0.709	1.937	0.84	1.14	1.02	0.828	1.172	0.276	1.724	1.366	0.78	1.073	0.293	0.732	1.756	0.97	1.758	1.03	0.242	0.765	1.353	1.647	0.235	0.896	1.851	1.015	0.239	0.909	1.091	0.769	1.231	0.667	1.333	1.045	0.955	1.037	0.963	1.019	0.981	0.958	1.042	1.091	0.909
ANKFY1-001	0.848	1.152	0.306	0.764	0.764	1.07	0.382	2.713	1.118	1.588	0.294	0.507	1.239	0.282	1.972	1.013	1.013	0.779	0.234	1.013	1.948	1.048	0.952	0.762	1.238	0.933	1.2	1.067	0.8	0.902	1.654	1.113	0.331	0.889	1.111	0.818	1.182	0.281	1.719	0.696	1.304	0.679	1.321	1.072	0.928	0.556	1.444	0.75	1.25
ANKH-001	0.667	1.333	0.214	0.964	0.429	1.5	0.214	2.679	0.686	1.886	0.429	0.511	1.191	0.085	2.213	0.774	1.161	0.581	0.387	1.355	1.742	1.391	1.391	0.522	0.696	0	1.29	1.677	1.032	0.898	1.714	0.816	0.571	0.353	1.647	0.462	1.538	0	2	0.714	1.286	0.87	1.13	0.444	1.556	0.636	1.364	0.889	1.111
ANKHD1-001	1.279	0.721	1.009	1.19	1.293	0.466	0.647	1.397	1.568	0.545	0.886	1.533	0.383	0.647	1.437	1.821	0.864	1.261	0.21	1.167	0.677	1.685	0.629	1.528	0.157	1.392	0.685	1.613	0.309	1.439	0.686	1.724	0.151	1.231	0.769	1.452	0.548	0.803	1.197	1.264	0.736	1.274	0.726	1.444	0.556	1.416	0.584	1.314	0.686
ANKHD1-EIF4EBP3-001	1.279	0.721	0.975	1.15	1.275	0.5	0.675	1.425	1.534	0.58	0.886	1.529	0.376	0.635	1.459	1.798	0.899	1.281	0.202	1.146	0.674	1.663	0.653	1.453	0.232	1.37	0.761	1.587	0.283	1.469	0.702	1.682	0.147	1.2	0.8	1.413	0.587	0.803	1.197	1.254	0.746	1.26	0.74	1.435	0.565	1.427	0.573	1.278	0.722
ANKIB1-001	1.312	0.688	1.086	0.857	1.543	0.971	0.514	1.029	1.308	0.846	0.846	0.878	0.585	1.073	1.463	1.625	0.688	1.062	0.125	1.562	0.938	1.739	0.638	1.565	0.058	1.66	0.755	1.434	0.151	1.6	0.95	1.35	0.1	1.538	0.462	0.933	1.067	1.022	0.978	1.333	0.667	1.418	0.582	1.105	0.895	1.438	0.562	1.243	0.757
ANKK1-001	0.737	1.263	0	0.291	0.466	1.223	0.466	3.553	0.844	1.969	0.188	0.17	1.277	0.17	2.383	0.6	1.08	0.84	0.24	0.72	2.52	0.585	2.049	0.976	0.39	0.741	1.778	1.037	0.444	0.759	2.076	0.861	0.304	0.25	1.75	0.581	1.419	0.205	1.795	0.64	1.36	0.421	1.579	0.564	1.436	0.409	1.591	0.571	1.429
ANKLE1-003	0.333	1.667	0	0.769	0.538	1	0.385	3.308	1.071	1.714	0.214	0.457	1.371	0.229	1.943	1.35	1.35	0.75	0.6	0.6	1.35	1.079	1.27	1.206	0.444	0.757	1.622	0.757	0.865	0.907	1.547	0.693	0.853	1.143	0.857	0.667	1.333	0.216	1.784	1	1	0.8	1.2	0.514	1.486	0.419	1.581	0.267	1.733
ANKLE2-001	1.286	0.714	0.258	1.161	0.581	0.968	0.194	2.839	0.84	1.56	0.6	0.627	1.176	0.392	1.804	1.185	0.815	0.741	0.519	0.963	1.778	0.757	1.297	1.243	0.703	0.952	1.143	1.429	0.476	1.415	1.317	0.585	0.683	0.889	1.111	0.818	1.182	0.621	1.379	1.152	0.848	1.164	0.836	0.885	1.115	1.026	0.974	0.933	1.067
ANKMY1-010	0.558	1.442	0.051	0.508	0.661	1.22	0.305	3.254	0.667	2	0.333	0.696	1.043	0.174	2.087	0.375	1.65	0.75	0.225	0.9	2.1	0.909	1.515	0.909	0.667	0.333	1.917	0.917	0.833	1.059	1.882	0.529	0.529	0.412	1.588	0.357	1.643	0.333	1.667	0.519	1.481	0.37	1.63	0.4	1.6	0.436	1.564	0.667	1.333
ANKMY2-001	1.5	0.5	1.024	1.171	0.878	0.585	0.439	1.902	0.913	1.565	0.522	0.933	0.933	0.8	1.333	2.4	1.2	0.3	0	0.6	1.5	1.882	0.706	1.176	0.235	1.167	1.167	1.5	0.167	1.793	0.828	1.379	0	0.8	1.2	1.385	0.615	0.909	1.091	1.429	0.571	1.171	0.829	1.524	0.476	1.143	0.857	1.333	0.667
ANKRA2-001	1.143	0.857	0.882	1.059	1.059	0.353	0.882	1.765	1.312	0.938	0.75	1.217	0.696	1.043	1.043	2.538	0.231	1.385	0.231	1.154	0.462	1.429	1.143	1.143	0.286	1.2	0.8	1.8	0.2	2.2	0.8	1	0	1.5	0.5	1.273	0.727	0.933	1.067	1.684	0.316	1.333	0.667	1.529	0.471	1.364	0.636	1.667	0.333
ANKRD1-001	0.286	1.714	0.585	1.024	1.024	0.878	0.439	2.049	1	1.4	0.6	1.053	0.211	1.053	1.684	0.6	1.2	1.2	0	0	3	1.818	0	1.455	0.727	1	1	1.25	0.75	1.185	0.889	1.185	0.741	1.429	0.571	1.111	0.889	1	1	1	1	1.086	0.914	1.444	0.556	1	1	1.2	0.8
ANKRD10-003	1	1	0.439	1.317	0.146	1.317	0.146	2.634	1.929	0.857	0.214	0.348	0.87	0.87	1.913	0.732	1.317	0.146	0.585	1.902	1.317	0.842	0.842	1.263	1.053	0.8	0.8	1.6	0.8	0.821	1.641	0.615	0.923	0.857	1.143	0.727	1.273	0.471	1.529	1.04	0.96	0.727	1.273	0.6	1.4	0.833	1.167	0.571	1.429
ANKRD11-001	0.667	1.333	0.258	0.452	0.452	1.323	0.355	3.161	0.536	2.143	0.321	0.545	1.2	0.182	2.073	0.973	1.923	0.579	0.579	0.44	1.506	0.864	1.671	0.657	0.808	0.554	1.426	0.752	1.267	0.645	2.142	0.512	0.701	0.36	1.64	0.4	1.6	0.133	1.867	0.533	1.467	0.805	1.195	0.409	1.591	0.57	1.43	0.667	1.333
ANKRD12-001	1.654	0.346	1.962	0.981	1.208	0.415	0.868	0.566	1.535	0.314	1.151	1.483	0.315	1.079	1.124	1.628	0.632	1.579	0.049	1.385	0.729	1.541	0.44	1.908	0.11	1.694	0.505	1.766	0.036	1.579	0.737	1.632	0.053	1.179	0.821	1.6	0.4	1.109	0.891	1.402	0.598	1.513	0.487	1.455	0.545	1.502	0.498	1.556	0.444
ANKRD13A-001	1.391	0.609	0.581	1.161	0.387	1.742	0.29	1.839	1.154	1.154	0.692	1.2	1.1	0.2	1.5	1.35	1.05	0.45	0.3	0.6	2.25	1.091	1.455	0.909	0.545	0.821	1.026	1.744	0.41	1.486	1.257	1.029	0.229	0.714	1.286	1.333	0.667	0.759	1.241	1.143	0.857	1.571	0.429	0.941	1.059	1	1	1.143	0.857
ANKRD13B-001	0.556	1.444	0	0.188	0.656	1.031	0.094	4.031	0.391	2.609	0	0.105	0.947	0.105	2.842	0.125	1.75	0.5	0.25	0.5	2.875	0.7	2	0.6	0.7	0.93	1.86	0.744	0.465	0.651	1.581	0.372	1.395	0.571	1.429	0.267	1.733	0.235	1.765	0.526	1.474	0.24	1.76	0.148	1.852	0.415	1.585	1	1
ANKRD13C-001	1.538	0.462	1.579	0.632	1.579	0.526	0.421	1.263	1.034	1.034	0.931	0.889	0.593	0.889	1.63	1.05	1.65	0.75	0	1.2	1.35	1.697	1.212	0.364	0.727	1.333	0.593	1.481	0.593	1.474	1.368	0.526	0.632	0.8	1.2	0.737	1.263	0.526	1.474	1.391	0.609	1.111	0.889	1.286	0.714	1.364	0.636	0.857	1.143
ANKRD13D-201	0.381	1.619	0.092	0.092	0.646	1.292	0.092	3.785	0.882	2.118	0	0.381	0.571	0.19	2.857	1.021	1.277	0.511	0.128	0.511	2.553	0.596	2.298	0.596	0.511	0.914	1.829	0.914	0.343	0.186	2.605	0.651	0.558	0.444	1.556	0.556	1.444	0	2	0.316	1.684	0.75	1.25	0.435	1.565	0.433	1.567	1.2	0.8
ANKRD16-001	0.667	1.333	0.122	0.612	0.735	1.347	0	3.184	0.818	2.182	0	0.235	1.882	0.235	1.647	1.5	0.75	1.125	0.375	1.125	1.125	1.333	0.333	1.333	1	1.053	1.053	1.684	0.211	0.609	2	1.043	0.348	0.857	1.143	1.053	0.947	0.133	1.867	0.75	1.25	0.5	1.5	0.667	1.333	1.053	0.947	0.615	1.385
ANKRD17-001	1.6	0.4	1.259	1.446	1.179	0.455	0.616	1.045	1.424	0.758	0.818	1.382	0.485	0.848	1.285	1.676	0.706	1.346	0.176	1.059	1.037	1.723	0.535	1.525	0.218	1.591	0.688	1.484	0.237	1.621	0.58	1.502	0.297	1.133	0.867	1.314	0.686	0.764	1.236	1.306	0.694	1.102	0.898	1.228	0.772	1.329	0.671	1.455	0.545
ANKRD18A-001	1.28	0.72	1.22	0.927	1.171	0.927	0.78	0.976	1.102	0.735	1.163	0.976	0.585	0.78	1.659	1.358	0.792	1.585	0.34	1.019	0.906	1.5	0.25	2	0.25	1.619	0.286	1.714	0.381	1.273	1.091	1.333	0.303	1.619	0.381	1.448	0.552	1.098	0.902	1.463	0.537	1.193	0.807	0.978	1.022	1.459	0.541	1.444	0.556
ANKRD18B-002	1.52	0.48	1.143	1.095	1.238	0.952	0.619	0.952	1.176	0.706	1.118	0.923	0.718	1.128	1.231	1.245	0.906	1.698	0.34	1.358	0.453	1.75	0.25	1.75	0.25	1.641	0.308	1.744	0.308	1.333	1.091	1.273	0.303	1.652	0.348	1.484	0.516	1.08	0.92	1.394	0.606	1.22	0.78	1.083	0.917	1.447	0.553	1.294	0.706
ANKRD2-202	0.4	1.6	0.14	0.14	0.279	0.837	0.279	4.326	0.5	2.5	0	0.19	0.381	0	3.429	0	2.182	0.545	0.545	1.091	1.636	1.412	1.176	0.471	0.941	0.667	1.778	0.889	0.667	1	1.5	1	0.5	1	1	0.933	1.067	0.235	1.765	1.111	0.889	0.667	1.333	0.72	1.28	0.229	1.771	0	2
ANKRD20A1-001	1.067	0.933	0.935	1.013	1.247	0.857	0.545	1.403	1.5	0.45	1.05	0.936	0.936	1.021	1.106	1.286	0.75	1.286	0.214	1.607	0.857	2.105	0.421	1.474	0	1.3	0.5	1.8	0.4	1.898	0.814	1.085	0.203	1.444	0.556	1.538	0.462	1.216	0.784	1.545	0.455	1.204	0.796	1.116	0.884	1.4	0.6	1.25	0.75
ANKRD20A2-001	1.067	0.933	0.935	1.091	1.247	0.857	0.545	1.325	1.5	0.45	1.05	0.936	0.936	1.106	1.021	1.286	0.75	1.286	0.214	1.607	0.857	2.105	0.421	1.474	0	1.368	0.421	1.789	0.421	1.831	0.881	1.085	0.203	1.444	0.556	1.538	0.462	1.216	0.784	1.545	0.455	1.226	0.774	1.136	0.864	1.4	0.6	1.25	0.75
ANKRD20A3-001	1.067	0.933	0.935	1.013	1.247	0.857	0.545	1.403	1.5	0.45	1.05	0.936	0.936	1.106	1.021	1.286	0.75	1.286	0.214	1.607	0.857	2.105	0.421	1.474	0	1.333	0.41	1.846	0.41	1.831	0.881	1.085	0.203	1.474	0.526	1.538	0.462	1.216	0.784	1.545	0.455	1.217	0.783	1.116	0.884	1.4	0.6	1.25	0.75
ANKRD20A4-001	1	1	0.947	1.105	1.263	0.789	0.553	1.342	1.5	0.45	1.05	0.917	0.917	1.083	1.083	1.286	0.75	1.286	0.214	1.607	0.857	2.105	0.421	1.474	0	1.368	0.421	1.789	0.421	1.831	0.881	1.085	0.203	1.444	0.556	1.538	0.462	1.245	0.755	1.511	0.489	1.213	0.787	1.19	0.81	1.4	0.6	1.25	0.75
ANKRD22-001	1.143	0.857	1.154	0.692	1.154	0.923	1.154	0.923	1.25	1.5	0.25	1.333	0.667	0.667	1.333	1.333	1.333	1.333	0	0	2	1.6	2.4	0	0	0	1.714	1.714	0.571	1.6	1.067	1.333	0	1.75	0.25	2	0	0.75	1.25	1.273	0.727	1.231	0.769	1.111	0.889	1.111	0.889	1.143	0.857
ANKRD23-001	1	1	0	1.231	0.308	0.615	0.154	3.692	0.857	2.143	0	0.696	0.522	0.174	2.609	0	1.333	0	0	2	2.667	1.5	2	0	0.5	0	2.4	1.2	0.4	0.8	2.267	0.533	0.4	0.5	1.5	0.533	1.467	0.267	1.733	0.545	1.455	0.667	1.333	0.235	1.765	0.7	1.3	0.8	1.2
ANKRD24-002	0.75	1.25	0.046	0.369	0.277	1.2	0.6	3.508	0.818	1.773	0.409	0.207	1.034	0.207	2.552	0.583	1.75	0.417	0.417	0.667	2.167	0.812	1.75	0.688	0.75	0.267	1.333	1.6	0.8	0.656	2.138	0.487	0.72	1	1	0.583	1.417	0.292	1.708	0.526	1.474	0.4	1.6	0.744	1.256	0.42	1.58	0.706	1.294
ANKRD26-201	1.515	0.485	1.385	0.954	1.2	0.615	1.108	0.738	1.524	0.524	0.952	1.235	0.691	0.988	1.086	1.732	0.465	1.268	0.211	1.437	0.887	1.6	0.4	1.8	0.2	1.474	0.632	1.684	0.211	1.733	0.533	1.511	0.222	1.6	0.4	1.15	0.85	1.181	0.819	1.558	0.442	1.193	0.807	1.44	0.56	1.431	0.569	1.455	0.545
ANKRD27-001	1.059	0.941	0.443	0.787	0.689	1.23	0.246	2.607	1.462	1	0.538	0.537	1.134	0.478	1.851	0.83	1.66	1.085	0.319	0.702	1.404	1.388	1.224	0.816	0.571	1.067	1.422	0.889	0.622	1.317	1.415	0.732	0.537	0.462	1.538	0.667	1.333	0.414	1.586	0.81	1.19	0.906	1.094	0.889	1.111	0.693	1.307	0.938	1.062
ANKRD28-001	1.304	0.696	1.145	1.191	1.374	0.595	0.595	1.099	1.317	0.732	0.951	1.312	0.438	1.125	1.125	1.333	0.333	1.583	0.083	1.75	0.917	2.171	0.571	1.257	0	0.852	0.852	2.033	0.262	1.46	0.857	1.619	0.063	1.04	0.96	1.292	0.708	0.897	1.103	1.449	0.551	1.064	0.936	1.403	0.597	1.469	0.531	1.067	0.933
ANKRD29-001	1	1	0.267	1.067	0.667	1.067	0.533	2.4	1	1	1	0.941	0.706	0	2.353	0	1.6	1.6	0	1.2	1.6	0	1.714	1.714	0.571	1.176	1.176	1.647	0	0.7	1.4	1.3	0.6	0.8	1.2	1	1	0.727	1.273	0.933	1.067	1.125	0.875	0.625	1.375	1.333	0.667	0.667	1.333
ANKRD30A-002	1	1	1.228	1.654	0.803	0.945	0.567	0.803	1.235	0.265	1.5	1.657	0.286	0.8	1.257	2.595	0.486	1.351	0	1.189	0.378	1.829	0.686	1.371	0.114	1.368	0.211	2	0.421	1.271	1.009	1.533	0.187	1.727	0.273	1.436	0.564	1.448	0.552	1.536	0.464	1.267	0.733	1.391	0.609	1.318	0.682	1.394	0.606
ANKRD30B-001	1.081	0.919	1.431	0.923	1.431	0.6	0.554	1.062	1.212	0.519	1.269	1.159	0.58	1.101	1.159	2.449	0.429	1.286	0	1.408	0.429	2.102	0.678	1.017	0.203	0.871	0.475	2.337	0.317	1.591	0.773	1.545	0.091	1.571	0.429	1.333	0.667	1.275	0.725	1.573	0.427	1.299	0.701	1.455	0.545	1.312	0.688	1.556	0.444
ANKRD30BL-001	1.333	0.667	0.48	1.2	1.2	0.72	0.24	2.16	1.364	0.545	1.091	0.667	0.889	0.889	1.556	2.4	0.8	0.4	0	1.6	0.8	1.455	0.727	1.455	0.364	0.267	0.533	2.4	0.8	1.481	1.037	1.185	0.296	1	1	1.143	0.857	1.2	0.8	1.176	0.824	0.7	1.3	1.333	0.667	1.263	0.737	1.333	0.667
ANKRD31-004	1.391	0.609	1.696	0.942	1.351	0.377	0.817	0.817	1.316	0.459	1.224	1.435	0.565	1	1	1.741	0.684	1.43	0.062	1.306	0.777	1.238	0.571	2.143	0.048	1.36	0.64	1.84	0.16	1.755	0.653	1.51	0.082	1.487	0.513	1.387	0.613	1.157	0.843	1.395	0.605	1.305	0.695	1.579	0.421	1.303	0.697	1.641	0.359
ANKRD33-001	0.286	1.714	0.203	0.508	0.61	1.627	0.407	2.644	0.75	0.375	1.875	1.059	1.059	0	1.882	0.514	1.714	0.514	0.171	1.029	2.057	0.978	1.689	0.711	0.622	0.8	2.24	0.48	0.48	0.6	2.4	0.9	0.1	0.571	1.429	0.154	1.846	0.375	1.625	1	1	0.533	1.467	0.526	1.474	0.476	1.524	0.429	1.571
ANKRD33B-001	0.4	1.6	0.162	0.324	0.486	0.973	0.324	3.73	0.333	2.667	0	0.111	1.556	0	2.333	0.222	1.556	0	0.667	0.222	3.333	0.511	1.787	0.34	1.362	0.615	1.846	0.462	1.077	0.281	1.614	0.491	1.614	0.222	1.778	0	2	0	2	0	2	0.105	1.895	0.348	1.652	0.227	1.773	0	2
ANKRD34A-001	0.333	1.667	0.214	0.857	0.964	1.179	0.643	2.143	0.3	2.7	0	0	1.25	0.75	2	1	1.571	0.429	1.429	0.571	1	1.352	1.127	1.014	0.507	0.769	2.154	0.308	0.769	0.636	1.909	0.545	0.909	0.667	1.333	0.167	1.833	0.556	1.444	1	1	0.8	1.2	0.4	1.6	0.5	1.5	0.4	1.6
ANKRD34B-001	1	1	1.2	1.4	1.6	0.9	0.3	0.6	0.889	1.222	0.889	1.5	1.167	0.5	0.833	1.053	1.053	1.789	0.105	1.053	0.947	1.514	1.081	1.297	0.108	1.103	1.517	0.966	0.414	1.935	0.903	1.161	0	0.889	1.111	1.125	0.875	1.2	0.8	1.25	0.75	1.25	0.75	1.259	0.741	1.355	0.645	1	1
ANKRD34C-001	0.571	1.429	0.844	0.562	0.75	1.781	0.188	1.875	1	1.25	0.75	1.217	1.043	0.348	1.391	1.846	1.108	0.831	0.277	0.646	1.292	1.6	1.067	0.978	0.356	1.286	1.571	1	0.143	1.333	1	1.333	0.333	1.667	0.333	1.385	0.615	0.933	1.067	1.158	0.842	1.048	0.952	0.973	1.027	1.111	0.889	1.143	0.857
ANKRD35-001	1.333	0.667	0.141	0.656	0.516	0.422	0.938	3.328	0.45	2.55	0	1.021	0.426	0.255	2.298	0.575	1.89	0.658	0.411	0.74	1.726	1.073	0.878	1.659	0.39	0.774	1.032	1.806	0.387	1.171	1.496	1.106	0.228	1.111	0.889	0.909	1.091	0.439	1.561	1.25	0.75	0.441	1.559	0.914	1.086	0.581	1.419	1	1
ANKRD36-001	1.533	0.467	0.81	1.62	1.288	0.515	0.552	1.215	1.069	0.149	1.782	1.388	0.367	0.449	1.796	3.236	0.283	0.848	0.471	1.037	0.126	0.941	0.353	2.235	0.471	0.672	0.336	2.655	0.336	1.719	1.562	0.656	0.062	1.097	0.903	1.226	0.774	1.239	0.761	1.512	0.488	1.188	0.812	1.365	0.635	1.352	0.648	1.5	0.5
ANKRD36B-001	1.778	0.222	0.785	1.2	1.615	0.508	0.415	1.477	1.014	0.127	1.859	1.159	0.638	0.58	1.623	2.893	0.321	0.911	0.589	1.071	0.214	0.933	0.267	2.133	0.667	0.658	0.203	2.886	0.253	1.907	1.535	0.558	0	1.231	0.769	1.214	0.786	1.263	0.737	1.639	0.361	1.23	0.77	1.317	0.683	1.376	0.624	1.407	0.593
ANKRD36C-001	1.467	0.533	0.813	1.471	1.277	0.581	0.581	1.277	1.055	0.264	1.681	1.407	0.44	0.396	1.758	3.141	0.176	0.882	0.565	1.059	0.176	0.897	0.483	1.931	0.69	0.637	0.248	2.761	0.354	1.864	1.424	0.712	0	1.214	0.786	1.267	0.733	1.304	0.696	1.541	0.459	1.18	0.82	1.333	0.667	1.36	0.64	1.484	0.516
ANKRD37-001	2	0	0.783	0.522	1.043	1.304	0.522	1.826	2	0	1	1.333	0.889	0.889	0.889	0	0	0.545	1.091	2.727	1.636	1	1.5	1	0.5	0	0.571	2.857	0.571	1.25	1.5	1.25	0	0	0	0.5	1.5	0.667	1.333	0.857	1.143	0.909	1.091	1.455	0.545	1.143	0.857	1	1
ANKRD39-001	0	2	0.261	0	0	1.043	0.783	3.913	0	3	0	0	0	0.667	3.333	0	1.125	0.375	1.125	1.125	2.25	0.889	2.222	0.889	0	1.714	1.143	0	1.143	0.909	1.636	0.545	0.909	0.5	1.5	0.727	1.273	0.286	1.714	1	1	0	2	0.286	1.714	0.571	1.429	0.444	1.556
ANKRD40-001	1.067	0.933	1.024	0.585	0.439	1.024	0.293	2.634	1.636	0.818	0.545	1.091	0.727	0.182	2	1.68	1.2	1.68	0.24	0.48	0.72	0.973	1.297	1.514	0.216	1.111	0.889	1.778	0.222	0.696	1.391	1.565	0.348	1.143	0.857	0.667	1.333	0.545	1.455	1.1	0.9	0.824	1.176	1.429	0.571	0.968	1.032	1.429	0.571
ANKRD42-008	1.368	0.632	1.322	1.22	1.525	0.61	0.407	0.915	1.154	0.577	1.269	0.875	0.375	1.125	1.625	1.333	0.667	0.667	0	2	1.333	1.429	1.429	1.143	0	1.636	0.545	1.455	0.364	1.455	0.909	1.545	0.091	1.636	0.364	1.333	0.667	0.667	1.333	1.455	0.545	1	1	1.6	0.4	1.3	0.7	1.6	0.4
ANKRD44-006	1.3	0.7	0.732	1.512	1.122	0.683	0.244	1.707	1.277	1.149	0.574	0.698	0.762	0.952	1.587	0.735	0.98	1.592	0.245	1.347	1.102	1.067	0.933	1.733	0.267	0.863	1.176	1.647	0.314	1.559	0.983	1.22	0.237	0.875	1.125	1.077	0.923	0.714	1.286	1.303	0.697	1.038	0.962	1.097	0.903	1.213	0.787	1.625	0.375
ANKRD45-001	0.857	1.143	0.857	1.714	0.857	1.071	0	1.5	1.333	1	0.667	1.538	0.308	0.923	1.231	1.125	0.75	1.875	0	1.875	0.375	2.4	0.4	1.2	0	1.263	1.053	1.684	0	1.833	0.667	1.5	0	1.6	0.4	2	0	1.067	0.933	1.455	0.545	1.294	0.706	1.2	0.8	1.351	0.649	1.2	0.8
ANKRD46-004	1.273	0.727	0.364	1.455	1.273	0.909	0	2	1.5	1.5	0	0.857	0.857	1.143	1.143	1.333	1	0.333	0.667	1	1.667	1	2	1	0	0.667	1.333	1.667	0.333	1.6	1.333	1.067	0	2	0	1.143	0.857	1.077	0.923	1.333	0.667	1.429	0.571	1.231	0.769	1.167	0.833	1	1
ANKRD49-001	1.6	0.4	0.4	1.6	1.8	1.2	0.2	0.8	1.875	0.75	0.375	0.8	0.4	0.4	2.4	2.571	0.429	0.429	0	1.714	0.857	1.5	1	1.5	0	1.412	1.176	1.176	0.235	1.5	1.25	1.25	0	1	1	0.909	1.091	1.2	0.8	1.2	0.8	1.538	0.462	1.579	0.421	1.478	0.522	2	0
ANKRD50-002	1.688	0.312	1.689	1.222	1.186	0.503	0.647	0.754	1.745	0.327	0.927	1.652	0.609	0.957	0.783	1.584	0.528	1.536	0.096	1.632	0.624	1.882	0.314	1.804	0	1.577	0.338	1.859	0.225	1.557	0.58	1.74	0.122	1.44	0.56	1.309	0.691	0.952	1.048	1.463	0.537	1.224	0.776	1.616	0.384	1.388	0.612	1.235	0.765
ANKRD52-001	0.96	1.04	0.238	0.755	0.675	1.073	0.318	2.94	1.065	1.935	0	0.2	0.867	0.4	2.533	0.87	1.391	0.522	0.261	0.783	2.174	0.857	1.81	1.048	0.286	0.933	1.267	1.067	0.733	1.611	1.5	0.694	0.194	0.609	1.391	0.923	1.077	0.296	1.704	0.923	1.077	0.564	1.436	0.71	1.29	0.655	1.345	1.25	0.75
ANKRD53-004	0.471	1.529	0	0.367	0.122	1.592	0	3.918	0.75	2.062	0.188	0.154	1.077	0.308	2.462	0.5	1.833	0.167	0.5	0.5	2.5	0.261	2.435	0.87	0.435	0.706	2	0.588	0.706	0.653	1.878	0.653	0.816	0.167	1.833	0.273	1.727	0.571	1.429	0.444	1.556	0.533	1.467	0.37	1.63	0.727	1.273	0.75	1.25
ANKRD54-001	0.4	1.6	0	0.15	0	1.05	0.6	4.2	0.5	2	0.5	0.308	0.615	0.308	2.769	0.353	1.059	1.059	1.765	0.706	1.059	0.615	1.538	0.308	1.538	0.571	1.714	1.143	0.571	1.143	1.6	0.229	1.029	1	1	0.667	1.333	0.118	1.882	1.25	0.75	0.222	1.778	0.87	1.13	0.4	1.6	0.286	1.714
ANKRD55-001	1	1	0.469	0.562	0.656	1.031	0.75	2.531	1.043	1.696	0.261	0.714	1.286	0.286	1.714	1.393	0.964	0.75	0.107	1.5	1.286	1.3	1.2	1.3	0.2	0.8	1.486	1.143	0.571	1.13	1.217	1.13	0.522	1.111	0.889	1.037	0.963	0.722	1.278	0.944	1.056	0.867	1.133	1.158	0.842	0.909	1.091	0.857	1.143
ANKRD6-002	0.75	1.25	0.423	1.014	1.099	1.183	0.338	1.944	1.167	1.333	0.5	1.073	0.976	0.195	1.756	1.444	1.556	0.889	0.222	0.556	1.333	0.706	1.412	1.529	0.353	1.156	1.156	1.333	0.356	1.136	1.531	0.938	0.395	1	1	0.889	1.111	0.5	1.5	1.059	0.941	0.655	1.345	0.839	1.161	0.824	1.176	1.2	0.8
ANKRD60-001	0.889	1.111	0.158	1.105	0.474	1.895	0.316	2.053	0.818	1.364	0.818	0.8	1.4	0	1.8	1.304	1.043	1.043	0.783	0.261	1.565	0.8	2.667	0.267	0.267	0.8	1.333	0.8	1.067	0.615	1.333	0.513	1.538	0.5	1.5	0.75	1.25	0	2	1.143	0.857	0.182	1.818	0.737	1.263	0.706	1.294	1.25	0.75
ANKRD61-001	1	1	0.632	0.421	0.842	1.579	0.737	1.789	0.9	1.7	0.4	0.667	2	0.444	0.889	1.333	1.333	0.444	0.444	0.667	1.778	0.842	1.053	1.895	0.211	0.75	1.125	1.125	1	0.556	1.556	1.667	0.222	1.333	0.667	0.286	1.714	1	1	0.897	1.103	1.111	0.889	0.5	1.5	1.294	0.706	0.615	1.385
ANKRD62-003	1.375	0.625	0.866	1.052	1.361	0.68	0.742	1.299	1.286	0.5	1.214	0.9	0.7	1.3	1.1	1.273	0.182	1.909	0.182	1.182	1.273	1.778	0.444	1.778	0	1.561	0.488	1.756	0.195	1.846	0.846	1.154	0.154	1.238	0.762	1.238	0.762	1.224	0.776	1.483	0.517	1.264	0.736	1.263	0.737	1.36	0.64	1.478	0.522
ANKRD63-001	0.286	1.714	0.267	0.4	0	1.467	0.4	3.467	0.75	2.25	0	0	0.421	0.211	3.368	0.889	0.889	0.444	0.889	0.667	2.222	0.471	2.118	0.471	0.941	0.308	2.769	0.308	0.615	0.59	1.508	0.131	1.77	0	0	0.25	1.75	0.308	1.692	0.25	1.75	1	1	0.5	1.5	0.091	1.909	0.4	1.6
ANKRD65-003	0	2	0	0.098	0.295	0.787	0.197	4.623	1	1	1	0.364	0.545	0	3.091	0.923	2.308	0	0.923	0.462	1.385	1.263	1.474	0.211	1.053	0.211	1.684	0.632	1.474	0.444	1.667	0.278	1.611	0	0	0.316	1.684	0.133	1.867	0	0	0	2	0.375	1.625	0.312	1.688	1	1
ANKRD66-002	1.6	0.4	0.25	1	1	1.25	0.25	2.25	1.2	0.9	0.9	1.2	0	0.8	2	1.714	0.429	2.143	0	0.857	0.857	1.333	1.6	0.8	0.267	0.8	1.333	1.867	0	1.077	1.538	1.385	0	1	1	0.545	1.455	0.8	1.2	1.5	0.5	0.818	1.182	0.625	1.375	0.909	1.091	1.143	0.857
ANKRD7-003	1	1	0.923	0.615	2.615	0	0.769	1.077	2.455	0.273	0.273	1.556	0.667	1.111	0.667	0	1	2.5	0	1.5	1	0.571	0	3.429	0	1.6	0.8	1.6	0	2.25	1	0.5	0.25	1	1	0.571	1.429	1	1	1.5	0.5	0.957	1.043	1.625	0.375	1.467	0.533	1.75	0.25
ANKRD9-001	0	2	0	0.245	0	1.102	0.122	4.531	1	2	0	0	0.333	0	3.667	0.75	0.375	0.375	3.375	0.375	0.75	0.286	2	0.286	1.429	1	1.5	0	1.5	0.17	2.043	0.17	1.617	0	2	0.286	1.714	0.182	1.818	0	2	0.5	1.5	0.133	1.867	0	2	0.333	1.667
ANKS1A-001	0.737	1.263	0.254	0.864	0.153	1.475	0.203	3.051	0.9	1.65	0.45	0.345	1.103	0.069	2.483	0.843	1.934	0.545	0.248	0.793	1.636	1.189	1.459	0.865	0.486	0.759	1.517	1.034	0.69	0.899	1.438	1.169	0.494	0.87	1.13	0.791	1.209	0.364	1.636	0.743	1.257	0.818	1.182	0.706	1.294	0.675	1.325	0.824	1.176
ANKS1B-003	1.643	0.357	0.712	1.169	1.068	1.068	0.559	1.424	1.676	0.882	0.441	1.046	0.923	0.738	1.292	1.686	1.19	1.19	0.248	0.843	0.843	1.59	0.974	1.231	0.205	1.22	0.829	1.854	0.098	1.222	1.111	1.556	0.111	1	1	0.87	1.13	0.72	1.28	1.235	0.765	1.28	0.72	1.25	0.75	1.396	0.604	1.455	0.545
ANKS3-001	1.273	0.727	0.164	0.411	0.329	1.397	0.164	3.534	0.789	1.895	0.316	0	1.333	0.121	2.545	0.476	1.048	0.286	0.286	0.667	3.238	0.889	1.889	0.667	0.556	1.077	1.385	0.923	0.615	1.03	2.424	0.364	0.182	0.8	1.2	0.375	1.625	0.256	1.744	0.933	1.067	0.32	1.68	0.645	1.355	0.467	1.533	1.125	0.875
ANKS4B-001	0.706	1.294	0.136	0.682	0.682	1.091	0.955	2.455	0.75	1.688	0.562	0.75	1.25	0	2	1.135	0.973	1.297	0.486	1.297	0.811	2.133	1.067	0.533	0.267	2	1.25	0.5	0.25	1.75	1.375	0.875	0	0	2	0.8	1.2	0.522	1.478	0.9	1.1	0.552	1.448	1.161	0.839	0.977	1.023	1	1
ANKS6-006	0.842	1.158	0.253	0.695	0.568	0.884	0.253	3.347	1.588	1.235	0.176	0.471	0.941	0.157	2.431	0.988	1.412	0.565	0.424	0.565	2.047	1.043	1.623	0.638	0.696	0.833	1.333	0.917	0.917	0.494	1.573	0.944	0.989	0.667	1.333	0.516	1.484	0.312	1.688	0.667	1.333	0.952	1.048	0.681	1.319	0.5	1.5	0.8	1.2
ANKUB1-009	1.167	0.833	0.787	0.492	1.082	1.475	0.393	1.77	1.875	0.5	0.625	0.821	1.231	0.615	1.333	1.404	0.638	1.277	0.128	1.404	1.149	0.769	1.231	1.692	0.308	1.806	0.774	1.419	0	1.143	0.952	1.714	0.19	1.158	0.842	1.2	0.8	1.25	0.75	0.833	1.167	1.28	0.72	1.091	0.909	1.385	0.615	1.067	0.933
ANKZF1-001	1.333	0.667	0.076	0.987	0.684	1.215	0.684	2.354	0.3	1.8	0.9	1.143	0.714	0.429	1.714	1.333	1.111	1.444	0.444	0.556	1.111	1.36	1.28	1.04	0.32	1.647	0.588	1.647	0.118	1.487	1.179	1.026	0.308	1	1	1	1	0.417	1.583	1.231	0.769	0.485	1.515	0.973	1.027	0.825	1.175	1	1
ANLN-001	1.286	0.714	1	1	1.438	0.75	0.688	1.125	1.5	0.562	0.938	1.733	0.533	0.733	1	1.671	0.814	1.2	0.214	1.243	0.857	1.231	0.615	2.031	0.123	1.57	0.658	1.519	0.253	1.405	0.811	1.73	0.054	1	1	1.273	0.727	1.153	0.847	1.294	0.706	1.348	0.652	1.552	0.448	1.511	0.489	1.5	0.5
ANO1-001	0.654	1.346	0.068	0.409	0.136	1.636	0.205	3.545	0.309	2.647	0.044	0.182	2.061	0.061	1.697	0.764	2.182	0.218	0.545	0.218	2.073	0.327	1.714	0.735	1.224	0.364	1.727	0.636	1.273	0.581	2.452	0.387	0.581	0.348	1.652	0.48	1.52	0.074	1.926	0.359	1.641	0.63	1.37	0.431	1.569	0.324	1.676	0.444	1.556
ANO10-001	1.143	0.857	0.989	1.714	0.593	0.989	0.396	1.319	1.537	1.024	0.439	0.465	1.116	0.372	2.047	1.333	1	1.667	0.167	0.833	1	1.333	0.833	1.833	0	1.2	1.467	0.933	0.4	1.191	1.532	1.191	0.085	1.091	0.909	1.556	0.444	0.583	1.417	0.963	1.037	0.955	1.045	1.304	0.696	1.143	0.857	0.889	1.111
ANO2-202	1.033	0.967	0.255	0.511	0.319	1.596	0.383	2.936	0.968	1.742	0.29	0.509	1.455	0.291	1.745	0.947	1.5	0.553	0.395	0.316	2.289	1.132	0.906	1.208	0.755	0.651	1.581	1.302	0.465	1.108	1.785	0.8	0.308	0.789	1.211	0.727	1.273	0.195	1.805	0.634	1.366	0.767	1.233	0.979	1.021	0.693	1.307	1.429	0.571
ANO3-001	1.111	0.889	0.791	1.451	0.923	0.857	0.593	1.385	0.974	1.13	0.896	1.395	1.209	0.558	0.837	1.043	1.13	1.391	0.087	1.043	1.304	1.488	1.023	1.209	0.279	1.674	0.93	1.116	0.279	1.643	0.857	1.357	0.143	1.02	0.98	1.25	0.75	0.889	1.111	1.292	0.708	1.206	0.794	0.821	1.179	1.167	0.833	0.947	1.053
ANO4-002	1.2	0.8	0.742	1.011	1.416	0.674	0.539	1.618	1.279	0.971	0.75	0.528	1.283	0.604	1.585	1.667	0.778	0.778	0.111	1.222	1.444	1.674	0.558	1.395	0.372	1.333	0.923	1.538	0.205	1.172	1.379	1.241	0.207	1.043	0.957	0.783	1.217	1.062	0.938	1.143	0.857	0.981	1.019	1.048	0.952	1.206	0.794	0.9	1.1
ANO5-001	1.286	0.714	0.933	1.333	1.4	0.933	0.4	1	1.5	0.828	0.672	1.018	0.945	0.873	1.164	1.1	0.6	1.7	0.2	1.1	1.3	2.439	0.585	0.878	0.098	1.132	0.981	1.66	0.226	1.75	1.083	1	0.167	1.102	0.898	1.556	0.444	0.848	1.152	1.405	0.595	1.148	0.852	1.263	0.737	1.188	0.812	1.385	0.615
ANO6-005	1.241	0.759	0.578	1.012	1.157	1.157	0.434	1.663	0.962	1.269	0.769	0.897	0.828	1.172	1.103	1.08	1.32	1.32	0.24	0.48	1.56	1.13	1.043	1.652	0.174	1.224	1.469	0.898	0.408	1.106	1.277	1.617	0	0.826	1.174	1	1	0.629	1.371	0.978	1.022	1.254	0.746	1.143	0.857	1.148	0.852	1.263	0.737
ANO7-001	0.327	1.673	0.056	0.222	0.556	1.889	0.111	3.167	0.273	2.636	0.091	0.353	1.118	0.235	2.294	0.964	1.821	0.429	0.429	0.429	1.929	0.48	2	0.8	0.72	0.286	1.714	0.952	1.048	0.542	2.417	0.458	0.583	0.312	1.688	0.273	1.727	0.211	1.789	0.308	1.692	0.121	1.879	0.244	1.756	0.192	1.808	0.667	1.333
ANO8-001	0.346	1.654	0.047	0.279	0.233	1.767	0.372	3.302	0.529	2.471	0	0.317	1.206	0.127	2.349	0.456	1.139	0.608	0.759	0.304	2.734	0.624	1.835	0.514	1.028	0.19	1.905	0.762	1.143	0.491	2.386	0.421	0.702	0.296	1.704	0.522	1.478	0.037	1.963	0.4	1.6	0.279	1.721	0.545	1.455	0.325	1.675	0.455	1.545
ANO9-001	0.353	1.647	0.068	0.205	0.205	2.045	0.068	3.409	0.333	2.667	0	0.19	1.587	0	2.222	0.698	1.256	0.14	0.977	0.419	2.512	0.556	1.889	0.556	1	0.372	2.605	0.279	0.744	0.308	2.846	0.231	0.615	0.24	1.76	0.273	1.727	0.138	1.862	0.286	1.714	0.129	1.871	0.333	1.667	0.392	1.608	0.5	1.5
ANOS1-001	0.88	1.12	0.113	0.34	1.019	1.132	0.34	3.057	0.818	1.5	0.682	0.846	1.154	0.154	1.846	1.714	1.143	0.667	0.381	0.571	1.524	0.898	1.469	1.143	0.49	1.565	1.043	0.957	0.435	1.156	1.6	0.622	0.622	0.842	1.158	1	1	0.865	1.135	0.957	1.043	0.625	1.375	1	1	0.971	1.029	0.88	1.12
ANP32A-001	0.5	1.5	1.312	0.188	0.938	1.875	0.375	1.312	1.2	1.2	0.6	0	0.667	1.667	1.667	0.5	0	1	1	2	1.5	1.143	0.571	1.143	1.143	0	1	2	1	1.6	0.8	1.6	0	1.333	0.667	2	0	0.667	1.333	0.5	1.5	0.875	1.125	1.125	0.875	0.947	1.053	1	1
ANP32B-001	1.429	0.571	1.091	1.091	0.909	1.091	0.182	1.636	0.5	2	0.5	1.091	1.091	0.727	1.091	0	0	2.182	0	2.727	1.091	1.714	1.143	0.571	0.571	0	2.286	1.714	0	2	0.667	1.333	0	0.667	1.333	1	1	0	2	1.231	0.769	1.176	0.824	1.316	0.684	1.214	0.786	1.333	0.667
ANP32D-001	0.667	1.333	1.556	0.667	0.889	1.111	0.667	1.111	1.286	0.429	1.286	0	0	2	2	0	0.6	1.8	0	1.8	1.8	0	2	2	0	0.571	1.143	1.714	0.571	0	1.333	2.667	0	0	2	2	0	0	2	0.4	1.6	1.167	0.833	0.8	1.2	1.375	0.625	1	1
ANP32E-001	1.6	0.4	0.882	0.706	1.412	0.529	0.529	1.941	1.667	0.667	0.667	0.5	1.5	0.5	1.5	0.857	0.429	0.857	0.429	3	0.429	0	0.667	1.333	2	0.667	0.667	2.667	0	2	0.5	1	0.5	1	1	0	0	0.8	1.2	1.412	0.588	1.429	0.571	1.677	0.323	1.155	0.845	1.5	0.5
ANPEP-001	0.333	1.667	0.063	0.379	0.505	1.326	0	3.726	0.796	2.082	0.122	0.25	1.375	0.125	2.25	0.154	2.769	0.538	0.308	0.385	1.846	0.174	2.435	0.696	0.696	0.438	2.125	0.75	0.688	0.4	2.629	0.571	0.4	0.45	1.55	0.353	1.647	0.2	1.8	0.535	1.465	0.356	1.644	0.542	1.458	0.23	1.77	0.286	1.714
ANTXR1-001	0.909	1.091	0.36	0.96	0.24	2.04	0.48	1.92	0.909	2	0.091	1	1.375	0.125	1.5	1.692	1.846	0.615	0.308	0.769	0.769	1.492	1.085	1.085	0.339	0.96	1.44	1.12	0.48	0.923	1.949	0.718	0.41	0.947	1.053	0.727	1.273	0.667	1.333	0.857	1.143	0.786	1.214	1.083	0.917	1.211	0.789	0.667	1.333
ANTXR2-001	1.143	0.857	0.692	1.385	1.154	0.577	0.808	1.385	1.727	0.818	0.455	1.263	0.737	0.632	1.368	1.538	0.923	1.077	0	1.692	0.769	1.556	1.111	1.222	0.111	1.818	0.364	1.636	0.182	1.419	0.903	1.29	0.387	1.455	0.545	1	1	0.526	1.474	1.667	0.333	1.4	0.6	1.467	0.533	1.077	0.923	1.273	0.727
ANTXRL-001	0.96	1.04	0.091	0.455	1.091	1.455	0.273	2.636	1.552	1.034	0.414	0.533	0.933	0.267	2.267	0.471	1.529	0.706	0.118	0.235	2.941	0.87	0.928	1.797	0.406	1.077	1.538	1.077	0.308	1.212	0.97	1.697	0.121	0.615	1.385	0.545	1.455	0.606	1.394	1.04	0.96	0.846	1.154	0.762	1.238	0.867	1.133	0.541	1.459
ANXA1-002	1.091	0.909	0.176	1.235	1.941	0.529	0.529	1.588	1.286	1.429	0.286	1.474	0.421	0.421	1.684	1.263	1.263	1.895	0.316	0.316	0.947	0.5	1.5	2	0	1.273	1.455	1.273	0	1.212	1.333	1.212	0.242	1.455	0.545	1.6	0.4	0.923	1.077	0.923	1.077	1	1	1.077	0.923	1.231	0.769	0.5	1.5
ANXA10-001	1.067	0.933	0.2	0.4	0.4	1.6	0.8	2.6	1.636	0.818	0.545	1.455	0.727	1.091	0.727	0.5	0.5	2	0.5	1	1.5	0.5	1	2.5	0	1.333	1.667	0.667	0.333	1.481	1.185	1.185	0.148	1.158	0.842	1.333	0.667	0.857	1.143	1.429	0.571	1.385	0.615	1.083	0.917	0.842	1.158	1.2	0.8
ANXA11-001	0.933	1.067	0.162	0.324	0.162	1.784	0.162	3.405	0.913	1.957	0.13	0.842	0.632	0.211	2.316	1.235	1.235	1.059	0.529	0.176	1.765	0.825	1.397	1.397	0.381	0.696	1.739	1.217	0.348	0.821	2.256	0.41	0.513	0.72	1.28	0	2	0	2	0.556	1.444	0.5	1.5	0.88	1.12	0.56	1.44	0.667	1.333
ANXA13-001	1	1	0.474	0.789	0.474	1.421	0.632	2.211	1.312	1.312	0.375	0.25	1.5	0.5	1.75	0.667	0.667	1.333	0.889	1.111	1.333	1.778	0.889	1.333	0	0.444	1.556	1.333	0.667	0.645	2.323	0.516	0.516	0.833	1.167	0.667	1.333	0.783	1.217	1.4	0.6	0.875	1.125	1.259	0.741	0.938	1.062	1	1
ANXA2-006	0.75	1.25	0.171	1.2	0.171	0.686	0.514	3.257	1.696	1.304	0	1.111	1.556	0.222	1.111	2	1.333	0.444	0.222	0.667	1.333	1.143	2.286	0.571	0	1.111	1.556	0.889	0.444	1.76	0.96	0.96	0.32	1.053	0.947	0	2	0.286	1.714	0.4	1.6	0.629	1.371	0.968	1.032	0.909	1.091	0.8	1.2
ANXA2R-001	0.8	1.2	0	1.091	1.636	1.909	0.273	1.091	2	1	0	0.364	1.091	1.091	1.455	0.706	0.706	1.412	0	1.412	1.765	1.6	1.12	0.64	0.64	0.8	1.6	1.6	0	0.727	0.727	1.091	1.455	0.667	1.333	1.5	0.5	0.429	1.571	0	2	0	2	0.667	1.333	0.667	1.333	1.111	0.889
ANXA3-001	1.455	0.545	1.2	1.2	0.343	0.857	0.686	1.714	1.5	1.125	0.375	0.923	0.308	0.615	2.154	1.5	1	1	0.25	0.75	1.5	0.667	0	2.667	0.667	1.8	0.2	1.6	0.4	0.696	1.565	1.565	0.174	1.667	0.333	1.429	0.571	1.091	0.909	0.857	1.143	1	1	1.2	0.8	1.182	0.818	2	0
ANXA4-001	0.8	1.2	0	0.774	0.581	1.355	0.387	2.903	1.263	1.105	0.632	0.706	0.471	0.471	2.353	2	0.5	1	0.75	0.5	1.25	2	2	0	0	0.632	1.895	1.053	0.421	1.333	2	0.667	0	1.077	0.923	0.667	1.333	0.429	1.571	0.75	1.25	0.909	1.091	1.143	0.857	1.048	0.952	1	1
ANXA5-001	1.846	0.154	0.474	0.789	1.421	0.947	0.316	2.053	1.5	1.167	0.333	1.5	0.25	0.25	2	2	0.857	1.429	0	1.143	0.571	3.2	0.8	0	0	1.565	0.87	1.565	0	2.769	0.615	0.615	0	1.333	0.667	2	0	0.833	1.167	1.333	0.667	1	1	1.28	0.72	1.379	0.621	2	0
ANXA6-001	0.64	1.36	0.182	0.909	0.455	1.364	0.182	2.909	0.957	1.851	0.191	0.154	1.231	0.769	1.846	1.65	1.5	0.3	0.15	0.9	1.5	1.067	0.267	1.333	1.333	1.053	1.684	0.842	0.421	1.034	2.069	0.759	0.138	0.957	1.043	0.615	1.385	0.222	1.778	0.933	1.067	0.423	1.577	0.772	1.228	0.618	1.382	1.333	0.667
ANXA7-002	1.4	0.6	0.968	1.161	1.355	0.774	0.387	1.355	1.571	1	0.429	0.762	0.952	0.571	1.714	1.61	1.024	1.024	0	1.61	0.732	2.204	0.245	1.551	0	1.167	0.833	1.667	0.333	1.579	1.158	1.158	0.105	1.379	0.621	1	1	0.471	1.529	1	1	1	1	1.455	0.545	1.13	0.87	0.8	1.2
ANXA8-202	0.727	1.273	0.324	0.324	0.324	2.108	0	2.919	0.913	1.826	0.261	0.267	0.8	0	2.933	0.353	1.235	0.529	0	0.882	3	0.889	1.333	1.333	0.444	0.727	2.364	0.364	0.545	0.414	2.207	1.103	0.276	0.714	1.286	0.5	1.5	0.625	1.375	0.2	1.8	0.444	1.556	0.7	1.3	0.345	1.655	0.667	1.333
ANXA8L1-201	0.727	1.273	0.324	0.324	0.324	2.108	0	2.919	0.913	1.826	0.261	0.267	0.8	0	2.933	0.364	1.091	0.545	0	0.909	3.091	0.889	1.333	0.889	0.889	0.727	2.364	0.364	0.545	0.387	2.194	1.161	0.258	0.857	1.143	0.5	1.5	0.625	1.375	0.2	1.8	0.444	1.556	0.7	1.3	0.345	1.655	0.667	1.333
ANXA9-001	0.727	1.273	0	0.652	0.652	1.304	0.391	3	1.235	1.765	0	0	1.2	0	2.8	1.92	0.72	0.72	0.24	0.72	1.68	0.889	1.333	0.889	0.889	1.333	1.714	0.952	0	1.257	1.486	1.029	0.229	0.286	1.714	0.8	1.2	0.467	1.533	0.8	1.2	0.615	1.385	0.762	1.238	0.727	1.273	0.5	1.5
AOAH-002	0.833	1.167	0.456	1.063	0.911	1.443	0.532	1.595	1.216	1.216	0.568	0.875	1.125	0.5	1.5	1.455	1.182	1.091	0.455	0.455	1.364	0.7	1.5	1.3	0.5	0.947	1.368	1.263	0.421	0.889	1.481	1.037	0.593	1	1	0.762	1.238	0.5	1.5	0.833	1.167	1.289	0.711	0.903	1.097	0.786	1.214	1.2	0.8
AOC1-002	0.714	1.286	0.086	0.171	0.257	1.2	0.171	4.114	0.682	2.045	0.273	0	1.037	0.148	2.815	0.128	2.298	0.511	0.511	0.255	2.298	0.862	2.277	0.431	0.431	1.021	1.787	0.851	0.34	0.627	2.118	0.941	0.314	0.647	1.353	0.611	1.389	0.25	1.75	0.429	1.571	0.25	1.75	0.625	1.375	0.364	1.636	0	2
AOC2-001	0.947	1.053	0.196	0.783	0.783	0.913	0.391	2.935	0.48	1.92	0.6	0.381	0.889	0.317	2.413	0.947	1.158	0.947	0.421	0.632	1.895	0.933	2.067	0.733	0.267	0.8	1.467	1.2	0.533	1.143	1.857	0.857	0.143	0.889	1.111	0.688	1.312	0.286	1.714	0.769	1.231	0.714	1.286	0.533	1.467	0.457	1.543	0.75	1.25
AOC3-001	0.723	1.277	0	0.701	0.39	1.169	0.312	3.429	0.391	1.957	0.652	0.281	0.912	0.14	2.667	0.667	1.444	0.556	0.444	0.889	2	0.897	2.414	0.552	0.138	0.667	1.667	0.778	0.889	1.062	2.188	0.625	0.125	0.667	1.333	0.286	1.714	0.474	1.526	0.462	1.538	0	2	0.706	1.294	0.343	1.657	1	1
AOX1-001	1.115	0.885	0.484	1.113	1.21	0.823	0.387	1.984	1.18	1.079	0.742	1.079	0.989	0.27	1.663	1.084	1.373	1.301	0.361	0.94	0.94	1.465	1.183	1.183	0.169	1.312	1.188	1.188	0.312	1.376	1.247	1.075	0.301	1	1	1.179	0.821	0.706	1.294	1.074	0.926	0.795	1.205	1.164	0.836	1.267	0.733	1.19	0.81
AP000275.65-002	1.5	0.5	0.529	1.235	0.529	1.412	0	2.294	1.2	0.8	1	0.889	0.667	0.222	2.222	1.5	0.5	1	1	1	1	1.091	1.091	1.455	0.364	0.889	1.778	0.444	0.889	0.667	1.333	1.167	0.833	1	1	0.857	1.143	0.609	1.391	1.5	0.5	0.8	1.2	1.385	0.615	1.133	0.867	0.667	1.333
AP000304.12-001	0.75	1.25	0.462	1.615	1.385	1.385	0.462	0.692	1.333	1.333	0.333	0.727	0.727	0.909	1.636	2.4	1.2	0.8	0	1	0.6	1.867	1.333	0.533	0.267	0.941	1.882	0.941	0.235	1.6	0.8	1.6	0	1.6	0.4	1.6	0.4	0.769	1.231	2	0	1.333	0.667	1.2	0.8	1	1	1	1
AP000322.53-003	0	2	0.375	0	0	1.875	0	3.75	0.429	2.143	0.429	0.667	1.333	0	2	0.923	1.846	0.462	0	0	2.769	0	2.667	1.333	0	0.286	3.143	0.571	0	0.923	2.154	0.615	0.308	1	1	0.667	1.333	0.333	1.667	0.857	1.143	0.25	1.75	0.4	1.6	1.333	0.667	0	2
AP000350.10-005	1.429	0.571	0	0.522	0.522	1.565	0.261	3.13	0.6	2.4	0	0	1	0	3	0.72	0.96	1.2	0.96	0.24	1.92	1.091	1.455	0.727	0.727	0.471	0.941	1.647	0.941	0.516	1.161	1.419	0.903	1	1	0	2	0	2	1.333	0.667	0.5	1.5	2	0	0.333	1.667	0.333	1.667
AP000721.4-001	2	0	0	1.579	0.632	1.263	0.316	2.211	1	2	0	0	2	0	2	1.091	2.727	0.545	1.091	0.545	0	0.923	0	1.231	1.846	0	0.571	1.143	2.286	0.667	1.333	1.111	0.889	0	2	1	1	0.667	1.333	0.4	1.6	0.667	1.333	2	0	1	1	1	1
AP003419.11-001	1	1	0	0.545	0	1.636	0.545	3.273	0	3	0	0	0	0	4	0	0	0	0	6	0	0.444	3.111	0.444	0	0	2.667	1.333	0	0	2	1	1	1	1	1	1	0	2	0	0	0	2	0	2	0.222	1.778	0.667	1.333
AP1AR-001	1.429	0.571	1.778	0.667	1.111	0.444	1.111	0.889	2.143	0	0.857	1.778	0	1.778	0.444	1.059	1.235	1.235	0	1.588	0.882	2	0	2	0	1.25	0.25	2.25	0.25	0.8	1.333	1.6	0.267	1.75	0.25	1.6	0.4	0.933	1.067	1.6	0.4	0.824	1.176	1.455	0.545	1.368	0.632	0.667	1.333
AP1B1-001	0.593	1.407	0.102	0.407	0.305	1.78	0.102	3.305	0.529	2.471	0	0.051	0.974	0.154	2.821	0.677	1.355	0.677	0.387	0.968	1.935	1	1.571	1.286	0.143	0.327	1.714	1.224	0.735	0.537	2.195	0.976	0.293	0.519	1.481	0.8	1.2	0.05	1.95	0.419	1.581	0.29	1.71	0.414	1.586	0.152	1.848	0.625	1.375
AP1G1-014	1.13	0.87	1.152	1.394	1.394	0.727	0.364	0.97	1.189	1.189	0.623	0.889	0.963	1.111	1.037	1.6	1.1	1.1	0.1	1	1.1	1.429	1.048	1.429	0.095	0.929	0.857	1.786	0.429	1.133	0.933	1.8	0.133	1.429	0.571	1.2	0.8	0.684	1.316	1.409	0.591	1	1	1.4	0.6	1.16	0.84	1.6	0.4
AP1G2-002	0.778	1.222	0.05	0.45	0.65	1.3	0.5	3.05	0.846	1.923	0.231	0.143	0.643	0.643	2.571	0.857	1.592	0.612	0.367	0.857	1.714	1.217	1.652	1.13	0	1.026	1.538	1.026	0.41	1.029	2.171	0.686	0.114	0.571	1.429	0.621	1.379	0.233	1.767	0.72	1.28	0.696	1.304	0.789	1.211	0.692	1.308	0.8	1.2
AP1M1-004	0.381	1.619	0	0.5	0	1.667	0.167	3.667	0.2	2.7	0.1	0.308	1.333	0	2.359	0.333	2.167	0.667	0.667	0.5	1.667	0.571	2.095	0.762	0.571	0.444	1.778	0.667	1.111	0	3.467	0	0.533	0.444	1.556	0	2	0	2	0.526	1.474	0.303	1.697	0.353	1.647	0.211	1.789	0.667	1.333
AP1M2-001	0.696	1.304	0	0.769	0.462	1.538	0.154	3.077	0.828	1.862	0.31	0.19	1.714	0.476	1.619	0.857	1.143	0.857	0.286	0.714	2.143	0.6	1.6	0.8	1	0.706	2.588	0.471	0.235	0.5	3.5	0	0	0.375	1.625	0	2	0.143	1.857	0.5	1.5	0.303	1.697	0.75	1.25	0.286	1.714	0	2
AP1S1-004	1	1	0	1.714	0.429	2.143	0	1.714	0	0	3	0	1.333	0	2.667	0.882	1.059	1.588	0.529	0.529	1.412	1.818	0	2.182	0	1.143	1.143	1.429	0.286	0.667	1.667	0.667	1	1.333	0.667	0	2	0	0	0.8	1.2	0.4	1.6	2	0	1.333	0.667	0.364	1.636
AP1S2-003	1.455	0.545	0.571	0.857	2	0	1.143	1.429	1.909	0.818	0.273	2	1.5	0	0.5	0	0.75	0.75	0	3	1.5	2	0	2	0	0.667	1.333	2	0	2.286	0	1.143	0.571	1.556	0.444	1	1	0.25	1.75	2	0	1.053	0.947	1.25	0.75	0.933	1.067	1	1
AP1S3-001	1.333	0.667	0.947	0.947	0.316	1.263	1.263	1.263	1.412	0.706	0.882	1.714	1.143	0	1.143	0.6	1.2	0.6	0	2.4	1.2	1.333	1.333	0	1.333	1.333	0.667	1.333	0.667	2	1.333	0.667	0	1.429	0.571	1.5	0.5	0.333	1.667	2	0	1.231	0.769	0.889	1.111	0.8	1.2	0.667	1.333
AP2A1-008	0.316	1.684	0	0.202	0.353	1.613	0.05	3.782	0.457	2.478	0.065	0.225	1.07	0.056	2.648	0.441	1.676	0.265	0.882	0.529	2.206	0.59	2.164	0.59	0.656	0.571	2.286	0.095	1.048	0.625	2.375	0.375	0.625	0.37	1.63	0.5	1.5	0.085	1.915	0.533	1.467	0.436	1.564	0.367	1.633	0.214	1.786	0.947	1.053
AP2A2-201	0.85	1.15	0.218	0.709	0.545	1.145	0.164	3.218	0.588	2.176	0.235	0.162	1.081	0.108	2.649	1.135	1.459	0.486	0.324	0.811	1.784	0.863	1.333	0.863	0.941	0.615	1.769	0.692	0.923	0.842	1.842	0.579	0.737	0.48	1.52	0.353	1.647	0.178	1.822	0.435	1.565	0.627	1.373	0.4	1.6	0.679	1.321	0.5	1.5
AP2B1-022	1.286	0.714	0.47	1.043	0.887	0.939	0.835	1.826	1.35	1.45	0.2	0.608	1.114	0.506	1.772	1.574	0.984	0.787	0.197	0.984	1.475	1.63	0.741	1.481	0.148	1.6	0.8	1.333	0.267	1.433	1.075	1.373	0.119	1.172	0.828	1.125	0.875	0.488	1.512	1.088	0.912	0.852	1.148	1.158	0.842	1.246	0.754	1.125	0.875
AP2M1-002	0.957	1.043	0.2	0.2	0.6	1.4	0.4	3.2	1.054	1.865	0.081	0.316	1.053	0.105	2.526	0.486	1.135	0.649	0.324	1.135	2.27	0.632	1.263	1.474	0.632	0.421	2.105	1.263	0.211	1.385	1.538	0.769	0.308	0.857	1.143	1.143	0.857	0.19	1.81	0.857	1.143	0.368	1.632	0.889	1.111	0.8	1.2	0.667	1.333
AP2S1-005	0.727	1.273	0.333	0	0.333	0.667	0.333	4.333	0.667	2.333	0	0.267	1.6	0	2.133	0	3	0	0	0	3	0	0	0	0	0	2	0	2	1.5	2	0.5	0	0.5	1.5	0.5	1.5	0	2	0.4	1.6	0.769	1.231	0.889	1.111	0.429	1.571	1.5	0.5
AP3B1-001	1.355	0.645	0.936	0.936	1.321	0.385	0.771	1.651	1.412	0.529	1.059	1.6	0.64	0.8	0.96	1.692	0.667	1.128	0.051	1.641	0.821	1.796	0.327	1.633	0.245	2.102	0.678	1.017	0.203	1.521	0.845	1.408	0.225	1.304	0.696	1.176	0.824	0.696	1.304	1.373	0.627	1.075	0.925	1.355	0.645	1.281	0.719	1.2	0.8
AP3B2-002	0.5	1.5	0.108	0.27	0.432	1.027	0.378	3.784	1.111	1.667	0.222	0.308	1.026	0.359	2.308	0.811	1.568	0.703	0.378	1.081	1.459	1.115	1.902	0.787	0.197	0.69	2.138	0.897	0.276	0.739	1.957	0.652	0.652	0.5	1.5	0.5	1.5	0.217	1.783	0.562	1.438	0.611	1.389	0.7	1.3	0.495	1.505	1.273	0.727
AP3D1-001	0.571	1.429	0.192	0.576	0.288	1.296	0.048	3.6	0.469	2.344	0.188	0.468	1.351	0.104	2.078	0.471	2.118	0.471	0.471	0.353	2.118	0.8	1.886	0.8	0.514	0.471	2.431	0.314	0.784	0.682	2.227	0.5	0.591	0.483	1.517	0.188	1.812	0.067	1.933	0.632	1.368	0.303	1.697	0.247	1.753	0.218	1.782	0.7	1.3
AP3M1-001	1.417	0.583	0.686	0.686	0.686	1.714	1.2	1.029	1.5	0.529	0.971	1	1.2	0.8	1	1.886	0.514	1.2	0	1.2	1.2	0.923	0.615	2.308	0.154	0.545	0.727	2.545	0.182	2.25	0.5	1.25	0	1.077	0.923	0.5	1.5	0.667	1.333	0.952	1.048	1.103	0.897	1.333	0.667	1.333	0.667	1	1
AP3M2-001	1.13	0.87	0.171	1.029	1.886	0.686	0.171	2.057	1.2	1.4	0.4	0.857	1.143	0.286	1.714	1.161	1.161	0.774	0.194	1.742	0.968	1.63	0.889	1.333	0.148	0.933	1.333	1.067	0.667	1.6	1.067	1.067	0.267	1.167	0.833	1	1	0.375	1.625	0.889	1.111	0.963	1.037	1.2	0.8	0.696	1.304	2	0
AP3S1-001	0.8	1.2	1.8	0.9	0.9	0.3	0.9	1.2	1.667	1.167	0.167	0.8	0.533	1.6	1.067	2.727	0.545	1.091	0	1.636	0	0.571	1.143	1.714	0.571	0.667	0	2.667	0.667	1.6	0.4	1.6	0.4	1.2	0.8	1.2	0.8	1.429	0.571	1.333	0.667	0.833	1.167	1.2	0.8	1.2	0.8	2	0
AP3S2-009	0.615	1.385	0	1.636	0.545	1.364	0.545	1.909	1.263	1.579	0.158	1.143	0.571	0.381	1.905	1.333	2	1.333	0	1.333	0	1.143	1.143	1.714	0	2	1	1	0	2.4	0.4	0.4	0.8	0.333	1.667	1.333	0.667	0.4	1.6	0.286	1.714	0.889	1.111	1.333	0.667	1.059	0.941	2	0
AP4B1-001	1.391	0.609	0.54	1.08	1.08	0.96	0.6	1.74	1.714	0.943	0.343	0.774	0.581	0.774	1.871	1.435	0.522	1.174	0.261	1.304	1.304	1.838	0.973	0.973	0.216	1.867	0.533	1.067	0.533	1.796	1.143	0.898	0.163	0.87	1.13	1	1	0.737	1.263	1.36	0.64	1.056	0.944	1.056	0.944	0.945	1.055	1.167	0.833
AP4E1-001	1.429	0.571	1.394	1.006	1.123	0.735	0.426	1.316	1.579	0.474	0.947	1.333	0.693	0.96	1.013	2	0.811	1.243	0.162	1.189	0.595	2.047	0.837	1.023	0.093	1.77	0.59	1.443	0.197	1.771	0.629	1.2	0.4	1.622	0.378	1.438	0.562	0.981	1.019	1.619	0.381	1.185	0.815	1.542	0.458	1.467	0.533	1.524	0.476
AP4M1-006	0.571	1.429	0	0.727	0.455	2.091	0.273	2.455	1.286	1.5	0.214	0.541	1.297	0.432	1.73	1.241	1.345	0.621	0.207	0.517	2.069	0.966	1.655	0.966	0.414	0.533	1.333	0.8	1.333	0.889	2.444	0.667	0	1.091	0.909	0.714	1.286	0.8	1.2	1.556	0.444	0.308	1.692	0.667	1.333	0.692	1.308	1.2	0.8
AP4S1-001	0.769	1.231	1.091	0	1.636	1.636	0	1.636	1.636	0.273	1.091	1.455	0.364	0.364	1.818	1.875	1.125	1.125	0	1.125	0.75	0.667	2	1.333	0	2.222	0.889	0.889	0	2	1.333	0.667	0	1.556	0.444	1	1	0.75	1.25	1.429	0.571	0.889	1.111	1.429	0.571	1.429	0.571	0.5	1.5
AP5B1-001	1	1	0.032	0.746	0.324	0.973	0.292	3.632	0	3	0	0.163	0.898	0.245	2.694	0.698	1.674	0.419	0.558	0.558	2.093	1.05	1.55	0.75	0.65	0.667	1.867	0.8	0.667	0.626	1.983	0.765	0.626	0.462	1.538	0.667	1.333	0.14	1.86	0	2	0.154	1.846	0.97	1.03	0.407	1.593	0.381	1.619
AP5M1-003	1.379	0.621	1.444	1.111	1.444	0.556	0.556	0.889	1.4	0.7	0.9	1.935	0.516	0.774	0.774	1.66	0.638	1.404	0	1.532	0.766	1.143	0.229	2.4	0.229	2.25	0.625	1	0.125	0.87	0.87	2.087	0.174	1.158	0.842	1.333	0.667	0.8	1.2	1.765	0.235	1.467	0.533	1.385	0.615	1.538	0.462	1.636	0.364
AP5S1-001	0.444	1.556	0.324	0.162	0.811	1.459	0.162	3.081	2.25	0.75	0	0	1.091	0.364	2.545	0.6	1.2	1.8	0.6	0.6	1.2	0.571	1.143	1.143	1.143	0.5	1.5	0.5	1.5	1.333	1.778	0.667	0.222	0	2	0.857	1.143	0.5	1.5	0.5	1.5	0	2	0.6	1.4	0.286	1.714	0.667	1.333
AP5Z1-001	0.235	1.765	0.044	0.307	0.131	1.62	0.088	3.81	0.214	2.786	0	0.073	0.8	0.145	2.982	0.64	1.52	0.4	0.4	0.56	2.48	0.25	2.167	0.583	1	0.182	2	0.636	1.182	0.434	2.554	0.386	0.627	0.182	1.818	0	2	0.182	1.818	0.182	1.818	0.353	1.647	0.229	1.771	0.222	1.778	0.6	1.4
APAF1-002	1.4	0.6	1.036	0.863	2.245	0.604	0.432	0.82	1.364	0.818	0.818	1.011	0.644	1.057	1.287	1.882	0.941	1.471	0.235	1.235	0.235	1.2	0.533	1.867	0.4	1.143	0.952	1.714	0.19	2.031	0.677	1.231	0.062	1.097	0.903	1.25	0.75	0.586	1.414	1.615	0.385	1.056	0.944	1.349	0.651	1.333	0.667	1.366	0.634
APBA1-001	0.308	1.692	0.34	0.453	0.34	1.811	0.113	2.943	1.041	1.714	0.245	0.533	0.711	0.089	2.667	0.806	1.791	0.627	0.537	0.179	2.06	1.02	1.882	0.392	0.706	0.516	2.194	0.516	0.774	0.32	2.027	0.427	1.227	0.276	1.724	0.222	1.778	0	2	0.96	1.04	0.788	1.212	0.377	1.623	0.396	1.604	0.75	1.25
APBA2-001	0.545	1.455	0.113	0.453	0.453	1.472	0.226	3.283	0.574	2.362	0.064	0.4	1	0.2	2.4	0.712	1.017	0.407	0.712	0.407	2.746	0.667	2	0.963	0.37	0.133	2.4	0.4	1.067	0.706	2.51	0.314	0.471	0.273	1.727	0.348	1.652	0.25	1.75	0.625	1.375	0.229	1.771	0.372	1.628	0.329	1.671	0.267	1.733
APBA3-001	0.444	1.556	0	0.4	0.4	1.6	0.4	3.2	0.778	2.111	0.111	0	1.212	0.121	2.667	0.391	1.826	0.261	0.913	0.522	2.087	1.185	1.63	0.815	0.37	0.138	1.655	1.241	0.966	0.727	2.836	0.145	0.291	0.444	1.556	0.476	1.524	0	2	0.571	1.429	0	2	0.438	1.562	0.468	1.532	0.333	1.667
APBB1-023	0.737	1.263	0.171	0.686	0.343	1.2	0.6	3	0.375	2.438	0.188	0.432	1.081	0.649	1.838	0.818	1.545	0.727	0.182	0.818	1.909	1.085	1.627	1.153	0.136	0.258	2.323	0.903	0.516	0.87	2.261	0.638	0.232	0.667	1.333	0.5	1.5	0.471	1.529	0.923	1.077	0.48	1.52	1.267	0.733	0.324	1.676	0.615	1.385
APBB1IP-003	1.053	0.947	1.017	0.814	1.017	1.22	0.305	1.627	1.2	0.9	0.9	1	1	0.625	1.375	1.286	1.429	1	0.286	1.143	0.857	0.644	1.425	0.736	1.195	1.333	0.533	2	0.133	1.214	1.357	0.929	0.5	1.429	0.571	1.077	0.923	0.774	1.226	1.071	0.929	0.824	1.176	0.864	1.136	0.979	1.021	1.25	0.75
APBB2-003	1.25	0.75	0.8	1.3	0.5	1	0.4	2	1.065	1.548	0.387	0.538	1.308	0.846	1.308	0.845	1.521	0.845	0.254	1.183	1.352	0.702	1.053	1.754	0.491	1.083	1.167	1.417	0.333	0.702	1.754	1.193	0.351	1.273	0.727	0.471	1.529	0.312	1.688	0.844	1.156	1.217	0.783	1.02	0.98	0.957	1.043	0.875	1.125
APBB3-002	1	1	0	0.367	0.49	1.224	0.367	3.551	1	2	0	0.4	1.067	0.667	1.867	1.467	1.067	0.267	0	1.333	1.867	1.143	1.6	1.143	0.114	0.471	2.353	0.706	0.471	0.88	1.92	1.12	0.08	0.5	1.5	0.833	1.167	0.182	1.818	0.75	1.25	0.421	1.579	0.966	1.034	0.435	1.565	0.75	1.25
APC-001	1.574	0.426	1.493	1.171	1.434	0.615	0.82	0.468	1.357	0.47	1.174	1.664	0.389	0.85	1.097	1.514	0.647	1.596	0.096	1.514	0.633	1.81	0.536	1.587	0.067	1.629	0.79	1.437	0.144	1.537	0.836	1.514	0.113	1.36	0.64	1.463	0.537	0.909	1.091	1.532	0.468	1.357	0.643	1.446	0.554	1.531	0.469	1.474	0.526
APC2-004	0.438	1.562	0	0.212	0.292	0.982	0.186	4.327	0.341	2.659	0	0.148	0.889	0.148	2.815	0.315	1.79	0.194	1.161	0.145	2.395	0.368	2.008	0.452	1.172	0.255	2.291	0.4	1.055	0.267	2.32	0.453	0.96	0.333	1.667	0.178	1.822	0.08	1.92	0.303	1.697	0.179	1.821	0.261	1.739	0.124	1.876	0.421	1.579
APCDD1-001	0.316	1.684	0.122	0.122	0.857	2.327	0.122	2.449	0.136	2.864	0	0	1.481	0.148	2.37	0.529	2.294	0.882	0.353	0.529	1.412	0.966	1.517	0.828	0.69	0.462	1.846	1.231	0.462	0.235	2.824	0.706	0.235	0.636	1.364	0.516	1.484	0.091	1.909	0.636	1.364	0.625	1.375	0.4	1.6	0.4	1.6	0.667	1.333
APCDD1L-001	0.222	1.778	0	0.2	0.5	1.5	0.4	3.4	0.375	2.25	0.375	0.133	1.867	0	2	0.207	1.655	0.414	0.828	0.207	2.69	0.444	1.778	0.889	0.889	0.516	2.581	0.516	0.387	0.279	2.512	0.465	0.744	0.25	1.75	0.231	1.769	0.421	1.579	0.5	1.5	0.667	1.333	0.625	1.375	0.333	1.667	0.429	1.571
APCS-001	1.636	0.364	0	1.2	0.24	1.44	0.96	2.16	0.857	2.143	0	1.053	0.842	0.632	1.474	1.579	1.579	0.632	0	0.947	1.263	1.538	0.923	0.615	0.923	0.444	1.778	1.778	0	2	2	0	0	1.167	0.833	0.5	1.5	0.222	1.778	1.111	0.889	0.833	1.167	1.333	0.667	1.286	0.714	2	0
APEH-002	1.161	0.839	0.156	0.857	0.468	1.247	0.39	2.883	0.783	2.087	0.13	0.353	0.647	0.118	2.882	0.727	1.364	1	0.545	0.364	2	1.5	1.417	1	0.083	0.552	2.069	0.828	0.552	1.156	1.511	0.889	0.444	1.091	0.909	0.778	1.222	0.432	1.568	0.75	1.25	0.5	1.5	0.615	1.385	0.383	1.617	0.211	1.789
APELA-001	1.714	0.286	0	0.75	3	1.5	0	0.75	2	1	0	2	0	2	0	0	0	2	0	2	2	1	2	1	0	0	4	0	0	0	0	4	0	0	0	1	1	0.5	1.5	2	0	2	0	0	0	0	0	1	1
APEX1-001	1.333	0.667	0.486	0.486	1.135	1.135	0.486	2.27	1.125	1.125	0.75	0.533	0	1.067	2.4	1.2	1.5	0.9	0.6	1.2	0.6	1.143	1.143	1.524	0.19	0.364	1.455	1.455	0.727	1.185	1.333	1.185	0.296	0.667	1.333	1	1	0.8	1.2	1.273	0.727	0.69	1.31	1.053	0.947	0.917	1.083	1.143	0.857
APEX2-001	0.667	1.333	0.115	1.154	0.231	1.5	0.462	2.538	0.8	1.8	0.4	0.457	0.686	0.343	2.514	1.317	0.878	0.585	0.146	0.878	2.195	1.436	1.641	0.821	0.103	0.69	2.345	0.828	0.138	0.526	2	1.053	0.421	1.273	0.727	1	1	0.692	1.308	0.6	1.4	0.522	1.478	0.818	1.182	0.8	1.2	0.778	1.222
APH1A-002	0.667	1.333	0.158	0.789	0.789	1.263	0.316	2.684	0.667	2.333	0	1.077	1.385	0	1.538	1.304	1.304	1.043	0.522	1.304	0.522	0	2.222	0.889	0.889	1.6	0.8	1.6	0	1	1.571	1	0.429	1	1	1.5	0.5	0	2	1	1	0	2	0.8	1.2	0	2	0.667	1.333
APH1B-001	0.769	1.231	0.316	0.947	0.947	1.263	0.316	2.211	0.955	1.5	0.545	0.706	1.176	0.706	1.412	2	1.143	0.857	0.286	1.143	0.571	1.143	0.571	1.714	0.571	0.364	2.182	1.091	0.364	0.545	1.636	0.909	0.909	1.8	0.2	1.333	0.667	1	1	0.333	1.667	1.273	0.727	1	1	0.8	1.2	0.4	1.6
API5-002	1.12	0.88	1.304	1.391	0.957	0.87	0.957	0.522	1.174	0.783	1.043	0.903	0.516	0.903	1.677	1.6	0.6	0.8	0.2	1.8	1	1.5	1	1.167	0.333	1.2	0.4	2	0.4	0.774	1.419	1.677	0.129	1.286	0.714	1.2	0.8	0.867	1.133	1.391	0.609	1.238	0.762	1.462	0.538	1.273	0.727	1.667	0.333
APIP-001	1.667	0.333	1.286	0.429	1.714	1.286	0.429	0.857	1.8	0.4	0.8	0.533	0.8	1.333	1.333	0.923	1.385	1.385	0.923	0.462	0.923	1.846	0.308	1.846	0	1.455	0.727	1.818	0	1.714	0.857	1.143	0.286	1.091	0.909	1.75	0.25	0.571	1.429	2	0	1.1	0.9	1.067	0.933	0.941	1.059	1.636	0.364
APITD1-CORT-001	0.6	1.4	0.5	0.5	1	2	0.5	1.5	1.8	0	1.2	1.6	0	0	2.4	1	1.5	0.5	0.5	1	1.5	0	4	0	0	1.6	2	0.4	0	0.211	1.474	1.263	1.053	1	1	1.333	0.667	0.333	1.667	1	1	1.333	0.667	0.5	1.5	0.737	1.263	0.8	1.2
APLF-001	1.4	0.6	1.385	0.923	1.538	0.308	0.769	1.077	1	1.125	0.875	1.143	0.19	0.762	1.905	1.731	1.038	1.269	0.115	1.154	0.692	0.75	1.125	1.75	0.375	1.379	0.552	1.793	0.276	0	1.474	2.316	0.211	1.636	0.364	1.692	0.308	0.966	1.034	1.515	0.485	1.091	0.909	1.273	0.727	1.255	0.745	1	1
APLN-001	0	2	0	0.462	0.462	2.308	0	2.769	0	0	0	0	1	0	3	0	4.5	1.5	0	0	0	0.5	2.5	0.5	0.5	0	4	0	0	0	0	0	4	0	0	1	1	0	2	2	0	1	1	1	1	2	0	1	1
APLNR-001	0.583	1.417	0.146	0.293	0.439	2.049	0	3.073	0.2	2.8	0	0.25	0.875	0	2.875	0.353	1.059	0.529	0.529	0.176	3.353	0.571	3.143	0.286	0	0.296	2.815	0.148	0.741	0.889	2.519	0.444	0.148	0.3	1.7	0	2	0.25	1.75	0.2	1.8	0.4	1.6	0.267	1.733	0.429	1.571	0.571	1.429
APLP1-002	0.286	1.714	0.086	0.429	0.6	0.771	0.343	3.771	1.125	1.875	0	0.333	0.667	0.222	2.778	0.698	1.953	0.279	0.698	0.698	1.674	0.787	1.574	0.852	0.787	0.522	2.087	0.87	0.522	0.923	1.769	0.846	0.462	0.545	1.455	0.455	1.545	0.174	1.826	0.8	1.2	0.571	1.429	0.769	1.231	0.597	1.403	0.667	1.333
APLP2-005	0.75	1.25	0.508	0.407	0.508	1.424	0.305	2.847	1.742	1.161	0.097	0.857	0.714	0.429	2	1.273	0.727	0.727	0	1.818	1.455	1.514	0.649	1.514	0.324	1.158	1.474	0.842	0.526	1.103	1.517	0.897	0.483	1	1	0.87	1.13	0.368	1.632	0.857	1.143	0.952	1.048	1.111	0.889	0.828	1.172	0.889	1.111
APMAP-001	1.217	0.783	0.24	0.36	0.72	1.2	0.24	3.24	1.286	0.857	0.857	0.941	0.941	0.353	1.765	1.5	1.312	0	0.375	0.188	2.625	1.143	1.571	0.429	0.857	0.762	1.714	1.143	0.381	0.842	1.474	1.474	0.211	0.444	1.556	1	1	0.5	1.5	1.273	0.727	1	1	1.333	0.667	1	1	0.667	1.333
APOA1-001	0.25	1.75	0	0.439	0.293	1.756	0.293	3.22	0	0	0	0	0.267	0	3.733	0	1.125	0	0	0	4.875	0.4	2.8	0.4	0.4	0.667	2	0.333	1	0.696	2.087	0.174	1.043	0.286	1.714	1.333	0.667	0.421	1.579	0	2	0.273	1.727	0.625	1.375	0.267	1.733	0	0
APOA2-008	0.5	1.5	0	1	1.333	1.333	0.333	2	0	3	0	1.778	0.444	0	1.778	1.714	0	0.857	0	0	3.429	1	1	2	0	1.2	1.6	0.8	0.4	0.8	2	1.2	0	1	1	2	0	0	2	0.667	1.333	0	2	0	2	0.667	1.333	1.333	0.667
APOA4-001	0.167	1.833	0	0.321	0.429	1.179	0	4.071	1.2	1.8	0	0	1.043	0	2.957	0.316	0.632	0.316	0.947	0.632	3.158	0.667	3.333	0	0	0.533	2.4	0	1.067	0.667	2.667	0.333	0.333	0.286	1.714	1	1	0.093	1.907	0.4	1.6	0.5	1.5	0	2	0.367	1.633	0	0
APOA5-001	0.545	1.455	0	0.75	0.625	1.375	0	3.25	0	2.5	0.5	0.2	0.2	0	3.6	0	0.545	0.273	0.273	1.364	3.545	0.632	1.474	1.263	0.632	1.333	1.867	0.267	0.533	1.189	1.73	0.541	0.541	0	2	0.429	1.571	0.216	1.784	0.8	1.2	0.533	1.467	0.222	1.778	0.323	1.677	0	2
APOB-001	1.027	0.973	0.739	0.84	1.03	0.951	0.593	1.847	1.307	1.139	0.554	1.12	1.136	0.688	1.056	1.481	1.267	1.16	0.137	1.115	0.84	1.38	0.865	1.497	0.257	1.164	1.324	1.284	0.227	1.478	1.275	1.029	0.217	1.145	0.855	1	1	0.883	1.117	1.053	0.947	1.152	0.848	1.205	0.795	1.104	0.896	0.88	1.12
APOBEC1-001	1.455	0.545	0.522	0.522	2.087	0.522	0.522	1.826	1.2	1.2	0.6	0.8	0.8	0.8	1.6	0.667	1.333	1.667	0	1.333	1	1.176	1.176	1.412	0.235	1.333	1.333	0.667	0.667	2.5	0.5	1	0	0.667	1.333	0.667	1.333	1.556	0.444	1.111	0.889	1.25	0.75	0.857	1.143	1.077	0.923	0.5	1.5
APOBEC2-001	0.571	1.429	0	0.273	0.273	0.818	0.545	4.091	1.5	1.5	0	0.364	1.091	0	2.545	0.667	3.333	0	0	0.667	1.333	0.8	1.6	0.8	0.8	0.571	2.857	0.571	0	1.5	1.333	0.833	0.333	0.75	1.25	2	0	0.333	1.667	0.8	1.2	0.471	1.529	0.444	1.556	0.483	1.517	1.5	0.5
APOBEC3A-001	0.833	1.167	0	1.2	0.6	0.6	0.9	2.7	0.75	1.875	0.375	0.5	1.5	0	2	0.545	2.727	0	0.545	0.545	1.636	0.444	2.222	0.889	0.444	1.143	2.286	0.571	0	0.857	2	0.571	0.571	0.5	1.5	0.4	1.6	0.5	1.5	0.889	1.111	0	2	0.923	1.077	0.889	1.111	1	1
APOBEC3B-002	0.645	1.355	0	0.655	0.655	1.855	0.436	2.4	0.6	2.2	0.2	0.182	1.273	0.182	2.364	1.588	2.647	0.882	0	0.353	0.529	1.581	1.488	0.465	0.465	0.762	1.714	1.143	0.381	0.857	1.714	0.714	0.714	0.643	1.357	0.4	1.6	0.5	1.5	1.176	0.824	0.4	1.6	0.667	1.333	1.034	0.966	0.6	1.4
APOBEC3C-001	0.571	1.429	0.429	0	0.429	2.143	0.857	2.143	0	1.8	1.2	0.364	1.455	0	2.182	2.182	0.545	0.545	0	1.091	1.636	1.333	0	2.222	0.444	0.364	2.182	1.091	0.364	0.5	2	1.5	0	0.727	1.273	1.333	0.667	0.25	1.75	0.615	1.385	0.8	1.2	1	1	1	1	1	1
APOBEC3D-001	0.69	1.31	0.188	0.188	0.375	2.062	0.938	2.25	0.5	1.75	0.75	0.182	0.909	0.545	2.364	1.895	0.632	0.947	0.316	0.632	1.579	1.263	1.053	1.053	0.632	0.222	2.222	1.333	0.222	0.667	1.778	1.556	0	0.571	1.429	0.5	1.5	0.2	1.8	0.667	1.333	0.947	1.053	1.059	0.941	0.88	1.12	0.824	1.176
APOBEC3F-001	0.621	1.379	0	0.214	0.214	1.929	0.857	2.786	0.818	1.636	0.545	0.211	1.053	0.421	2.316	1.429	1.714	0.571	0	0.857	1.429	1.8	1	0.8	0.4	0	2.353	1.412	0.235	0.381	1.714	1.524	0.381	0.538	1.462	0.333	1.667	0	2	0.632	1.368	0.842	1.158	1.059	0.941	0.929	1.071	0.933	1.067
APOBEC3G-001	0.741	1.259	0.188	0.188	0.75	0.562	0.562	3.75	1	1.4	0.6	0.8	1.067	0	2.133	0.3	1.2	0.9	0.3	0.6	2.7	1	1.8	0.8	0.4	0.571	1.905	1.333	0.19	0.8	2.4	0.533	0.267	0.9	1.1	0.5	1.5	0.353	1.647	1	1	0.8	1.2	0.636	1.364	0.667	1.333	0.933	1.067
APOBEC3H-002	1	1	0.857	0.571	0.857	0.857	0.286	2.571	1	1	1	0.5	2	0.5	1	0	4.667	0	0	0.667	0.667	0.364	1.455	0.727	1.455	0	0.5	1	2.5	1.455	1.818	0.364	0.364	0.2	1.8	0.8	1.2	0.222	1.778	0.222	1.778	0.429	1.571	0.75	1.25	0.714	1.286	0.909	1.091
APOBEC4-001	1.474	0.526	1.091	0.182	0.909	2	0.909	0.909	0.818	1.227	0.955	1.882	0.235	0.706	1.176	1.091	0.545	1.273	0	1.273	1.818	1.571	0.857	1.286	0.286	1.4	0.2	2.2	0.2	1.474	1.053	1.474	0	1.333	0.667	1.286	0.714	0.933	1.067	1.217	0.783	1.111	0.889	0.6	1.4	1.238	0.762	0.857	1.143
APOBR-001	1.333	0.667	0.174	0.522	0.348	1.391	0.609	2.957	1.125	1.5	0.375	0.231	1.308	0.692	1.769	0.667	1.083	1.5	0.25	0.417	2.083	1.241	1.034	1.31	0.414	1.259	0.889	1.481	0.37	1.07	1.465	0.986	0.479	0.8	1.2	0.824	1.176	0.415	1.585	0.25	1.75	0.667	1.333	0.81	1.19	0.453	1.547	1.25	0.75
APOC1-004	0.8	1.2	0.4	0.8	0.4	1.6	0.4	2.4	1	2	0	0.667	1.667	0	1.667	0.6	0.6	0.6	1.2	2.4	0.6	0.889	0.889	1.778	0.444	0.8	0.8	2.4	0	1.714	2.286	0	0	0	0	0	2	0.571	1.429	0	2	0.75	1.25	1	1	1.385	0.615	2	0
APOC2-001	1.5	0.5	0	0.8	0.8	2.4	0	2	3	0	0	0.571	1.143	1.143	1.143	1.333	0.667	0.667	0	0.667	2.667	0.8	1.6	0.8	0.8	0.8	1.2	2	0	1.143	1.714	1.143	0	0	2	0	0	0.75	1.25	0	2	0.667	1.333	1	1	0.25	1.75	0	0
APOC3-003	0	2	0	0.5	1.5	2	0	2	0	0	0	1.333	0.444	0.444	1.778	1	1.5	1	0	0.5	2	2.4	0.8	0.8	0	0.571	2.857	0.571	0	0.471	3.059	0.235	0.235	0	2	0	2	0	2	0	2	0.333	1.667	1.143	0.857	0	2	0	2
APOC4-001	0	2	0	0.286	0.286	2	0.286	3.143	3	0	0	0	1.333	0	2.667	0	1.333	0	0	0.667	4	0.5	1	1.5	1	0	3.429	0.571	0	0	3.333	0.667	0	1	1	0	2	0.333	1.667	0	2	0.25	1.75	0	2	0.8	1.2	0.333	1.667
APOC4-APOC2-001	1.2	0.8	0	0.414	0.414	2.069	0.207	2.897	3	0	0	0.333	1	0.667	2	1.286	0.857	0.429	0	0.857	2.571	0.8	1.2	1.6	0.4	0.857	1.429	1.714	0	0.667	2.333	1	0	0	2	0	0	0.667	1.333	0	2	0.444	1.556	0.667	1.333	0.333	1.667	0	2
APOD-005	1.556	0.444	0.48	0.48	0.96	1.68	0.48	1.92	0.5	2.5	0	0.615	0.615	0	2.769	0.8	2.4	0.4	0.4	0.4	1.6	1	1	1.25	0.75	0.727	1.455	1.455	0.364	0.857	1.429	1.429	0.286	1	1	1	1	0.889	1.111	1	1	0.462	1.538	1	1	0.923	1.077	0.571	1.429
APOE-001	0.5	1.5	0	0.293	0	1.024	0.146	4.537	0	1.5	1.5	0.167	0.333	0	3.5	0.429	1.714	0	0.429	0	3.429	0.5	2	0	1.5	0.333	2.333	1	0.333	0.205	2.462	0.41	0.923	0	2	0	2	0.125	1.875	2	0	0.154	1.846	0.545	1.455	0.3	1.7	0	2
APOF-001	0.667	1.333	0.375	1.125	0.625	0.875	0.75	2.25	0	1.75	1.25	0.667	0.889	0.889	1.556	1.111	1.111	1.778	0	0.889	1.111	1.412	1.176	0.941	0.471	1.176	0.941	1.882	0	2.069	1.379	0.414	0.138	1	1	0.333	1.667	0.455	1.545	1.111	0.889	0.6	1.4	1	1	0.778	1.222	1	1
APOH-001	1.4	0.6	1.2	0.6	0.9	1.2	0.3	1.8	0.938	1.5	0.562	0.8	0.6	1.2	1.4	2.087	1.565	0.522	0.261	1.043	0.522	0.875	0.75	1.875	0.5	1.185	0.444	1.63	0.741	1.474	1.053	1.263	0.211	1.714	0.286	1.667	0.333	1	1	1.143	0.857	1.133	0.867	1.714	0.286	1.4	0.6	0.957	1.043
APOL1-003	1	1	0.235	0.941	1.176	1.529	0.235	1.882	1.105	1.579	0.316	0.414	1.103	0.552	1.931	0.774	0.581	1.161	0	1.161	2.323	1.143	1.714	0.857	0.286	1	1.4	1.4	0.2	1.556	1.444	0.778	0.222	0.571	1.429	0.571	1.429	1	1	0.947	1.053	0.846	1.154	1	1	0.629	1.371	0	2
APOL2-008	1.333	0.667	0.24	1.2	1.32	1.08	0.24	1.92	0.938	1.875	0.188	1	0.75	0.5	1.75	0.643	0.429	1.714	0	1.071	2.143	0.696	1.565	1.565	0.174	0.909	1.818	0.909	0.364	1.366	1.268	1.268	0.098	1.2	0.8	0.4	1.6	0.88	1.12	0.7	1.3	0.667	1.333	1.143	0.857	0.649	1.351	0	2
APOL3-003	1	1	0.154	0.923	1.846	0.615	0.154	2.308	0.714	2	0.286	0.522	0.696	0.522	2.261	1.333	1.333	1.167	0	0.667	1.5	1	1.5	1.5	0	1.375	1.5	0.875	0.25	1.106	1.021	1.617	0.255	1.091	0.909	0.75	1.25	0.778	1.222	1.273	0.727	0.5	1.5	1.25	0.75	0.857	1.143	0.571	1.429
APOL4-001	1.455	0.545	0.162	1.135	0.973	0.811	0.162	2.757	1.25	1.25	0.5	0.727	1.212	0.485	1.576	1.636	1.091	0.818	0.273	0.273	1.909	1.2	1.2	1.6	0	1.391	0.522	1.913	0.174	1.371	1.143	1.371	0.114	1.2	0.8	1.429	0.571	0.75	1.25	1.333	0.667	1.2	0.8	0.769	1.231	0.897	1.103	0	2
APOL5-001	1.143	0.857	0.4	1.067	1.067	0.8	0.267	2.4	0.273	2.182	0.545	1.077	0.923	0.462	1.538	1.029	1.543	1.371	0	0.514	1.543	1.6	0.48	1.6	0.32	0.696	1.391	1.565	0.348	1.333	1.238	1.238	0.19	0.5	1.5	0.308	1.692	0.471	1.529	1.176	0.824	0.846	1.154	0.909	1.091	0.786	1.214	1.714	0.286
APOL6-001	1.5	0.5	0.419	1.535	0.558	1.256	0.14	2.093	1.125	1.125	0.75	0.19	1.143	0.19	2.476	0.667	2.333	0.667	0	0.667	1.667	0.667	2	1.333	0	0.615	2	1.231	0.154	1.158	1.474	0.842	0.526	1.25	0.75	0.667	1.333	1.077	0.923	0.8	1.2	0.828	1.172	0.737	1.263	1.034	0.966	1.667	0.333
APOLD1-001	0.5	1.5	0	0	0.158	1.579	0	4.263	0.3	2.7	0	0.5	1	0.25	2.25	0.783	1.565	0.261	1.304	0.261	1.826	0	1.714	0	2.286	0.333	2.667	0.333	0.667	0.267	2.533	0.4	0.8	0	2	0.5	1.5	0	2	0.5	1.5	0.25	1.75	0.222	1.778	0.143	1.857	0.182	1.818
APOM-001	0.8	1.2	0.286	0.857	0.571	2	0	2.286	1	2	0	0	1.333	0	2.667	0.5	3	1	0	0.5	1	1.667	1	1	0.333	2.333	0.667	1	0	1.667	1	1.333	0	0.286	1.714	0.333	1.667	0.75	1.25	1.25	0.75	0.75	1.25	0.857	1.143	0.571	1.429	1	1
APOO-002	1.25	0.75	1.143	1.143	1.429	1.714	0.286	0.286	1.125	0.75	1.125	1.143	0.857	0.286	1.714	0	1.333	2	0.333	0.667	1.667	1.6	0.533	1.333	0.533	1.333	1.333	0.667	0.667	1.091	1.455	1.455	0	1.538	0.462	0	2	1.231	0.769	1.6	0.4	0.5	1.5	0.667	1.333	0.727	1.273	1	1
APOOL-001	2	0	0.6	1.5	0.3	1.5	0.6	1.5	1.154	0.462	1.385	1.524	0.571	1.333	0.571	0.923	1.846	1.615	0	0.231	1.385	1.895	0.632	1.053	0.421	1.905	0.571	1.524	0	0.762	0.571	2.095	0.571	1.455	0.545	0.667	1.333	0.667	1.333	2	0	1.333	0.667	1.714	0.286	1.429	0.571	0.667	1.333
APOPT1-001	1.077	0.923	0.706	1.412	1.059	1.059	0.353	1.412	1.2	0.6	1.2	0.8	1.6	0	1.6	1.2	0	2.4	0	1.2	1.2	1.333	1	1	0.667	1.5	1	1	0.5	0.25	2	0.75	1	1	1	0.5	1.5	1.091	0.909	1.091	0.909	0.952	1.048	1.6	0.4	1.733	0.267	0.333	1.667
APP-004	0.857	1.143	0.321	1.071	0.75	1.286	0.214	2.357	1.25	1.625	0.125	0.923	0.615	0.492	1.969	1.714	1.2	0.857	0.171	1.543	0.514	1.6	1.029	1.143	0.229	0.4	2.16	1.12	0.32	0.952	1.905	0.952	0.19	0.7	1.3	1.12	0.88	0.389	1.611	0.774	1.226	0.732	1.268	1.2	0.8	0.957	1.043	0.556	1.444
APPBP2-001	1.739	0.261	0.783	1.304	1.739	0.522	0.783	0.87	1.655	1.138	0.207	1	0.6	0.9	1.5	1.902	1.171	1.61	0	0.732	0.585	0.571	1.143	1.714	0.571	1.429	0.857	1.714	0	1.585	0.528	1.811	0.075	1.314	0.686	1.231	0.769	0.621	1.379	1.273	0.727	1.55	0.45	1.643	0.357	1.422	0.578	1.333	0.667
APPL1-001	1.556	0.444	1.846	1.2	1.292	0.277	0.369	1.015	1	0.583	1.417	1.486	0.571	0.914	1.029	1.606	0.423	1.521	0.085	1.521	0.845	1.037	0.593	1.926	0.444	0.7	1	2	0.3	1.667	0.917	1.333	0.083	1.333	0.667	1.429	0.571	0.75	1.25	1.467	0.533	1.256	0.744	1.22	0.78	1.419	0.581	1.833	0.167
APPL2-004	1.462	0.538	0.676	0.845	1.099	1.099	0.423	1.859	1.147	1.059	0.794	1.128	0.821	0.615	1.436	1	1.5	1.125	0.125	0.625	1.625	1.28	1.28	1.28	0.16	0.923	1.436	1.436	0.205	1.185	1.037	1.259	0.519	0.941	1.059	1.556	0.444	0.739	1.261	0.914	1.086	0.919	1.081	1.086	0.914	1.323	0.677	1	1
APRT-001	0.25	1.75	0	0	0.414	0.828	0.207	4.552	0.429	2.571	0	0.308	1.231	0.615	1.846	0.545	3.273	0	1.091	0	1.091	0.364	2.545	1.091	0	1.333	2.667	0	0	0.75	2.25	0.5	0.5	1	1	0	2	0	2	0	2	0.25	1.75	0.444	1.556	0	2	0.667	1.333
APTX-003	0.857	1.143	0.188	1.312	1.312	0.938	0.375	1.875	1.688	0.938	0.375	0.353	0.706	1.059	1.882	1.5	1.5	0.643	0	1.071	1.286	1.778	0.889	0.889	0.444	1.2	1.2	1.6	0	2.133	0.8	1.067	0	0.75	1.25	1.059	0.941	0.545	1.455	0.909	1.091	0.727	1.273	1.333	0.667	1.077	0.923	0.857	1.143
AQP1-001	0.308	1.692	0	0	0.727	2	0.182	3.091	0.391	2.609	0	0	0.727	0.364	2.909	0.522	1.304	0.522	0.783	0.522	2.348	0.571	1.143	1.143	1.143	0.8	1.6	0.8	0.8	0.857	2.571	0.143	0.429	0.4	1.6	0	2	0	2	0.182	1.818	0.5	1.5	0.308	1.692	0	2	0.5	1.5
AQP10-002	0.667	1.333	0.136	0.682	0	1.636	0.273	3.273	1	1.5	0.5	0.714	0.857	0.143	2.286	1.286	1.714	1.286	0.429	0.857	0.429	1.895	0.842	1.053	0.211	1.111	1.778	0.889	0.222	1.333	2.444	0.111	0.111	0.889	1.111	0.333	1.667	0.364	1.636	0.545	1.455	0.667	1.333	1.2	0.8	0.727	1.273	0.8	1.2
AQP11-001	0.842	1.158	0.118	1.059	0.471	0.824	0.471	3.059	0.75	1.5	0.75	0.2	1.8	0.6	1.4	0.286	1.143	0	1.429	0.571	2.571	0.727	1.455	0.727	1.091	0.235	1.882	0.941	0.941	1.273	1.455	0.727	0.545	0.8	1.2	0.615	1.385	0.182	1.818	1	1	0.8	1.2	0.667	1.333	0.8	1.2	0.2	1.8
AQP12A-201	0.471	1.529	0.118	0.353	0.471	1.529	0	3.529	0	0	0	0.2	1.4	0	2.4	0.783	1.826	0.261	0.783	1.043	1.304	1.4	1.8	0.4	0.4	0.222	2.222	0.444	1.111	0.381	2.667	0.381	0.571	0.286	1.714	0.4	1.6	0	2	0	2	0	2	0	2	0.167	1.833	0.444	1.556
AQP12B-001	0.444	1.556	0.118	0.235	0.471	1.529	0	3.647	0	0	0	0.2	1.4	0	2.4	0.783	1.826	0.261	0.783	1.043	1.304	1.474	1.684	0.421	0.421	0	2.4	0.4	1.2	0.381	2.667	0.476	0.476	0.286	1.714	0.4	1.6	0	2	0	2	0	2	0	2	0.154	1.846	0.5	1.5
AQP2-001	0.571	1.429	0	0.15	0.15	2.1	0.15	3.45	0.5	1.75	0.75	0.167	1	0.167	2.667	1.263	2.211	0	0.947	0	1.579	0.857	0.571	1.429	1.143	0.857	1.714	0.571	0.857	1.257	2.171	0.343	0.229	0	2	0.5	1.5	0	2	0.571	1.429	0.5	1.5	0.857	1.143	0	2	0	2
AQP3-001	1	1	0	0.353	0.706	1.235	0	3.706	0.474	2.211	0.316	0.615	1.231	0	2.154	1.385	3.692	0	0.462	0	0.462	0.533	2.933	0.533	0	0.267	2.4	0.8	0.533	0.741	2.37	0.444	0.444	0.75	1.25	0.444	1.556	0	2	0.545	1.455	0	2	0.667	1.333	0.2	1.8	0.667	1.333
AQP4-001	1.294	0.706	0.692	0.923	0.923	1.615	0.231	1.615	0.808	1.731	0.462	1.091	1.091	0.364	1.455	1.143	1.143	0.571	0	0.857	2.286	2	1.333	0.333	0.333	1.263	1.263	1.263	0.211	1	1.429	1.429	0.143	1.429	0.571	1.714	0.286	1	1	0.889	1.111	1.2	0.8	0.727	1.273	0.714	1.286	1	1
AQP5-001	0.353	1.647	0	0.333	0.333	1.667	0	3.667	0.529	2.294	0.176	0.182	1.091	0.182	2.545	0.706	2.471	0	1.059	0.353	1.412	1.231	1.538	0.615	0.615	0.533	2.4	0.267	0.8	0.471	2.353	0.353	0.824	0.333	1.667	0	2	0	2	0.545	1.455	0.286	1.714	0	2	0.182	1.818	0	2
AQP6-001	0.308	1.692	0	0.188	0.938	0.938	0.188	3.75	0.8	2.2	0	0	1.29	0.258	2.452	0.6	2.1	1.2	0.3	0.6	1.2	0.308	2.154	0.615	0.923	0.4	2	1	0.6	0.737	2	0.737	0.526	1.5	0.5	0	2	0	2	0.333	1.667	0.333	1.667	0.5	1.5	0.222	1.778	0.667	1.333
AQP7-006	0.526	1.474	0.171	0.686	0.857	1.029	0.514	2.743	0.571	1.857	0.571	0.25	1.375	0.25	2.125	1.5	2.75	0.25	0.25	0.25	1	0.571	1.905	1.143	0.381	0	2.316	1.053	0.632	0.828	1.655	0.828	0.69	1.091	0.909	0.545	1.455	0.25	1.75	0.5	1.5	1.111	0.889	0.8	1.2	0.615	1.385	2	0
AQP8-001	0.833	1.167	0	0.474	0.158	1.579	0	3.789	0.75	2.062	0.188	0.19	0.952	0.19	2.667	2	1.5	0.5	0.5	1	0.5	1.846	0.308	0.615	1.231	0.444	0.889	0.889	1.778	1	1.875	0.5	0.625	0	2	0	2	0	2	1.2	0.8	0	2	1	1	0.5	1.5	0.667	1.333
AQP9-001	1.238	0.762	0.375	1.5	0.75	1.5	0.375	1.5	1.44	1.32	0.24	0.769	1.846	0.154	1.231	1.667	1.333	0.667	0	1.333	1	1.143	0.857	1.714	0.286	0.889	1.333	1.333	0.444	1.212	1.212	1.333	0.242	1.5	0.5	0.5	1.5	1	1	0.444	1.556	1.273	0.727	0.667	1.333	1.077	0.923	2	0
AQR-001	1.231	0.769	0.947	1.184	1.579	0.671	0.711	0.908	1.516	0.791	0.692	1.217	0.652	1	1.13	1.775	1.014	1.099	0.085	1.268	0.761	1.636	0.864	1.364	0.136	1.806	0.817	1.204	0.172	1.318	1.224	1.224	0.235	1.321	0.679	1.429	0.571	0.74	1.26	1.278	0.722	1.114	0.886	1.268	0.732	1.372	0.628	1.368	0.632
AR-001	0.643	1.357	0.276	0.759	0.69	0.966	0.414	2.897	1.304	1.696	0	0.3	1.1	0.4	2.2	0.963	1.63	0.593	0.296	0.296	2.222	0.865	1.676	0.703	0.757	1.622	1.514	0.757	0.108	0.938	1.531	0.84	0.691	0.545	1.455	0.632	1.368	0.254	1.746	1.1	0.9	0.85	1.15	0.757	1.243	0.945	1.055	0.963	1.037
ARAF-201	0.615	1.385	0	0.873	0.436	1.855	0.655	2.182	0.818	2.182	0	0.182	1.455	0.273	2.091	0.444	1.889	0.778	0.444	0.889	1.556	0.455	2.364	0.727	0.455	0.941	1.412	0.824	0.824	0.615	2.872	0.41	0.103	0.375	1.625	1.1	0.9	0.25	1.75	0.667	1.333	0.2	1.8	0.667	1.333	0.154	1.846	1	1
ARAP1-001	0.694	1.306	0.077	0.271	0.426	1.161	0.387	3.677	0.6	2.2	0.2	0.292	0.917	0.042	2.75	0.832	0.832	0.832	0.535	0.891	2.079	0.949	1.695	0.746	0.61	0.595	1.892	0.973	0.541	1.158	1.86	0.667	0.316	0.333	1.667	0.649	1.351	0.103	1.897	0.467	1.533	0.258	1.742	0.597	1.403	0.231	1.769	0.759	1.241
ARAP2-001	1.437	0.563	1.275	1.35	0.975	0.825	0.6	0.975	1.25	0.75	1	1.548	0.387	0.817	1.247	1.694	0.741	1.341	0.071	1.235	0.918	1.552	0.776	1.493	0.179	1.182	0.864	1.773	0.182	1.548	0.688	1.72	0.043	1.348	0.652	1.317	0.683	1.123	0.877	1.654	0.346	1.219	0.781	1.137	0.863	1.319	0.681	1.161	0.839
ARAP3-001	0.75	1.25	0.195	0.649	0.292	1.557	0.422	2.886	0.717	1.957	0.326	0.263	1	0.368	2.368	0.812	1.669	0.586	0.135	0.902	1.895	1.063	1.65	1.063	0.224	0.818	1.591	1.136	0.455	1.321	1.578	0.881	0.22	0.8	1.2	0.897	1.103	0.289	1.711	0.769	1.231	0.526	1.474	0.829	1.171	0.343	1.657	0.774	1.226
ARC-001	0	2	0	0.167	0	1	0.167	4.667	0	3	0	0.154	0.615	0	3.231	0.261	2.087	0.261	0.522	0.261	2.609	0.138	2.483	0.138	1.241	0	2.25	0	1.75	0.174	3.13	0.174	0.522	0	2	0	2	0	2	0.286	1.714	0	2	0.222	1.778	0	2	0	2
ARCN1-003	1.391	0.609	1.435	1.043	0.522	0.391	1.043	1.565	1.412	1.147	0.441	0.821	0.923	0.718	1.538	2	0.615	0.769	0.154	1.231	1.231	1.385	0.769	1.692	0.154	0.97	1.818	1.091	0.121	1.059	0.824	1.882	0.235	1.4	0.6	1.778	0.222	0.632	1.368	1.2	0.8	1.026	0.974	1.407	0.593	1.059	0.941	1	1
AREG-002	1.6	0.4	0.857	0.857	0.429	2.143	0.429	1.286	1.5	0.188	1.312	1.053	1.263	0.632	1.053	1.125	0.562	1.688	0.562	1.875	0.188	1	0.75	1	1.25	1.2	0.8	1.6	0.4	1.684	1.053	1.053	0.211	1.636	0.364	0.75	1.25	1.25	0.75	1.455	0.545	1.143	0.857	1.067	0.933	1.4	0.6	1	1
AREL1-001	0.923	1.077	0.312	0.935	0.935	1.091	0.779	1.948	1.412	1.324	0.265	0.696	0.87	0.522	1.913	1.452	1.548	1.065	0.194	0.774	0.968	1.581	1.116	1.023	0.279	1.191	1.702	1.021	0.085	1.2	1.5	1.1	0.2	1	1	1.286	0.714	0.727	1.273	1.211	0.789	0.889	1.111	0.968	1.032	0.689	1.311	1	1
ARF1-001	0.25	1.75	0	0	0.545	2.455	0.273	2.727	0.545	2.182	0.273	0	0.364	0	3.636	0	1.2	1.2	0	0	3.6	0	4	0	0	0.364	2.545	0.727	0.364	0.667	2.667	0.333	0.333	0.4	1.6	0	2	0.286	1.714	0.462	1.538	0.364	1.636	0.364	1.636	0.5	1.5	0	2
ARF3-001	1.333	0.667	0	0.261	0.783	1.565	0.261	3.13	1	1.75	0.25	0	1.091	0.727	2.182	0	1.2	0	0	0	4.8	2.667	1.333	0	0	0	2.909	1.091	0	1.333	1.667	0.667	0.333	0.4	1.6	0.667	1.333	0.333	1.667	0.923	1.077	0.462	1.538	0.909	1.091	0.333	1.667	2	0
ARF4-001	1.143	0.857	0.24	0.96	1.68	0.72	0.72	1.68	2.182	0.545	0.273	1	0.333	1.667	1	0.75	2.25	1.5	0	0.75	0.75	2.667	0	1.333	0	0.857	1.429	1.714	0	1.333	0.889	1.778	0	1.6	0.4	2	0	0.6	1.4	1	1	0.909	1.091	1.818	0.182	1.4	0.6	2	0
ARF5-001	0.857	1.143	0.273	0.545	0	1.364	0.273	3.545	1	1.667	0.333	0.286	1.143	0.571	2	0.75	1.5	0.75	0.75	0.75	1.5	1	2	1	0	0.571	2	1.143	0.286	0.889	1.778	0.444	0.889	0.8	1.2	0	2	0.364	1.636	0.667	1.333	0.182	1.818	0.667	1.333	0.8	1.2	2	0
ARF6-001	0	2	0.353	0.706	0	2.118	0.353	2.471	0.643	2.143	0.214	0	0.364	0.727	2.909	2	2	1	1	0	0	0	3.2	0	0.8	0.923	1.846	0.923	0.308	0.5	3	0	0.5	0.571	1.429	0.667	1.333	0.286	1.714	0.5	1.5	0.769	1.231	0.462	1.538	0.25	1.75	1	1
ARFGAP1-003	1.263	0.737	0	0.857	0.857	1.429	0	2.857	1.2	1.2	0.6	0.667	1.5	0	1.833	0.566	1.472	0.226	0.906	0.792	2.038	1.091	0.909	0.545	1.455	0.571	2.667	0.19	0.571	0.828	1.793	0.414	0.966	0.571	1.429	0	2	0.286	1.714	0.381	1.619	0.296	1.704	0.8	1.2	0.276	1.724	0.667	1.333
ARFGAP2-001	0.947	1.053	0.167	1	0.667	0.833	0.333	3	1.235	1.588	0.176	0.64	0.8	0.48	2.08	1.143	1.524	0.857	0.095	0.952	1.429	0.909	0.909	1.455	0.727	0.909	1.273	1.455	0.364	0.643	2	0.786	0.571	0.5	1.5	0.889	1.111	0.133	1.867	1.053	0.947	0.556	1.444	1	1	0.579	1.421	1	1
ARFGAP3-001	1.474	0.526	0.938	1.312	1.125	0.938	0.188	1.5	1.579	0.632	0.789	1.241	0.552	0.414	1.793	0.973	1.054	1.622	0.405	1.216	0.73	0.833	1	2	0.167	1.333	1.333	1.333	0	1.405	1.189	1.081	0.324	1.429	0.571	1.143	0.857	0.87	1.13	1.273	0.727	1.07	0.93	1.176	0.824	0.97	1.03	0.889	1.111
ARFGEF1-001	1.247	0.753	1.377	0.984	1.246	0.525	0.787	1.082	1.562	0.545	0.893	1.333	0.407	1.037	1.222	1.614	0.745	1.49	0.041	1.531	0.579	1.634	0.394	1.972	0	1.214	0.536	2.107	0.143	1.333	0.618	1.691	0.358	1.143	0.857	1.364	0.636	0.8	1.2	1.301	0.699	1.241	0.759	1.406	0.594	1.435	0.565	1.179	0.821
ARFGEF2-001	0.889	1.111	0.57	1.039	0.872	1.006	0.469	2.045	1.145	1.282	0.573	0.873	0.8	0.582	1.745	0.95	1.597	1.122	0.216	0.777	1.338	1.467	1.067	1.4	0.067	1.091	1.091	1.293	0.525	1.111	1.524	1.111	0.254	0.974	1.026	0.844	1.156	0.519	1.481	0.986	1.014	0.982	1.018	1.191	0.809	1.045	0.955	1	1
ARFGEF3-001	0.806	1.194	0.233	0.63	0.537	1.494	0.21	2.895	0.906	1.625	0.469	0.457	0.971	0.286	2.286	0.991	1.624	0.606	0.358	0.413	2.009	0.876	1.333	1.295	0.495	0.873	1.491	0.982	0.655	0.883	1.922	0.779	0.416	0.537	1.463	0.596	1.404	0.362	1.638	0.8	1.2	0.771	1.229	0.783	1.217	0.684	1.316	0.78	1.22
ARFIP1-001	1.231	0.769	0.818	1.091	1.909	0.273	0.682	1.227	2.5	0.333	0.167	1.895	0.421	0.421	1.263	2	0.222	1.333	0.222	1.778	0.444	1.067	0.267	2.4	0.267	1.455	1.455	1.091	0	1.379	0.828	1.793	0	1.75	0.25	1.6	0.4	0.64	1.36	1.6	0.4	1.333	0.667	1.474	0.526	1.733	0.267	2	0
ARFIP2-201	1.091	0.909	0.383	0.255	0.511	1.021	0.894	2.936	0.857	2.143	0	0	1.111	0.222	2.667	1.636	0.818	1.364	0	0.818	1.364	1.714	1.143	1.143	0	0.696	1.217	1.391	0.696	1.385	1.846	0.769	0	1.273	0.727	0.75	1.25	0.087	1.913	0.667	1.333	0.417	1.583	1.059	0.941	0.765	1.235	1	1
ARFRP1-001	1	1	0.3	0.9	0	0.9	0.6	3.3	0.273	2.727	0	0	1.25	0	2.75	0.5	1.5	0.5	1.5	0.5	1.5	1	1	0	2	0.25	2.25	0.25	1.25	1.2	1.6	0	1.2	0.5	1.5	0	2	0	2	0.667	1.333	0.375	1.625	0.5	1.5	0.154	1.846	0.5	1.5
ARG1-004	1	1	0.514	1.029	0.857	0.686	1.2	1.714	1.625	0.875	0.5	0.308	0.615	0.615	2.462	1.5	0.9	0.9	0	1.2	1.5	1.391	0.696	1.913	0	1.391	0.522	2.087	0	2	0.75	1.25	0	0.667	1.333	0.75	1.25	1.333	0.667	0.6	1.4	0.667	1.333	0.947	1.053	1.579	0.421	2	0
ARG2-001	1.818	0.182	0.158	0.947	0.947	1.421	0.789	1.737	1.435	1.043	0.522	0.857	1.143	0.286	1.714	0.375	1.312	2.062	0.188	1.125	0.938	1.333	0.762	1.714	0.19	1.111	0.889	1.778	0.222	1.667	1.167	1	0.167	1.5	0.5	1.231	0.769	0.714	1.286	0.909	1.091	1.077	0.923	1.304	0.696	1.412	0.588	1.2	0.8
ARGFX-001	0.588	1.412	0.429	0.857	0.857	1.286	1.071	1.5	0.3	1.2	1.5	0.667	0.333	1.667	1.333	1.395	1.535	0.837	0.279	0.977	0.977	1.143	1.286	1.429	0.143	1.143	1.524	1.143	0.19	1.8	1.2	0.8	0.2	1	1	0.667	1.333	0.667	1.333	1.25	0.75	0.615	1.385	1.143	0.857	0.667	1.333	0.667	1.333
ARGLU1-001	0	2	0.353	1.059	0.353	1.412	0.706	2.118	1.385	1.154	0.462	0.889	0	0.889	2.222	0.429	2.357	0.214	1.071	0.214	1.714	0	1.333	1.333	1.333	0	2	0.667	1.333	0.533	1.6	1.6	0.267	0	0	0.667	1.333	1.176	0.824	0.4	1.6	1.03	0.97	0.571	1.429	1.111	0.889	0	0
ARHGAP1-001	0.381	1.619	0.098	0.197	0.492	1.967	0	3.246	0.857	2.143	0	0.48	0.8	0.16	2.56	0.214	1.071	0.429	0.643	0.643	3	0.571	2.286	0.8	0.343	0.667	2.333	0.833	0.167	0.727	2.182	0.545	0.545	0.556	1.444	0.267	1.733	0.231	1.769	0.444	1.556	0.333	1.667	0.903	1.097	0.333	1.667	2	0
ARHGAP10-001	1.333	0.667	0.761	1.268	0.845	0.761	0.254	2.113	1.167	1.417	0.417	0.683	0.78	0.683	1.854	0.857	1.333	1.333	0.381	1.238	0.857	1.36	0.8	1.44	0.4	0.952	1.238	1.619	0.19	1.391	0.87	1.304	0.435	1.176	0.824	0.952	1.048	0.471	1.529	1.2	0.8	0.885	1.115	0.865	1.135	1.268	0.732	0.909	1.091
ARHGAP11A-001	1.515	0.485	1.113	1.423	1.485	0.495	0.742	0.742	1.432	0.682	0.886	1.246	0.459	1.508	0.787	1.937	0.52	1.748	0.047	0.992	0.756	1.643	0.357	1.786	0.214	1.462	0.308	2.154	0.077	1.422	0.533	1.778	0.267	1.6	0.4	1.379	0.621	0.737	1.263	1.508	0.492	1.099	0.901	1.641	0.359	1.525	0.475	1.474	0.526
ARHGAP11B-001	1.636	0.364	0.632	1.105	1.579	0.789	0.632	1.263	1.636	0	1.364	0.421	0.632	1.053	1.895	3	1	0.333	0	0.667	1	1.091	0.727	2.182	0	0.5	0.5	2.5	0.5	1.474	0.632	1.684	0.211	0.8	1.2	1.538	0.462	0.222	1.778	1.5	0.5	0.762	1.238	1.556	0.444	1.667	0.333	1	1
ARHGAP12-009	1.517	0.483	0.952	1.333	1.524	0.667	0.476	1.048	1.636	0.409	0.955	1.244	0.622	1.067	1.067	1.348	0.944	1.146	0.135	1.213	1.213	0.957	0.696	2.174	0.174	1.617	0.766	1.447	0.17	1.5	0.625	1.625	0.25	1.308	0.692	1.889	0.111	0.868	1.132	1.469	0.531	1.083	0.917	1.306	0.694	1.424	0.576	1.333	0.667
ARHGAP15-001	1.1	0.9	0.545	1.091	0.682	0.955	0.682	2.045	1.312	1.031	0.656	1.185	1.185	0.741	0.889	1.149	1.532	0.766	0.128	1.404	1.021	1.75	0	1.5	0.75	1.167	1	1.667	0.167	1.8	0.8	1	0.4	0.571	1.429	0.706	1.294	1.12	0.88	1.217	0.783	1.304	0.696	1.083	0.917	1.353	0.647	1.5	0.5
ARHGAP17-001	1.043	0.957	0.935	0.935	1.091	0.623	0.39	2.026	1.125	0.875	1	0.667	0.762	0.667	1.905	1.154	1.231	1.077	0.154	0.769	1.615	0.935	1.533	1.009	0.523	1.04	1.36	1.04	0.56	1.59	0.821	1.333	0.256	1.111	0.889	0.812	1.188	0.519	1.481	0.941	1.059	0.863	1.137	0.833	1.167	1.143	0.857	1.429	0.571
ARHGAP18-001	1.667	0.333	0.64	1.36	1.2	1.12	0.8	0.88	1.5	0.938	0.562	1.231	0.923	1.026	0.821	0.955	1.091	0.818	0.409	1.364	1.364	1.429	0.857	1.571	0.143	0.778	1	1.667	0.556	1.043	1.565	1.304	0.087	1.2	0.8	1.5	0.5	0.783	1.217	1.071	0.929	1.125	0.875	1.257	0.743	1.258	0.742	0.4	1.6
ARHGAP19-003	1.478	0.522	0.59	1.672	0.984	1.279	0.295	1.18	1.625	0.875	0.5	0.421	1.263	0.842	1.474	1.5	1.5	1.5	0.167	1	0.333	1.846	0.308	1.538	0.308	1.667	0.667	1.167	0.5	1.467	0.933	1.333	0.267	1	1	0.8	1.2	0.519	1.481	1.36	0.64	0.8	1.2	1.091	0.909	0.8	1.2	0.8	1.2
ARHGAP19-SLIT1-001	1.455	0.545	0.581	1.742	0.968	1.258	0.29	1.161	1.56	0.84	0.6	0.421	1.263	0.842	1.474	1.256	1.395	1.674	0.14	0.837	0.698	1.846	0.308	1.538	0.308	1.63	0.593	1.333	0.444	1.419	0.903	1.419	0.258	1	1	0.8	1.2	0.519	1.481	1.308	0.692	0.8	1.2	1.091	0.909	0.8	1.2	0.5	1.5
ARHGAP20-001	1.282	0.718	0.885	0.689	1.131	1.18	0.738	1.377	1.532	0.702	0.766	1	0.786	0.429	1.786	1.692	1.192	1.154	0.038	0.692	1.231	0.842	1.211	1.684	0.263	1.484	0.903	1.613	0	1	1.688	1.062	0.25	1.308	0.692	1.333	0.667	0.8	1.2	1.273	0.727	1.093	0.907	0.969	1.031	0.987	1.013	0.815	1.185
ARHGAP21-001	1.417	0.583	1.168	1.007	1.047	0.685	0.725	1.369	1.081	0.977	0.942	1.102	0.898	0.653	1.347	1.351	0.824	1.374	0.16	1.214	1.076	1.417	0.85	1.575	0.157	1.17	0.898	1.524	0.408	1.469	1.184	1.265	0.082	1.314	0.686	1.265	0.735	0.787	1.213	1.125	0.875	1.362	0.638	1.339	0.661	1.324	0.676	1	1
ARHGAP22-002	1.059	0.941	0.156	0.312	0.312	1.325	0.468	3.429	0.316	2.368	0.316	0.308	1.128	0.205	2.359	0.308	2	0.231	0.769	0.462	2.231	0.655	1.818	0.655	0.873	1.103	1.655	0.69	0.552	0.167	2.25	0.5	1.083	0.182	1.818	0.143	1.857	0.242	1.758	0.5	1.5	0.545	1.455	0.323	1.677	0.561	1.439	0.4	1.6
ARHGAP23-006	0.474	1.526	0.048	0.384	0.24	1.536	0.096	3.696	0.698	2.163	0.14	0.211	1.053	0.211	2.526	0.769	1.577	0.538	0.769	0.5	1.846	0.711	1.816	0.632	0.842	0.62	2.254	0.451	0.676	0.634	1.738	0.359	1.269	0.414	1.586	0.48	1.52	0.125	1.875	0.457	1.543	0.373	1.627	0.565	1.435	0.255	1.745	0.545	1.455
ARHGAP24-001	1.481	0.519	0.484	1.161	0.774	1.452	0.484	1.645	1.227	0.818	0.955	1.116	0.558	0.558	1.767	0.538	1.308	0.615	0.077	1.308	2.154	1	1.556	1.222	0.222	0.744	1.767	0.93	0.558	0.8	1.44	1.6	0.16	1.467	0.533	0.857	1.143	0.571	1.429	0.83	1.17	0.836	1.164	1.122	0.878	1.051	0.949	0.909	1.091
ARHGAP25-001	0.909	1.091	0.115	0.808	0.462	1.962	0.577	2.077	0.6	1.92	0.48	0.667	0.889	0.222	2.222	1.263	1.789	0.526	0.316	0.632	1.474	1.026	1.641	1.026	0.308	1.517	0.69	1.379	0.414	1.524	1.429	0.571	0.476	0.857	1.143	1.143	0.857	0.486	1.514	0.615	1.385	0.706	1.294	0.778	1.222	0.984	1.016	1.556	0.444
ARHGAP26-001	1.026	0.974	0.38	1.139	0.759	1.899	0.152	1.671	0.538	1.769	0.692	0.98	1.143	0.408	1.469	1.071	1.286	1.071	0.429	0.643	1.5	0.651	1.581	1.395	0.372	1.091	1.273	1.182	0.455	1	1.091	1.364	0.545	0.941	1.059	0.696	1.304	0.571	1.429	0.769	1.231	0.78	1.22	0.778	1.222	1.083	0.917	0.615	1.385
ARHGAP27-202	0.296	1.704	0	0.667	0.25	1.083	0.25	3.75	0.429	2.429	0.143	0.276	0.897	0	2.828	0.56	1.04	0.24	0.88	0.32	2.96	0.703	1.978	0.571	0.747	0.558	2.233	0.465	0.744	0.329	2.071	0.376	1.224	0.154	1.846	0.348	1.652	0.054	1.946	0.5	1.5	0.333	1.667	0.261	1.739	0.051	1.949	0.5	1.5
ARHGAP28-006	1.286	0.714	0.806	0.806	0.896	1.343	0.537	1.612	1.583	0.667	0.75	1.067	0.889	0.711	1.333	1.364	1.091	1.273	0.364	1.182	0.727	1.268	0.878	1.463	0.39	1.412	1.529	0.824	0.235	0.945	1.6	0.945	0.509	1.286	0.714	1.067	0.933	1.267	0.733	0.966	1.034	1.193	0.807	1.25	0.75	1.344	0.656	0.857	1.143
ARHGAP29-001	1.569	0.431	0.94	1.075	1.478	1.164	0.806	0.537	1.258	0.774	0.968	1.397	0.381	0.952	1.27	1.426	1.131	1.721	0.049	1.23	0.443	1.625	0.562	1.75	0.062	1.806	0.387	1.742	0.065	1.444	0.444	2.056	0.056	1.176	0.824	1.333	0.667	1.133	0.867	1.324	0.676	1.264	0.736	1.206	0.794	1.351	0.649	1.778	0.222
ARHGAP30-007	0.857	1.143	0.13	0.848	0.848	1.043	0.717	2.413	0.462	2.192	0.346	0.852	0.918	0.459	1.77	1.402	1.234	0.897	0.112	1.121	1.234	1.348	1.261	1.217	0.174	1.185	1.481	1.333	0	1.404	1.191	1.319	0.085	0.889	1.111	0.667	1.333	0.48	1.52	0.737	1.263	0.625	1.375	0.807	1.193	0.652	1.348	1	1
ARHGAP31-001	0.973	1.027	0.234	0.562	1.031	1.172	0.422	2.578	1.25	1.312	0.438	0.831	0.883	0.571	1.714	0.972	1.106	1.207	0.335	0.536	1.844	1.387	1.12	1.2	0.293	0.872	1.692	1.179	0.256	1.103	1.471	1.149	0.276	0.667	1.333	0.774	1.226	0.507	1.493	0.889	1.111	0.732	1.268	0.982	1.018	0.652	1.348	1.25	0.75
ARHGAP32-001	0.881	1.119	0.735	0.89	1.394	0.697	0.426	1.858	1.131	1.328	0.541	1.173	1.023	0.541	1.263	1.711	1.19	1.066	0.025	1.041	0.967	1.263	0.947	1.474	0.316	1.189	1.189	1.369	0.252	1.432	1.162	1.216	0.189	1.159	0.841	1.086	0.914	0.491	1.509	1.294	0.706	0.991	1.009	1.137	0.863	0.973	1.027	1.467	0.533
ARHGAP33-002	0.606	1.394	0.048	0.095	0.429	1.857	0.238	3.333	0.667	2	0.333	0.308	1.077	0	2.615	0.842	1.684	1.053	0.316	0.789	1.316	0.889	1.753	0.914	0.444	0.513	2.256	0.821	0.41	0.682	2.045	0.773	0.5	0.333	1.667	0.519	1.481	0.286	1.714	0.556	1.444	0.273	1.727	0.833	1.167	0.2	1.8	0.5	1.5
ARHGAP35-001	1.46	0.54	0.73	0.77	1.054	0.973	0.446	2.027	1.432	1.057	0.511	0.864	1.136	0.318	1.682	1.431	1.108	0.554	0.138	1.108	1.662	1	1.5	1.136	0.364	0.986	1.534	0.986	0.493	1.547	1.387	0.907	0.16	0.791	1.209	0.927	1.073	0.563	1.437	0.841	1.159	0.766	1.234	1.034	0.966	0.983	1.017	1.259	0.741
ARHGAP36-005	1.2	0.8	0.261	1.13	0.696	0.957	0.087	2.87	2	0.75	0.25	0.526	0.947	0.316	2.211	1.579	1.737	0.632	0.158	0.947	0.947	1.125	1.375	1	0.5	1.455	1.455	0.727	0.364	1.463	1.268	0.976	0.293	0.333	1.667	1.077	0.923	0.56	1.44	0.667	1.333	0.667	1.333	1.379	0.621	0.895	1.105	0	2
ARHGAP39-002	0.111	1.889	0	0.379	0.253	1.137	0.126	4.105	0.3	2.5	0.2	0.136	1.288	0	2.576	0.346	1.904	0.288	0.577	0.115	2.769	0.192	2.308	0.5	1	0.5	1.917	0.583	1	0.241	2.554	0.096	1.108	0.256	1.744	0.167	1.833	0.06	1.94	0.357	1.643	0.203	1.797	0.273	1.727	0.202	1.798	0.333	1.667
ARHGAP4-001	0.444	1.556	0	0.254	0.203	1.424	0.102	4.017	0.857	1.929	0.214	0.188	0.938	0.125	2.75	0.585	1.171	0.512	0.585	0.585	2.561	0.657	1.91	0.836	0.597	0.465	1.767	0.651	1.116	0.847	2.071	0.659	0.424	0.5	1.5	0.444	1.556	0.188	1.812	0.353	1.647	0.244	1.756	0.667	1.333	0.174	1.826	0.333	1.667
ARHGAP40-201	0.933	1.067	0.133	0.467	0.667	1.933	0.2	2.6	0.2	2.2	0.6	0.39	1.366	0.098	2.146	0.955	1.909	0.682	0.273	0.545	1.636	1.222	1.667	0.556	0.556	0.87	1.565	1.043	0.522	0.851	1.872	0.766	0.511	0.75	1.25	0.471	1.529	0.343	1.657	0.947	1.053	0.541	1.459	0.667	1.333	0.976	1.024	1.333	0.667
ARHGAP42-201	1.389	0.611	0.935	0.935	1.091	0.935	0.545	1.558	1.74	0.66	0.6	1.171	0.878	0.878	1.073	1.625	1.062	1.375	0	0.812	1.125	1.277	0.511	1.617	0.596	1.545	0.455	1.727	0.273	1.412	0.627	1.882	0.078	1.241	0.759	1.294	0.706	0.884	1.116	1.212	0.788	1.229	0.771	1.105	0.895	1.306	0.694	0.769	1.231
ARHGAP44-011	1.176	0.824	0.279	1.047	0.698	1.256	0.349	2.372	1.2	1.3	0.5	0.421	0.737	0.842	2	0.805	1.683	0.659	0.732	0.585	1.537	1.136	1.531	0.642	0.691	0.8	1.1	1.4	0.7	1.26	1.479	0.877	0.384	0.667	1.333	0.375	1.625	0.481	1.519	0.818	1.182	0.694	1.306	0.727	1.273	0.61	1.39	1.273	0.727
ARHGAP45-003	0.312	1.688	0	0.102	0.305	1.322	0.254	4.017	0.346	2.538	0.115	0.119	1.254	0.179	2.448	0.117	1.806	0.408	0.99	0.466	2.214	0.389	2	0.389	1.222	0.302	1.962	0.604	1.132	0.602	2.265	0.283	0.85	0.417	1.583	0.303	1.697	0.102	1.898	0.231	1.769	0.226	1.774	0.302	1.698	0.226	1.774	0.522	1.478
ARHGAP5-001	1.559	0.441	1.401	1.314	1.664	0.35	0.745	0.526	1.719	0.438	0.843	1.287	0.414	1.195	1.103	1.455	0.606	1.636	0.121	1.758	0.424	1.708	0.404	1.753	0.135	1.628	0.651	1.581	0.14	1.534	0.767	1.644	0.055	1.4	0.6	1.689	0.311	0.933	1.067	1.316	0.684	1.456	0.544	1.588	0.412	1.491	0.509	1.231	0.769
ARHGAP6-001	0.88	1.12	0.466	0.583	0.466	1.515	0.524	2.447	0.692	1.962	0.346	0.7	1.2	0.1	2	0.677	1.489	1.173	0.451	0.722	1.489	1.026	1.385	0.923	0.667	0.41	1.538	1.026	1.026	0.895	1.842	0.474	0.789	0.857	1.143	0.706	1.294	0.5	1.5	0.692	1.308	1.04	0.96	0.702	1.298	0.6	1.4	0.769	1.231
ARHGAP8-001	0.421	1.579	0.097	0.581	0.29	1.742	0.097	3.194	0.474	2.526	0	0.414	1.793	0	1.793	0.182	1.818	0	0.182	1.091	2.727	1.053	1.368	0.737	0.842	0.5	1.833	0.833	0.833	0.4	2	1.2	0.4	0.4	1.6	0.267	1.733	0.455	1.545	0.25	1.75	0.538	1.462	0.824	1.176	0.48	1.52	0.8	1.2
ARHGAP9-002	0.737	1.263	0.286	0.629	0.514	1.371	0.4	2.8	0.947	1.263	0.789	0.105	1.053	0.211	2.632	0.847	1.482	0.776	0.424	0.635	1.835	0.905	1.286	1.286	0.524	1.1	1.4	1.1	0.4	1.098	1.412	0.863	0.627	0.909	1.091	0.7	1.3	0.439	1.561	0.4	1.6	0.348	1.652	0.778	1.222	0.75	1.25	0.714	1.286
ARHGDIA-006	0.667	1.333	0	0	0	1.895	0	4.105	0.667	1.667	0.667	0.667	1.111	0	2.222	0.5	2	0.5	1	0.5	1.5	0.429	2.286	0.714	0.571	1.111	0.889	0.667	1.333	1.053	2.105	0.632	0.211	0	2	1	1	0.167	1.833	0	2	0.308	1.692	0.167	1.833	0	2	1.6	0.4
ARHGDIB-001	0.4	1.6	0.333	0	0.333	1.667	0.333	3.333	2.5	0.5	0	1.25	0.75	0	2	0.6	1.2	0.6	0.6	1.2	1.8	1.143	0.571	1.714	0.571	1.067	1.6	0.8	0.533	0.571	2.286	0.571	0.571	1	1	0.4	1.6	0.5	1.5	0.8	1.2	0.957	1.043	1.222	0.778	0.667	1.333	2	0
ARHGDIG-001	1	1	0	0.343	0	1.371	0	4.286	0.75	2.25	0	0.32	1.12	0	2.56	0	1.8	0	0.6	0	3.6	0	1.25	0.5	2.25	0.5	2	1	0.5	1.067	1.067	0.267	1.6	0.75	1.25	0	2	0	2	2	0	0	2	0.444	1.556	0.4	1.6	0.4	1.6
ARHGEF1-010	0.581	1.419	0.049	0.295	0.492	1.328	0.098	3.738	0.286	2.571	0.143	0.377	1.057	0.075	2.491	0.64	1.52	0.48	0.32	0.56	2.48	1	1.778	0.889	0.333	0.585	1.951	0.683	0.78	0.765	2.412	0.412	0.412	0.25	1.75	0.476	1.524	0.213	1.787	0.316	1.684	0.444	1.556	0.509	1.491	0.4	1.6	0.5	1.5
ARHGEF10-202	0.706	1.294	0.605	0.651	0.698	1.07	0.372	2.605	0.983	1.655	0.362	0.667	1.417	0.292	1.625	0.877	1.385	0.554	0.462	0.831	1.892	1.079	1.303	0.944	0.674	0.459	1.508	0.918	1.115	0.929	1.818	0.889	0.364	0.848	1.152	0.615	1.385	0.485	1.515	0.833	1.167	0.701	1.299	0.904	1.096	0.93	1.07	0.667	1.333
ARHGEF10L-001	0.286	1.714	0.04	0.48	0.36	1.64	0.24	3.24	0.412	2.412	0.176	0.227	1.364	0	2.409	0.275	1.817	0.275	0.44	0.55	2.642	0.917	1.625	1.042	0.417	0.69	2.276	0.483	0.552	0.958	2	0.583	0.458	0.364	1.636	0.387	1.613	0.097	1.903	0.222	1.778	0.164	1.836	0.486	1.514	0.182	1.818	0.571	1.429
ARHGEF11-001	0.529	1.471	0.246	0.386	0.316	1.474	0.632	2.947	0.738	1.985	0.277	0.588	1.059	0.353	2	1.294	1.137	1.02	0.235	0.667	1.647	1.489	1.226	1.139	0.146	0.486	1.73	1.514	0.27	1.149	1.584	1.069	0.198	1.182	0.818	0.684	1.316	0.405	1.595	0.791	1.209	0.597	1.403	0.774	1.226	0.696	1.304	1	1
ARHGEF12-001	1.333	0.667	1.106	1.447	0.851	0.426	0.681	1.489	1.703	1.095	0.203	1.244	0.711	0.889	1.156	1.315	0.863	1.562	0.082	1.562	0.616	1.438	0.944	1.483	0.135	1.407	0.791	1.67	0.132	1.58	0.79	1.531	0.099	1.241	0.759	1.306	0.694	0.612	1.388	1.362	0.638	0.94	1.06	1.34	0.66	1.165	0.835	1.529	0.471
ARHGEF15-001	0.4	1.6	0.121	0.121	0.788	1.576	0.364	3.03	0.214	2.786	0	0.372	1.302	0	2.326	1.084	2.386	0.723	0.217	0.506	1.084	1.234	1.57	0.935	0.262	0.833	2.167	0.583	0.417	1.538	1.6	0.8	0.062	1.091	0.909	0.235	1.765	0.25	1.75	1.222	0.778	0.444	1.556	1.125	0.875	0.643	1.357	0.824	1.176
ARHGEF16-001	0.16	1.84	0.073	0.146	0.293	1.976	0.073	3.439	0.375	2.375	0.25	0.293	1.366	0.098	2.244	0.29	2.129	0.097	0.29	0.387	2.806	0.571	1.81	0.952	0.667	0.276	2.069	0.552	1.103	0.462	2.462	0.385	0.692	0.154	1.846	0.095	1.905	0.163	1.837	0.143	1.857	0.263	1.737	0.556	1.444	0.169	1.831	0	2
ARHGEF17-001	0.667	1.333	0.092	0.4	0.585	1.354	0.277	3.292	0.577	2.192	0.231	0.427	1.126	0.194	2.252	0.788	1.525	0.508	0.559	0.839	1.78	1.321	1.302	0.811	0.566	0.536	2.021	0.742	0.701	0.651	1.977	0.767	0.605	0.667	1.333	0.533	1.467	0.253	1.747	0.552	1.448	0.324	1.676	0.509	1.491	0.338	1.662	0.486	1.514
ARHGEF18-001	0.765	1.235	0.092	0.415	0.415	1.477	0.277	3.323	0.5	2.429	0.071	0.24	1.28	0.24	2.24	0.849	1.245	0.453	0.566	0.509	2.377	0.444	1.728	1.037	0.79	0.16	1.76	1.28	0.8	0.791	2.022	0.308	0.879	0.526	1.474	0.2	1.8	0.325	1.675	0.471	1.529	0.687	1.313	0.528	1.472	0.378	1.622	0.5	1.5
ARHGEF19-001	0.417	1.583	0.122	0.49	0.306	1.286	0.245	3.551	0.167	2.833	0	0.435	1.043	0.522	2	0.911	1.291	0.456	0.532	0.608	2.203	1.115	1.574	0.787	0.525	0.375	2.375	1	0.25	0.688	2.062	1	0.25	0.545	1.455	0.19	1.81	0.095	1.905	0.833	1.167	0.182	1.818	0.519	1.481	0.351	1.649	0.667	1.333
ARHGEF2-004	0.667	1.333	0.286	0.476	0.333	1.238	0.571	3.095	0.789	2.211	0	0.245	0.816	0.735	2.204	0.8	1.533	0.533	0.333	0.933	1.867	1.333	1.333	1.02	0.314	0.552	2.138	0.966	0.345	0.789	2.31	0.62	0.282	0.75	1.25	1.048	0.952	0.25	1.75	0.815	1.185	0.468	1.532	0.704	1.296	0.511	1.489	0.556	1.444
ARHGEF25-003	1.143	0.857	0	1.068	0.329	1.233	0.411	2.959	0.818	1.909	0.273	0	1.379	0.276	2.345	1.333	1.067	0.533	0.133	1.467	1.467	1.28	1.52	1.04	0.16	1.167	1.333	1	0.5	1.659	1.561	0.683	0.098	1.176	0.824	1.167	0.833	0.462	1.538	0.727	1.273	0.8	1.2	0.897	1.103	0.453	1.547	0.8	1.2
ARHGEF26-001	1.52	0.48	0.494	1.2	0.706	1.482	0.635	1.482	1.371	0.771	0.857	0.582	1.018	0.291	2.109	1.125	1.5	0.625	0.438	0.875	1.438	1.079	1.587	0.444	0.889	0.936	1.021	1.532	0.511	0.766	1.617	0.936	0.681	1.111	0.889	0.8	1.2	0.7	1.3	1.081	0.919	0.844	1.156	1.026	0.974	0.986	1.014	1.2	0.8
ARHGEF28-005	1.132	0.868	0.597	1.194	1.005	0.911	0.534	1.759	1.324	1.191	0.485	0.828	0.874	0.46	1.839	1.515	0.928	1.113	0.278	1.082	1.082	1.351	0.865	1.297	0.486	1.319	1.064	1.319	0.298	1.228	1.426	0.911	0.436	0.765	1.235	1.033	0.967	0.447	1.553	1.344	0.656	1.221	0.779	1.108	0.892	1.082	0.918	1.231	0.769
ARHGEF3-002	0.526	1.474	0.281	0.75	1.312	1.312	0.75	1.594	1.043	1.435	0.522	0.769	1.385	0.308	1.538	0.526	1.474	0.105	0.632	1.474	1.789	1.231	1.846	0.769	0.154	0.667	1.333	1.333	0.667	0.87	2.087	0.87	0.174	0.889	1.111	0.833	1.167	0.811	1.189	1.172	0.828	1.412	0.588	0.824	1.176	1.273	0.727	1.125	0.875
ARHGEF33-001	0.5	1.5	0.5	0.786	0.857	1	0.286	2.571	0.577	2.077	0.346	1.111	1.222	0.556	1.111	1.111	1.556	0.815	0.296	0.444	1.778	1.097	1.29	0.581	1.032	1.212	0.97	1.212	0.606	0.747	1.973	0.427	0.853	0.75	1.25	0.762	1.238	0.814	1.186	1.259	0.741	1	1	0.938	1.062	0.966	1.034	0.833	1.167
ARHGEF35-001	1.75	0.25	0.3	1.05	0.9	0.75	1.05	1.95	1.154	0.923	0.923	0.632	0.842	0.842	1.684	2.233	0.698	0.977	0	0.977	1.116	0.8	1.829	1.257	0.114	2.444	0.889	0.444	0.222	1.176	1.176	1.176	0.471	2	0	1.273	0.727	0.45	1.55	1.25	0.75	0.667	1.333	1	1	0.814	1.186	1.143	0.857
ARHGEF37-001	0.842	1.158	0.062	0.438	0.562	1	0.5	3.438	0.391	2.348	0.261	0.24	0.96	0.16	2.64	1.227	0.955	0.409	0.273	1.091	2.045	1.3	1	0.9	0.8	0.645	1.935	1.161	0.258	0.936	2.043	0.681	0.34	0.571	1.429	0.8	1.2	0.377	1.623	0.5	1.5	0.5	1.5	0.552	1.448	0.549	1.451	1.143	0.857
ARHGEF38-001	1.143	0.857	0.688	1	0.938	0.875	0.625	1.875	1.658	0.789	0.553	1.143	0.19	0.476	2.19	1.13	0.87	1.304	0.087	1.217	1.391	0.462	1.077	2.154	0.308	1.029	1.486	1.371	0.114	1.756	1.268	0.976	0	1.071	0.929	1.333	0.667	0.683	1.317	1.135	0.865	1.061	0.939	0.851	1.149	1.143	0.857	1.375	0.625
ARHGEF39-001	1	1	0.113	0.453	0.566	1.698	0.453	2.717	0.6	1.8	0.6	0	1.455	0.727	1.818	0	1.5	1.2	0.3	1.5	1.5	2.2	1.2	0.4	0.2	1.067	1.867	0.8	0.267	1.143	2.667	0.19	0	0.5	1.5	1	1	0.414	1.586	0.75	1.25	0.923	1.077	0.4	1.6	0.333	1.667	0.5	1.5
ARHGEF4-005	0.85	1.15	0.188	0.862	0.488	1.688	0.375	2.4	0.6	1.867	0.533	0.819	1.108	0.145	1.928	0.966	1.069	0.759	0.207	1.034	1.966	1.143	1.615	0.795	0.447	0.833	1.458	1.167	0.542	0.838	1.703	1.081	0.378	0.385	1.615	0.481	1.519	0.286	1.714	0.585	1.415	0.494	1.506	0.667	1.333	0.711	1.289	0.368	1.632
ARHGEF40-001	0.788	1.212	0.121	0.302	0.754	1.085	0.362	3.377	1.393	1.393	0.214	0.312	0.675	0.468	2.545	1.009	1.234	0.561	0.224	1.178	1.794	1.068	1.315	1.479	0.137	0.903	1.29	1.161	0.645	0.979	1.902	0.951	0.168	0.947	1.053	0.65	1.35	0.361	1.639	0.933	1.067	0.524	1.476	0.76	1.24	0.51	1.49	0.867	1.133
ARHGEF5-001	0.909	1.091	0.216	0.734	0.647	0.993	0.734	2.676	0.951	1.463	0.585	0.468	1.143	0.468	1.922	1.239	1.598	0.946	0.13	0.783	1.304	1.185	1.531	1.037	0.247	1.35	1.3	1	0.35	1.057	2	0.717	0.226	0.783	1.217	0.978	1.022	0.481	1.519	0.762	1.238	0.691	1.309	0.754	1.246	0.716	1.284	1.048	0.952
ARHGEF6-001	1.25	0.75	1.116	0.698	1.047	0.837	0.419	1.884	1.125	1.275	0.6	0.978	0.8	0.711	1.511	1.28	0.88	1.36	0.32	1.44	0.72	1.622	0.541	1.622	0.216	1.532	0.766	1.447	0.255	1.455	0.606	1.939	0	1.333	0.667	1.667	0.333	0.884	1.116	1	1	1.273	0.727	1.308	0.692	1.211	0.789	1.273	0.727
ARHGEF7-202	0.952	1.048	0.442	0.758	0.695	1.2	0.505	2.4	1.034	1.241	0.724	0.211	1.579	0.526	1.684	1.213	0.944	1.011	0.404	0.944	1.483	1.308	1.769	0.462	0.462	0.667	1.4	1	0.933	1.222	1.556	0.778	0.444	1	1	0.696	1.304	0.564	1.436	1.056	0.944	0.98	1.02	0.97	1.03	0.78	1.22	0.75	1.25
ARHGEF9-013	0.867	1.133	0.419	1.256	0.279	1.256	0.837	1.953	0.943	1.629	0.429	0.387	1.677	0.645	1.29	0.938	0.75	1.125	0.562	0.562	2.062	0.762	1.524	1.333	0.381	3	0.667	0	0.333	2.143	1.286	0.571	0	0.818	1.182	0.267	1.733	0.343	1.657	0.615	1.385	0.722	1.278	0.851	1.149	0.476	1.524	1	1
ARID1A-001	0.905	1.095	0.217	0.957	0.522	1.348	0.522	2.435	1.036	1.582	0.382	0.657	0.657	0.716	1.97	0.968	1.452	0.75	0.484	0.75	1.597	1.135	1.243	1.149	0.473	1.01	1.437	1.282	0.272	0.725	1.99	0.622	0.663	1.103	0.897	0.578	1.422	0.393	1.607	0.731	1.269	0.453	1.547	0.821	1.179	0.706	1.294	0.75	1.25
ARID1B-010	1.122	0.878	0.313	1.299	0.672	0.985	0.313	2.418	1.033	1.574	0.393	0.667	1.389	0.278	1.667	0.804	1.435	0.478	0.478	0.761	2.043	0.874	1.244	1.081	0.8	1.135	1.514	0.541	0.811	0.563	1.327	0.945	1.166	0.771	1.229	0.646	1.354	0.345	1.655	0.494	1.506	0.756	1.244	0.787	1.213	0.725	1.275	0.737	1.263
ARID2-001	1.5	0.5	1.455	0.727	1.455	0.636	0.909	0.818	1.677	0.645	0.677	1.513	0.462	1.103	0.923	1.683	0.571	1.651	0.317	1.27	0.508	1.478	0.382	2.013	0.127	1.9	0.533	1.367	0.2	1.516	0.613	1.677	0.194	1.111	0.889	1.49	0.51	0.889	1.111	1.372	0.628	1.185	0.815	1.433	0.567	1.247	0.753	1.31	0.69
ARID3A-001	0.769	1.231	0	0.5	0.125	1.25	0.25	3.875	0.2	2.6	0.2	0.381	0.571	0.19	2.857	0.682	1.5	0.545	0.545	0.409	2.318	0.857	2.071	0.571	0.5	0.16	1.92	0.96	0.96	0.658	1.918	1.096	0.329	0	2	0	2	0.333	1.667	0.333	1.667	0.435	1.565	0.64	1.36	0.203	1.797	2	0
ARID3B-201	1.143	0.857	0.235	0.588	0.706	1.529	0.235	2.706	0.45	2.4	0.15	0.348	0.696	0.174	2.783	0.75	1.5	0.75	0.214	0.643	2.143	1.116	1.488	1.209	0.186	0.606	2.303	0.727	0.364	1.125	1.562	1.25	0.062	1.333	0.667	1	1	0.333	1.667	0.625	1.375	0.714	1.286	1.417	0.583	0.526	1.474	2	0
ARID3C-002	0.889	1.111	0	0.837	0.14	1.116	0.558	3.349	0.6	2.1	0.3	0.471	0.941	0	2.588	0.231	1.615	0	0.462	1.154	2.538	1.311	1.246	1.049	0.393	0.842	2.316	0.421	0.421	1	1.545	1.091	0.364	0.222	1.778	1	1	0.19	1.81	0.667	1.333	0.4	1.6	0.833	1.167	0.541	1.459	0.4	1.6
ARID4A-001	1.5	0.5	1.516	1.011	1.263	0.884	0.758	0.568	1.574	0.59	0.836	1.231	0.246	1.662	0.862	1.857	0.286	1.429	0.143	1.619	0.667	1.714	0.286	1.643	0.357	1.29	0.903	1.613	0.194	1.6	0.727	1.527	0.145	1.52	0.48	1.556	0.444	1.045	0.955	1.559	0.441	1.203	0.797	1.411	0.589	1.396	0.604	1.412	0.588
ARID4B-004	1.769	0.231	1.2	0.975	1.65	0.6	0.675	0.9	1.472	0.453	1.075	1.063	0.861	1.063	1.013	1.333	0.708	1.5	0.167	1.75	0.542	1.433	0.418	2.03	0.119	1.524	0.254	2.032	0.19	1.846	0.738	1.354	0.062	0.923	1.077	1.684	0.316	0.8	1.2	1.303	0.697	1.329	0.671	1.621	0.379	1.348	0.652	1.368	0.632
ARID5A-001	0.2	1.8	0	0.444	0.556	1.333	0.333	3.333	0.333	2.667	0	0.16	1.28	0	2.56	0.913	1.696	0.391	0.261	0.522	2.217	0.629	1.886	0.971	0.514	0.32	2.24	0.48	0.96	0.6	2.067	0.933	0.4	0.308	1.692	0.316	1.684	0	2	0	2	0.553	1.447	0.75	1.25	0.093	1.907	0.333	1.667
ARID5B-001	0.889	1.111	0.486	0.865	1.135	1.243	0.162	2.108	1.267	1	0.733	0.571	1.224	0.571	1.633	0.692	1.615	1.015	0.415	0.831	1.431	1.196	1.113	1.237	0.454	0.75	1.417	1.167	0.667	1.027	1.351	1.027	0.595	0.765	1.235	0.936	1.064	0.621	1.379	0.783	1.217	1.103	0.897	0.8	1.2	1.093	0.907	1.2	0.8
ARIH1-001	1.125	0.875	1.05	0.3	0.6	1.05	0.6	2.4	1.429	1	0.571	1.103	1.103	0.414	1.379	0.96	0.96	0.72	0.96	1.2	1.2	1.647	0.706	1.176	0.471	1	0.6	2	0.4	0.96	1.28	1.76	0	0.72	1.28	1.222	0.778	0.414	1.586	1	1	1.056	0.944	1.25	0.75	0.5	1.5	1.312	0.688
ARIH2-001	0.933	1.067	0.486	1.135	0.486	1.622	0.811	1.459	1.071	1.071	0.857	1.143	0.714	0.571	1.571	1.6	0.8	1.2	0	0.8	1.6	1.2	1.6	1.2	0	0.706	1.412	1.647	0.235	1.467	1.333	0.933	0.267	0.593	1.407	0.737	1.263	0.353	1.647	1.25	0.75	0.714	1.286	0.333	1.667	0.723	1.277	0.929	1.071
ARIH2OS-001	1.5	0.5	0.692	0.692	1.385	1.154	0.692	1.385	1	1.333	0.667	1.217	1.739	0.348	0.696	1.5	1.5	0.75	0.5	0.75	1	0	1.077	0.769	2.154	0.667	2	0.667	0.667	0.757	1.73	0.324	1.189	0	2	0	2	0.545	1.455	0.667	1.333	0.667	1.333	0.5	1.5	0.75	1.25	0.5	1.5
ARL1-007	1.111	0.889	2.333	1.667	1.333	0	0	0.667	2	0.25	0.75	0.706	0.706	0.941	1.647	0.4	1.2	2.8	0	1.6	0	2	0	2	0	1.143	1.143	0.857	0.857	0.333	1.333	2.333	0	0.667	1.333	0.667	1.333	0.75	1.25	1.2	0.8	1.636	0.364	0.889	1.111	1	1	1.5	0.5
ARL10-001	0.8	1.2	0	0.632	0	1.105	0.316	3.947	1	2	0	0.2	0.4	0	3.4	0	1.091	0	1.636	0.545	2.727	1	1.75	0.25	1	0	3.333	0	0.667	0.6	1.6	0.6	1.2	0	2	0	2	0	2	0	2	0.222	1.778	0.375	1.625	0.296	1.704	0	0
ARL11-001	0	2	0.194	0.194	0.581	1.548	0.194	3.29	0	3	0	0.615	0.615	0	2.769	1.2	0.4	0.4	0.8	0.8	2.4	1.2	2	0	0.8	1.333	0.889	1.333	0.444	0.889	1.778	0.444	0.889	0.667	1.333	0.4	1.6	0	2	0.333	1.667	0.4	1.6	0.6	1.4	0.571	1.429	0.5	1.5
ARL13A-003	0.4	1.6	1.297	0.486	1.459	0.162	1.459	1.135	0.833	1.833	0.333	1	0.667	0.667	1.667	1.154	1.615	1.846	0.462	0.462	0.462	1.333	1.333	1.333	0	0.889	0.667	2	0.444	1.333	1	1.667	0	1.333	0.667	1.667	0.333	0.8	1.2	1	1	0.923	1.077	1	1	1.4	0.6	0.462	1.538
ARL13B-004	1.2	0.8	0.833	1.167	1.667	0.167	0.833	1.333	0.955	0.955	1.091	0.909	0.909	0.909	1.273	0.6	0.9	1.8	0.6	2.1	0	1.931	0.414	1.655	0	0.889	0.889	1.778	0.444	2.435	0.348	1.217	0	1.5	0.5	1.273	0.727	1.1	0.9	1.619	0.381	1.317	0.683	1.333	0.667	1.16	0.84	1	1
ARL14-001	0.571	1.429	0.783	1.043	1.826	0.783	0.261	1.304	1.286	1.286	0.429	1.714	0.286	0	2	1.8	0	1.8	0.6	1.2	0.6	2.4	0.8	0	0.8	1.429	1.429	1.143	0	1.778	1.778	0	0.444	1.5	0.5	0	2	0.909	1.091	1.111	0.889	1.111	0.889	0.6	1.4	0.909	1.091	1.2	0.8
ARL14EP-001	1.8	0.2	1.5	1	2	0.5	0	1	1.846	0.231	0.923	0.889	0.889	1.333	0.889	0.857	0	3	0	1.714	0.429	1.333	0	2.667	0	1.895	0.632	1.263	0.211	2.462	0.923	0.615	0	1.333	0.667	1.5	0.5	1	1	1.6	0.4	1.273	0.727	1.053	0.947	1.429	0.571	1.25	0.75
ARL14EPL-001	1.667	0.333	0.75	0.75	0	0.75	0.75	3	0.857	1.286	0.857	1.6	1.6	0.8	0	0.667	1.333	2	0	1.333	0.667	1.778	0.444	0.889	0.889	0.8	0.8	1.6	0.8	0.8	1.6	1.6	0	0.8	1.2	1	1	1.091	0.909	0.923	1.077	1.067	0.933	1	1	0.545	1.455	1	1
ARL15-004	1.5	0.5	1.333	0.889	1.111	0.667	0.222	1.778	0.9	0.9	1.2	0.444	0.444	2.222	0.889	1.667	0.333	1.333	0.333	1.333	1	0.364	1.091	2.545	0	1.333	1.333	1.333	0	1.5	0.75	1.5	0.25	0.857	1.143	1.5	0.5	0.889	1.111	1.429	0.571	1.667	0.333	1.143	0.857	1.385	0.615	0.286	1.714
ARL16-001	1	1	0.667	0.222	1.111	1.556	0.444	2	0.273	2.455	0.273	0	0.364	0	3.636	1.714	1.714	0.429	0.429	0.429	1.286	0	2.222	0.444	1.333	0.615	1.538	0.308	1.538	0.211	2.105	1.474	0.211	0.667	1.333	0	2	0.286	1.714	0.8	1.2	0.75	1.25	0.5	1.5	0.8	1.2	1.333	0.667
ARL17A-001	0.727	1.273	0	1.333	1	1.667	0.333	1.667	0.75	1.125	1.125	0.364	0.727	1.091	1.818	0.6	0.6	0.9	0	1.5	2.4	1.455	0.727	1.455	0.364	0.8	1.2	2	0	1.5	2	0.5	0	2	0	1.143	0.857	0.4	1.6	0.5	1.5	1.375	0.625	1	1	1.2	0.8	1.5	0.5
ARL17B-008	0.727	1.273	0	1.2	0.9	1.8	0.3	1.8	0.75	1.125	1.125	0.4	0.8	0.8	2	0.6	0.6	0.9	0	1.5	2.4	1.333	1	1.333	0.333	1.091	1.091	1.818	0	1.333	2.222	0.444	0	2	0	1.143	0.857	0.4	1.6	0.5	1.5	1.5	0.5	1	1	1.2	0.8	1.5	0.5
ARL2-001	0.667	1.333	0	0	0.214	1.5	0	4.286	0.643	2.357	0	0	1.333	0.667	2	0.462	2.769	0	0	0	2.769	1.333	0	1.333	1.333	0	2.8	0.8	0.4	1.333	1.333	1.333	0	0	2	0	2	0	2	0.75	1.25	0.182	1.818	0.429	1.571	0	2	0	2
ARL2-SNX15-001	0.5	1.5	0	0	0.353	1.412	0	4.235	0.429	2.571	0	0	0	1	3	0	3	0	0	0	3	0	0	4	0	0	2.857	0.571	0.571	2	0	2	0	0	2	0	2	0	2	0.8	1.2	0.2	1.8	0.5	1.5	0	2	0	2
ARL2BP-001	1	1	2	0.857	0	0.571	0	2.571	1.875	0.75	0.375	0.667	0	0.667	2.667	2.308	1.385	0.923	0	0.462	0.923	2.667	0	1.333	0	0.5	1	2.5	0	1.455	1.091	1.091	0.364	0.286	1.714	0.667	1.333	0	2	1.333	0.667	1.429	0.571	0.714	1.286	1.333	0.667	0	2
ARL3-001	1.6	0.4	0.261	1.304	1.043	1.304	0.522	1.565	0.857	1.714	0.429	0.4	1.2	1.2	1.2	1.636	0	1.636	0	2.182	0.545	1.6	0	2.4	0	0.444	1.333	1.778	0.444	1	0.667	2	0.333	1.333	0.667	1	1	0.364	1.636	1.4	0.6	1.067	0.933	0.8	1.2	1.385	0.615	0.667	1.333
ARL4A-001	1.25	0.75	0.783	1.826	1.043	0	0.522	1.826	1.385	0.692	0.923	1.067	1.067	1.6	0.267	1.6	0.4	3.6	0	0	0.4	3.333	0	0.667	0	1.867	1.333	0.8	0	1.6	0.8	1.6	0	1	1	0.8	1.2	0.444	1.556	1.111	0.889	1.444	0.556	1.333	0.667	1.385	0.615	1.333	0.667
ARL4C-002	0	2	0.273	0.545	0.273	1.364	0	3.545	0.214	2.786	0	0	1.143	0	2.857	0.462	1.846	0	1.846	0	1.846	0	1.143	0	2.857	0.286	2	0	1.714	0	2.909	0.364	0.727	0.8	1.2	0.4	1.6	0	2	0	2	0.1	1.9	0	2	0.143	1.857	0	2
ARL4D-001	0.571	1.429	0	0.75	0.5	1.5	0.5	2.75	0.6	2.4	0	0	1.263	0	2.737	1.091	1.636	0	1.091	0.545	1.636	0	2.857	1.143	0	1.6	2	0.4	0	1.4	1.4	0.8	0.4	1.333	0.667	0.8	1.2	0.6	1.4	0	2	0.143	1.857	0	2	0.143	1.857	0	2
ARL5A-001	1.143	0.857	0.353	1.059	1.412	0.706	1.412	1.059	1.688	0.562	0.75	1.846	0	1.538	0.615	3.273	1.091	0.545	0	1.091	0	4	0	0	0	2.286	0.286	1.429	0	1.714	0	1.714	0.571	1	1	1	1	1	1	1.556	0.444	1.556	0.444	1.143	0.857	1.143	0.857	0.5	1.5
ARL5B-001	0.667	1.333	1.263	0.316	1.579	0.947	0.632	1.263	1.688	0.75	0.562	1.818	0.364	0.364	1.455	0.923	1.385	1.385	0.462	0.462	1.385	0	0	4	0	0.667	1.667	1.667	0	2	0.4	1.6	0	0.4	1.6	1.333	0.667	1.333	0.667	1.25	0.75	1.4	0.6	1.714	0.286	1.385	0.615	1.2	0.8
ARL5C-001	0.75	1.25	0.316	0.316	0.947	0.947	0.632	2.842	0.706	1.765	0.529	0	1.2	0	2.8	0.545	1.636	0.545	0.545	0	2.727	2	1	0	1	0.857	2.286	0.286	0.571	1.818	2.182	0	0	0.5	1.5	1.143	0.857	0.286	1.714	0.75	1.25	0.571	1.429	0.444	1.556	0.462	1.538	1.333	0.667
ARL6-001	1.143	0.857	0.75	1.5	2	0.5	0.5	0.75	1.4	1	0.6	1	0.667	0.667	1.667	1.2	0.4	2	0	2	0.4	0.8	0.8	2.4	0	1	0	2	1	1.714	1.143	1.143	0	1.333	0.667	1.2	0.8	1.333	0.667	1.5	0.5	1.529	0.471	1.538	0.462	1.333	0.667	1.333	0.667
ARL6IP1-001	1.25	0.75	0.2	1	1	0.8	1.2	1.8	1.5	1	0.5	1.75	0.5	0.25	1.5	1.2	3	0	0	0.6	1.2	2.286	0.571	1.143	0	1.778	1.778	0.444	0	1.714	0.857	0.571	0.857	0.333	1.667	1.333	0.667	1.556	0.444	0.75	1.25	1.286	0.714	1.5	0.5	1.538	0.462	0.667	1.333
ARL6IP4-001	0.667	1.333	0	0.522	2.348	0.261	0.261	2.609	0.429	2.571	0	0	1.846	0.308	1.846	1.263	2.211	0.316	0.842	0.421	0.947	1	1.286	0.571	1.143	0	1.882	0.941	1.176	0.681	1.702	0.596	1.021	0.667	1.333	0.333	1.667	0.4	1.6	0.667	1.333	0.167	1.833	1	1	0.483	1.517	0	2
ARL6IP5-001	1.067	0.933	0	1.429	0.857	1.143	0.286	2.286	1.154	1.615	0.231	0.4	1	0.2	2.4	0	2.667	0	0.667	0.667	2	0.571	1.143	0.571	1.714	1.143	0.571	1.143	1.143	0.4	2.4	0.8	0.4	1	1	1	1	0	2	0.545	1.455	1	1	0.667	1.333	1.667	0.333	0	0
ARL6IP6-001	1	1	0.24	0.96	0.96	1.92	0.72	1.2	1	1.333	0.667	0.667	1	1	1.333	1.091	1.091	0.545	1.909	0	1.364	1.412	1.176	0.471	0.941	3.2	0.4	0.4	0	1.455	1.455	0.182	0.909	1	1	1.333	0.667	0.5	1.5	1.6	0.4	1	1	0.8	1.2	0.667	1.333	0.4	1.6
ARL8A-001	0	2	0.3	0.6	0.9	0.9	0.9	2.4	0.938	2.062	0	0	1.6	0	2.4	1.636	0.545	1.091	1.091	0	1.636	0.8	0.8	0	2.4	0.571	2.857	0	0.571	1.333	1.778	0.444	0.444	0	2	0	2	0.222	1.778	0.4	1.6	0.625	1.375	0.364	1.636	0.154	1.846	0	2
ARL8B-001	0.333	1.667	0.3	0.3	1.5	0.9	1.2	1.8	1.235	0.706	1.059	0.4	1.6	0.4	1.6	1.385	0.923	1.385	0.923	0.462	0.923	0.8	1.6	1.6	0	0.571	1.143	1.714	0.571	2	0.5	0.5	1	1	1	2	0	0.667	1.333	1.4	0.6	0.923	1.077	1.636	0.364	1.167	0.833	0	2
ARL9-002	1	1	0	0.667	0	0.667	1.333	3.333	1.2	1.8	0	0.5	1	0	2.5	0.75	0.75	0.75	0	2.25	1.5	1	1	0	2	0.444	1.778	1.333	0.444	1	0	3	0	0	2	0.667	1.333	1.167	0.833	0	2	0.933	1.067	0.667	1.333	0.519	1.481	0	2
ARMC1-001	1.778	0.222	1.2	1.6	1.4	0	0.8	1	1.2	0.9	0.9	1.6	1	0.2	1.2	0.692	1.615	1.385	0.231	1.154	0.923	1.846	0.615	1.231	0.308	1.5	0.5	1.75	0.25	1.833	0.5	1.5	0.167	1	1	1	1	0.857	1.143	0.923	1.077	1.6	0.4	1.375	0.625	1.238	0.762	1.5	0.5
ARMC10-001	0.75	1.25	0.75	1.25	1.375	0.625	0.375	1.625	1.435	0.522	1.043	1.455	0.182	0.909	1.455	1	1	2	0.75	1	0.25	2.222	0.889	0.889	0	1.2	0.8	1	1	1.28	1.12	0.96	0.64	0.571	1.429	0.889	1.111	0.667	1.333	1.048	0.952	0.941	1.059	1.231	0.769	1.217	0.783	0.667	1.333
ARMC12-003	0.857	1.143	0	0.566	0.453	1.585	0.226	3.17	0.409	2.455	0.136	0.381	1.143	0.762	1.714	0.828	1.862	0.828	0	1.034	1.448	0.8	2.4	0.6	0.2	0.8	0.8	1.2	1.2	1.241	1.655	0.828	0.276	0.667	1.333	0.545	1.455	0.4	1.6	0.308	1.692	1.263	0.737	0.5	1.5	0.64	1.36	0.8	1.2
ARMC2-001	1.029	0.971	1.077	0.718	1.026	0.821	0.667	1.692	1.32	0.84	0.84	1	0.917	0.417	1.667	1.063	1.291	1.443	0.228	1.139	0.835	1.128	0.821	1.128	0.923	0.952	0.857	1.714	0.476	1.308	1.154	1.154	0.385	0.923	1.077	1.158	0.842	0.769	1.231	1.16	0.84	1.062	0.938	1.043	0.957	1.308	0.692	1	1
ARMC3-001	1.182	0.818	1.059	1	1.118	0.941	0.765	1.118	1.607	0.589	0.804	1.04	0.56	0.96	1.44	2	0.522	1.13	0	1.391	0.957	1.641	0.615	1.538	0.205	1.677	1.29	0.903	0.129	1.867	0.747	1.28	0.107	1.2	0.8	1.571	0.429	0.583	1.417	1.308	0.692	1.342	0.658	1.209	0.791	1.247	0.753	1	1
ARMC4-001	1.579	0.421	0.857	1.261	1.109	0.605	0.655	1.513	1.636	0.818	0.545	1.486	0.571	0.4	1.543	0.75	0.667	2.083	0.083	1.667	0.75	1.556	0.556	1.778	0.111	0.936	1.191	1.617	0.255	1.318	1.045	1.409	0.227	1.333	0.667	1.167	0.833	1.128	0.872	1.298	0.702	1.264	0.736	1.319	0.681	1.54	0.46	1.259	0.741
ARMC5-001	0.571	1.429	0.076	0.306	0.42	1.452	0.42	3.325	0.955	1.773	0.273	0.24	0.72	0.24	2.8	0.692	1.308	0.769	1.231	0.231	1.769	1.155	1.278	0.866	0.701	0.5	1.75	0.667	1.083	0.832	1.664	0.725	0.779	1.429	0.571	0.375	1.625	0.167	1.833	0.364	1.636	0.333	1.667	0.5	1.5	0.444	1.556	0.846	1.154
ARMC6-001	0.667	1.333	0	0.107	0.107	1.5	0.214	4.071	0.783	2.217	0	0.222	0.889	0.111	2.778	1.355	1.161	0.581	0.581	0.387	1.935	0.8	1.867	1.067	0.267	0.833	1.833	0.667	0.667	0.787	2.033	0.787	0.393	0	2	1	1	0.171	1.829	0.571	1.429	0.783	1.217	0.516	1.484	0.345	1.655	0.632	1.368
ARMC7-001	0.75	1.25	0.207	0	0.207	1.655	0.207	3.724	0.429	2.571	0	0	1.667	0	2.333	0.75	1.125	0	1.125	0	3	0	1.429	1.429	1.143	0	2	0	2	0.421	2.737	0.421	0.421	1	1	0	2	0.462	1.538	0.444	1.556	0	2	0.571	1.429	0.143	1.857	0	2
ARMC8-003	1.067	0.933	1.366	0.95	1.129	0.594	0.891	1.069	1.5	0.913	0.587	1.429	0.762	0.762	1.048	0.857	0.735	1.714	0.245	1.469	0.98	1.391	0.522	2.087	0	1.486	1.029	1.486	0	1.469	0.98	1.388	0.163	1.143	0.857	1.053	0.947	0.571	1.429	1.231	0.769	1.077	0.923	1.5	0.5	1.122	0.878	1.3	0.7
ARMC9-003	0.815	1.185	0.408	1.165	0.874	1.107	0.35	2.097	0.667	1.833	0.5	0.9	1	0.1	2	1.031	1.594	1.031	0.281	0.656	1.406	0.816	1.469	1.224	0.49	0.182	1.545	1.545	0.727	0.929	1.857	0.786	0.429	0.667	1.333	0.7	1.3	0.238	1.762	0.88	1.12	0.792	1.208	0.917	1.083	0.921	1.079	0.923	1.077
ARMCX1-001	1.176	0.824	0.682	1.091	1.227	0.818	0.682	1.5	1.385	0.808	0.808	0.552	1.103	0.828	1.517	1.091	0.909	1.455	0	2	0.545	1	1	1.5	0.5	1.231	1.538	0.769	0.462	1.333	1.333	1.333	0	0.75	1.25	0.857	1.143	0.8	1.2	1.103	0.897	1.179	0.821	0.889	1.111	0.857	1.143	1.2	0.8
ARMCX2-011	1	1	0.571	0.857	1.571	1	0.857	1.143	1.32	1.08	0.6	1	0.5	0.75	1.75	1.714	1.143	1.429	0.286	0.857	0.571	1.951	1.073	0.78	0.195	1.579	1.158	1.158	0.105	1.347	0.939	1.388	0.327	0.923	1.077	0.4	1.6	0.667	1.333	1.241	0.759	1.179	0.821	1.167	0.833	0.927	1.073	1.2	0.8
ARMCX3-001	1.333	0.667	0.585	1.171	1.756	0.732	0.146	1.61	2	0.167	0.833	1.385	0.615	0.769	1.231	2.087	1.043	1.304	0	0.783	0.783	1.455	0.727	1.818	0	2.133	1.333	0.533	0	2.286	0.914	0.686	0.114	1.333	0.667	1	1	0.857	1.143	1.481	0.519	1.154	0.846	1.524	0.476	1.462	0.538	1	1
ARMCX4-010	1.235	0.765	0.628	2.233	1.535	0.488	0.349	0.767	1.817	0.423	0.761	1.248	0.866	0.255	1.631	1.855	1.636	0.409	0.027	1.718	0.355	2.472	0.944	0.494	0.09	1.647	1.118	1.029	0.206	1.876	1.394	0.704	0.026	1.048	0.952	1.333	0.667	0.345	1.655	1.64	0.36	0.71	1.29	1.299	0.701	0.717	1.283	1.429	0.571
ARMCX5-004	1.222	0.778	1.286	1.429	0.857	0.571	0.714	1.143	1.275	0.6	1.125	1.4	0.8	0.5	1.3	1.227	1.091	1.5	0.136	1.773	0.273	2	1.059	0.824	0.118	1.268	1.561	1.171	0	1.514	1.297	1.189	0	1.692	0.308	0.923	1.077	0.947	1.053	1.5	0.5	0.982	1.018	1.579	0.421	1.16	0.84	0.667	1.333
ARMCX6-001	1.333	0.667	0.828	1.862	0.414	1.034	0	1.862	1.5	0.643	0.857	2.182	0.727	0	1.091	0.273	0.818	1.909	0	1.636	1.364	0.842	1.263	1.474	0.421	2.667	0.667	0.333	0.333	1.333	1.667	0.333	0.667	0.5	1.5	1.333	0.667	0.182	1.818	1.2	0.8	0.8	1.2	1.176	0.824	0.667	1.333	1.2	0.8
ARMS2-001	0	2	1.091	0	0	0.545	0.545	3.818	0.6	2.4	0	1.333	0	0.667	2	1.714	2.143	0.429	0.429	0.857	0.429	2.222	0	1.333	0.444	2.667	0.667	0.667	0	1.333	0.889	1.333	0.444	0	2	0	2	0	2	0	0	1.5	0.5	0	2	0.333	1.667	0	2
ARMT1-001	1.478	0.522	1.333	1.444	0.889	0.667	0.556	1.111	1.5	0.643	0.857	2.2	0.4	0.8	0.6	2	0.545	1.818	0	1.273	0.364	1.333	0.667	1.556	0.444	1.905	0.571	1.524	0	2.2	0.4	1.2	0.2	1.059	0.941	1.5	0.5	0.522	1.478	2	0	1.419	0.581	1.36	0.64	1.353	0.647	1.714	0.286
ARNT-001	1.086	0.914	0.6	0.96	0.72	0.96	0.96	1.8	1.5	1.5	0	0.681	0.681	0.681	1.957	1.412	1.553	0.988	0.212	0.776	1.059	1.424	0.814	1.559	0.203	1.586	1.034	1.379	0	1.021	1.617	1.021	0.34	0.667	1.333	0.75	1.25	0.508	1.492	0.8	1.2	0.692	1.308	1.61	0.39	1.122	0.878	1.429	0.571
ARNT2-001	1	1	0.3	1.05	0.9	1.2	0.45	2.1	0.828	1.862	0.31	0.476	1.143	0.095	2.286	0.988	1.694	0.706	0.635	0.776	1.2	1.098	1.412	1.02	0.471	0.6	1.8	1.1	0.5	1	1.273	1.182	0.545	0.941	1.059	0.889	1.111	0.519	1.481	0.609	1.391	0.429	1.571	1.03	0.97	1.171	0.829	0.545	1.455
ARNTL-004	1.143	0.857	0.96	1.2	0.84	1.2	0.72	1.08	1.25	0.833	0.917	1.517	1.103	0.828	0.552	1.791	0.806	0.806	0.179	1.254	1.164	0.93	0.93	1.953	0.186	0.973	1.189	1.514	0.324	1.091	0.485	2.303	0.121	1.333	0.667	0.706	1.294	0.778	1.222	0.609	1.391	1.263	0.737	0.913	1.087	1.5	0.5	1.143	0.857
ARNTL2-001	1.185	0.815	1.655	1.138	1.448	0.621	0.414	0.724	1.5	0.692	0.808	1.405	0.541	0.757	1.297	1.644	0.575	1.233	0.082	1.726	0.74	1.429	0.429	2.143	0	1.667	0.556	1.778	0	1.257	0.8	1.257	0.686	1.5	0.5	1	1	0.815	1.185	1.286	0.714	1.333	0.667	1.312	0.688	1.289	0.711	1.077	0.923
ARPC1A-001	1.25	0.75	0.462	0.692	0	1.846	0.692	2.308	1.65	1.2	0.15	0.571	1.429	0.143	1.857	1.231	0.615	0.923	0.154	1.077	2	0.308	1.538	1.538	0.615	1.636	0.909	0.909	0.545	1.167	2	0.833	0	1	1	0.769	1.231	0.5	1.5	0.706	1.294	0.75	1.25	0.952	1.048	0.706	1.294	1	1
ARPC1B-001	0.429	1.571	0	0.643	0	0.857	0.429	4.071	0.333	2.667	0	0.308	0.923	0.308	2.462	0.324	0.973	0.486	0.649	0.486	3.081	0.286	2.571	0.286	0.857	0.4	1.8	1	0.8	0.588	2.353	0.235	0.824	1	1	0.5	1.5	0	2	0.267	1.733	0.154	1.846	0.333	1.667	0.556	1.444	0.571	1.429
ARPC2-001	0.737	1.263	0.522	1.043	0.783	1.304	0.261	2.087	1.4	1.6	0	0.333	1.333	0.667	1.667	2	1	1	0	1	1	1.778	0	1.333	0.889	0	0.941	1.882	1.176	0.727	1.636	1.091	0.545	0.833	1.167	0.727	1.273	1	1	0.875	1.125	0.96	1.04	0.9	1.1	0.957	1.043	1	1
ARPC3-001	0.667	1.333	0.4	0.8	1.2	1.2	0.4	2	1.364	1.091	0.545	0.8	0.8	0	2.4	2	0.667	0.667	0	1.333	1.333	2.462	0.923	0.308	0.308	1.778	0.889	0.889	0.444	0.8	2	1.2	0	1.333	0.667	0	2	1	1	1	1	1.222	0.778	1.778	0.222	1.167	0.833	1	1
ARPC4-010	0.727	1.273	0.4	1.2	0.8	1.2	0	2.4	1.154	1.846	0	0.5	1	0	2.5	0.429	1.286	0.857	0.429	1.286	1.714	1	1.5	0.5	1	1.143	1.714	1.143	0	1.333	2.333	0.333	0	0.667	1.333	0	2	0.333	1.667	0.75	1.25	0.462	1.538	1	1	0.5	1.5	0.667	1.333
ARPC4-TTLL3-001	0.714	1.286	0.188	0.562	0.562	1.688	0.281	2.719	0.643	2.143	0.214	0.286	0.857	0.19	2.667	0.3	2.55	0.9	0	0.45	1.8	0.421	1.684	1.368	0.526	1	1.714	1	0.286	1.128	1.846	0.821	0.205	0.615	1.385	0.571	1.429	0.242	1.758	0.348	1.652	0.424	1.576	0.696	1.304	0.439	1.561	0.889	1.111
ARPC5-002	1	1	0.5	1	0.5	1	1	2	1.286	1.286	0.429	0.571	0.571	0.286	2.571	1.286	1.286	0	1.286	0.857	1.286	1	2	0	1	1.333	0.667	2	0	1.6	0.8	1.6	0	2	0	2	0	0.8	1.2	0.75	1.25	0.429	1.571	0.615	1.385	1.111	0.889	0	2
ARPC5L-001	1	1	1.2	0.8	0.8	1.2	0.4	1.6	1.8	0.6	0.6	0.857	0.286	0.286	2.571	0.6	1.2	0.6	0.6	0.6	2.4	0	1.6	0.8	1.6	0.667	0.667	2	0.667	0.471	0.941	1.176	1.412	1	1	1	1	0.571	1.429	0.5	1.5	0.6	1.4	0	2	0.462	1.538	0	0
ARPIN-001	0	2	0	0.571	0.286	1.714	0	3.429	0	3	0	0	1	0.667	2.333	0.462	0.923	0.923	0.923	0.462	2.308	0	3.111	0.889	0	1.143	0.857	1.429	0.571	0.4	1.8	0.6	1.2	0.4	1.6	0.571	1.429	0.5	1.5	0.75	1.25	0.267	1.733	0.75	1.25	0.4	1.6	2	0
ARPP19-004	1	1	1.091	0.545	1.636	0.545	0.545	1.636	3	0	0	1	2	0	1	1.636	1.091	0.545	0.545	1.091	1.091	1.846	0.615	0.615	0.923	3.2	0	0	0.8	1.231	0.308	1.846	0.615	1.333	0.667	0.667	1.333	1.5	0.5	0	2	1.125	0.875	1.429	0.571	1	1	0	0
ARPP21-006	1.444	0.556	0.566	0.566	1.472	0.906	0.566	1.925	0.857	1.179	0.964	0.7	1.3	0.2	1.8	1.278	1.333	1	0.167	0.889	1.333	1.063	1.063	1.468	0.405	0.957	1.304	1.217	0.522	1.128	0.923	1.846	0.103	0.909	1.091	0.833	1.167	0.463	1.537	0.971	1.029	1.257	0.743	1.241	0.759	1.182	0.818	1	1
ARR3-002	1.067	0.933	0.154	0.615	0.308	0.462	1.077	3.385	1.05	1.8	0.15	0.8	1.3	0.3	1.6	1.161	1.742	0.774	0	0.194	2.129	0.727	1.636	1.091	0.545	0.364	1.636	1.273	0.727	1.636	1.455	0.909	0	0.8	1.2	1.143	0.857	0.375	1.625	0.727	1.273	0.815	1.185	0.783	1.217	0.643	1.357	1.5	0.5
ARRB1-001	0.75	1.25	0	0.857	0.571	1.286	0.429	2.857	0.4	2.4	0.2	0.432	1.081	0.324	2.162	2.118	0.706	0.353	1.059	0.353	1.412	0.8	1.733	1.067	0.4	0.148	2.074	0.741	1.037	0.87	2.435	0.522	0.174	1.077	0.923	0.444	1.556	0	2	0.632	1.368	0.4	1.6	0.645	1.355	0.743	1.257	0.286	1.714
ARRB2-006	0.6	1.4	0	0.279	0.558	1.814	0.14	3.209	0.75	1.75	0.5	0.095	0.857	0.476	2.571	1.846	1.846	0.692	0.231	0	1.385	0.824	2.235	0.588	0.353	0.16	2.88	0.96	0	1.273	2.727	0	0	0.5	1.5	0.333	1.667	0.4	1.6	0.462	1.538	0.606	1.394	0.778	1.222	0.476	1.524	0.667	1.333
ARRDC1-001	0.4	1.6	0.146	1.171	0.293	1.024	0	3.366	1.059	1.765	0.176	0.105	0.947	0.211	2.737	0.682	1.364	0.409	0.409	0.545	2.591	1.04	1.52	0.72	0.72	0.909	2	0.545	0.545	0.878	1.854	0.585	0.683	0.769	1.231	0.429	1.571	0.118	1.882	0.444	1.556	0.125	1.875	0.545	1.455	0.174	1.826	0	2
ARRDC2-002	0.375	1.625	0	0.732	0.439	0.585	0.439	3.805	0.25	2.75	0	0.222	1	0.111	2.667	0.194	1.548	0.194	0.968	0.387	2.71	1.231	0.923	1.026	0.821	0.545	1.455	0.545	1.455	0.293	1.854	0.78	1.073	0	2	0.2	1.8	0.308	1.692	0	2	0.5	1.5	0.429	1.571	0.25	1.75	1	1
ARRDC3-001	1.059	0.941	1.333	1	1.667	0.667	0.667	0.667	1.435	0.913	0.652	0.296	0.593	1.333	1.778	1.116	0.837	1.814	0	1.256	0.977	1.333	0.533	2.133	0	1.091	1.091	1.636	0.182	0.87	1.391	1.565	0.174	1.714	0.286	1.455	0.545	0.667	1.333	1.222	0.778	1.091	0.909	1.412	0.588	1.375	0.625	1.333	0.667
ARRDC4-001	1	1	1.029	1.029	0.343	0.686	0.171	2.743	1.826	0.913	0.261	0.8	0.686	0.686	1.829	0.833	1.167	0.333	0.667	0.833	2.167	1.579	0.526	1.579	0.316	0.762	1.333	1.524	0.381	1.029	1.829	0.571	0.571	1.231	0.769	0.75	1.25	0.8	1.2	1.091	0.909	1.176	0.824	1	1	0.97	1.03	1.077	0.923
ARRDC5-001	0.235	1.765	1.4	0.8	0.4	0.6	0	2.8	0.375	2.062	0.562	0.5	1.125	0.25	2.125	0.938	1.312	0.375	0.188	0.562	2.625	0.421	2.526	0.842	0.211	0.4	2.533	0.533	0.533	0.8	2.133	1.067	0	0.6	1.4	0.6	1.4	0.571	1.429	0.375	1.625	0.706	1.294	0.667	1.333	0.667	1.333	0.667	1.333
ARSA-001	0.545	1.455	0.088	0.353	0.265	1.059	0.176	4.059	0	2.625	0.375	0.48	1.12	0	2.4	1.4	2.4	0.2	0	0.4	1.6	0.96	1.76	0.64	0.64	0.828	2.207	0.69	0.276	0.873	2.4	0.509	0.218	0.5	1.5	0.889	1.111	0.111	1.889	0.5	1.5	0.25	1.75	0.385	1.615	0.211	1.789	0.4	1.6
ARSB-001	1	1	0.269	0.627	0.627	1.701	0.269	2.507	0.789	1.421	0.789	0.429	1.714	0.143	1.714	1.543	1.029	1.029	0.343	0.514	1.543	0.816	1.306	0.98	0.898	0.828	1.103	1.379	0.69	0.933	0.933	1.467	0.667	0.909	1.091	1	1	0.4	1.6	0.762	1.238	0.957	1.043	0.828	1.172	1.429	0.571	1.556	0.444
ARSD-001	0.69	1.31	0.476	0.571	0.762	1.429	0.381	2.381	1.105	1.421	0.474	0.485	0.727	0.242	2.545	0.857	2.057	0.686	0.343	0.857	1.2	0.526	2	0.526	0.947	0.625	1.75	0.625	1	0.333	1.5	1.333	0.833	0.667	1.333	0.938	1.062	0.091	1.909	0.947	1.053	0.8	1.2	0.692	1.308	0.64	1.36	0.667	1.333
ARSE-202	0.929	1.071	0	0.835	1.063	1.975	0.228	1.899	1.5	1.286	0.214	0.683	1.073	0.585	1.659	0.75	1.5	1.35	0.45	0.75	1.2	0.9	1.4	1	0.7	0.69	1.241	1.241	0.828	0.432	2.054	0.973	0.541	1.538	0.462	0.741	1.259	0.87	1.13	0.667	1.333	1.125	0.875	0.5	1.5	0.593	1.407	0.588	1.412
ARSF-001	0.923	1.077	0.545	1	1	1.727	0.455	1.273	1.444	1.333	0.222	0.737	1.368	0.211	1.684	0.977	1.814	1.116	0.14	0.977	0.977	1.436	1.436	0.821	0.308	0.606	1.333	1.091	0.97	1.143	1.714	0.857	0.286	0.737	1.263	0.583	1.417	0.556	1.444	1	1	0.364	1.636	0.71	1.29	1.259	0.741	0.824	1.176
ARSG-002	1.2	0.8	0.353	0.824	1.412	1.059	0.471	1.882	1.6	1	0.4	0.526	0.947	0.211	2.316	0.4	1	1	0.2	1	2.4	1.222	1.111	1.333	0.333	1.75	1.25	0.75	0.25	0.816	1.388	1.224	0.571	0.778	1.222	0.571	1.429	0.56	1.44	0.4	1.6	0.5	1.5	0.857	1.143	0.7	1.3	1.333	0.667
ARSH-001	1	1	0.29	0.484	1.065	1.355	0.194	2.613	0.75	1.714	0.536	0.4	0.933	0.667	2	1.029	1.886	1.371	0.171	0.857	0.686	1.143	1.143	1.371	0.343	0.857	1.286	1	0.857	1.212	1.818	0.848	0.121	0.727	1.273	0.667	1.333	0	2	0.762	1.238	1.167	0.833	0.538	1.462	1.083	0.917	1	1
ARSI-001	0.381	1.619	0	0.115	0.231	1.846	0.346	3.462	0.25	2.75	0	0	0.923	0.308	2.769	0	1.784	0.486	0.649	0.973	2.108	0.865	1.514	0.757	0.865	0.706	1.882	0.824	0.588	1.048	2.286	0.476	0.19	0.714	1.286	0.778	1.222	0.24	1.76	0.6	1.4	0.333	1.667	0.593	1.407	0.519	1.481	0.5	1.5
ARSJ-001	1.067	0.933	0.72	0.84	1.08	1.2	1.08	1.08	1.083	1.333	0.583	0.667	1.167	0.667	1.5	0.857	1.429	1.571	0	1	1.143	1.561	1.268	0.78	0.39	1.444	1.111	1.222	0.222	1.444	1.111	1.111	0.333	1.235	0.765	1.059	0.941	0.571	1.429	0.621	1.379	1.095	0.905	0.88	1.12	1	1	1.231	0.769
ARSK-001	1.6	0.4	1.038	1.038	1.846	0.346	0.346	1.385	1.821	0.536	0.643	1.059	0.824	0.706	1.412	1.867	0.933	1.6	0.4	0.933	0.267	1.333	0.533	1.867	0.267	1.286	0.429	2.286	0	0.8	1.257	1.486	0.457	1.077	0.923	1.238	0.762	0.632	1.368	1.375	0.625	1.375	0.625	1.545	0.455	1.52	0.48	1.2	0.8
ART1-001	0.5	1.5	0	0.146	0.732	2.049	0	3.073	0.375	2.625	0	0.286	0.286	0	3.429	1.68	1.44	0.24	0	0.24	2.4	0.696	1.739	1.217	0.348	0.308	1.846	1.538	0.308	0.757	2.378	0.757	0.108	0.25	1.75	0.615	1.385	0.316	1.684	0.857	1.143	0.222	1.778	0.909	1.091	0.267	1.733	0.333	1.667
ART3-001	1.545	0.455	0.769	0.308	1.385	0.615	1.077	1.846	1.125	1.125	0.75	1.4	0.6	0.2	1.8	0.818	1.091	0.818	0.273	1.636	1.364	2	0.909	1.091	0	1.6	1.2	0.8	0.4	1.481	1.037	1.481	0	1.143	0.857	1.636	0.364	1.043	0.957	0.952	1.048	1.31	0.69	1	1	1.333	0.667	1.333	0.667
ART4-001	1.1	0.9	0.316	1.105	0.474	1.421	0.632	2.053	0.833	1.5	0.667	1.714	0.857	0.857	0.571	1.565	1.565	0.783	0	0.261	1.826	1.6	0.8	1.6	0	1.333	1	1.333	0.333	0.842	1.684	1.474	0	1.2	0.8	0.5	1.5	0.556	1.444	0.833	1.167	1.3	0.7	0.909	1.091	0.667	1.333	0.667	1.333
ART5-001	1.125	0.875	0	1.167	0.5	1.167	0.333	2.833	0.857	1.286	0.857	0.533	1.067	0	2.4	1.579	1.263	0.316	0.316	0.316	2.211	1.067	2.4	0.533	0	0.5	2.5	0.25	0.75	0.414	2.621	0.552	0.414	0.857	1.143	1	1	0	2	1.143	0.857	0.2	1.8	0.75	1.25	0.444	1.556	1	1
ARTN-010	0.5	1.5	0	0	0.8	1.4	0.2	3.6	0	3	0	0	2.4	0	1.6	0.75	2.25	0.25	0.25	0.25	2.25	0.757	1.73	0.324	1.189	0	2.667	0	1.333	0.686	1.714	0.343	1.257	0	2	0	2	0.333	1.667	0	2	0	0	0	2	0.667	1.333	0	2
ARV1-001	0.933	1.067	0.909	1.636	0.727	0.909	0.182	1.636	1.25	1.25	0.5	0.857	0.571	0.857	1.714	1.2	1.6	0.4	0.4	1.2	1.2	2.286	1.143	0.571	0	1.818	1.091	0.727	0.364	1.273	1.455	0.909	0.364	1	1	1.5	0.5	0.429	1.571	0.769	1.231	1.444	0.556	1.167	0.833	1.455	0.545	0.6	1.4
ARVCF-001	0.706	1.294	0	0.3	0.42	1.08	0.18	4.02	0.462	2.538	0	0.111	0.722	0.333	2.833	0.462	1.385	0.554	0.831	0.554	2.215	0.987	1.714	0.779	0.519	0.8	1.2	0.96	1.04	0.731	2.194	0.473	0.602	0.625	1.375	0.778	1.222	0.194	1.806	0.417	1.583	0.389	1.611	0.7	1.3	0.27	1.73	0.5	1.5
ARX-001	0.143	1.857	0	0.421	0.105	1.579	0.105	3.789	0	2.571	0.429	0	1	0	3	0.419	0.977	0.14	0.698	0.14	3.628	0.525	0.984	0.328	2.164	0.552	1.793	0.414	1.241	0.299	1.869	0.486	1.346	0	2	0	2	0.125	1.875	0.5	1.5	0.5	1.5	0.083	1.917	0.36	1.64	0.286	1.714
AS3MT-001	1.385	0.615	0.686	1.2	1.543	0.514	0.514	1.543	1.565	1.043	0.391	1.103	0.828	0.552	1.517	2	0.333	0.667	0.333	1.333	1.333	1.333	0.333	2	0.333	0.6	1	2.2	0.2	2	0.833	1.167	0	1.286	0.714	0.909	1.091	0.933	1.067	1.167	0.833	0.667	1.333	1.111	0.889	1.333	0.667	1.143	0.857
ASAH1-002	0.957	1.043	0.857	1	1	0.571	0.714	1.857	1.154	0.346	1.5	0.8	0.8	0.8	1.6	0.522	0.522	2.348	0	1.304	1.304	2.095	0.381	1.524	0	0.774	1.548	1.419	0.258	1.333	1.556	0.889	0.222	1.125	0.875	1.6	0.4	1.333	0.667	1.217	0.783	1.071	0.929	1.2	0.8	1.391	0.609	1	1
ASAH2-001	1.353	0.647	0.517	0.931	1.345	1.138	0.621	1.448	1.415	1.019	0.566	1	0.75	1	1.25	1	1.273	1.273	0.182	1.182	1.091	1.302	0.558	1.581	0.558	1.206	1.143	1.46	0.19	1.103	1.448	1.448	0	1.214	0.786	1.043	0.957	0.585	1.415	0.974	1.026	1.226	0.774	1.161	0.839	1.176	0.824	1.111	0.889
ASAH2B-003	1.333	0.667	0	0.857	0.857	0.857	1.286	2.143	1.333	0.333	1.333	0.923	0.615	0.923	1.538	0.6	1.2	2.4	0.6	0.6	0.6	1.5	0	1.5	1	2	0.857	0.857	0.286	2	0.8	1.2	0	1.333	0.667	1.333	0.667	0.444	1.556	1.333	0.667	0.857	1.143	1	1	1.4	0.6	2	0
ASAP1-001	1.172	0.828	0.381	0.905	0.905	0.905	1.095	1.81	1.041	1.286	0.673	0.87	1.13	1.13	0.87	1.245	1.302	1.358	0.34	0.736	1.019	1.034	1.393	1.438	0.135	0.8	1.44	1.333	0.427	0.772	1.544	1.474	0.211	1.364	0.636	1.04	0.96	0.585	1.415	1.106	0.894	1.05	0.95	1.028	0.972	1.053	0.947	1.176	0.824
ASAP2-001	1.143	0.857	0.424	0.848	0.909	1.091	0.242	2.485	0.875	1.625	0.5	0.816	0.653	0.571	1.959	1.135	1.541	0.73	0.243	0.73	1.622	1.257	1.2	0.743	0.8	0.429	1.786	0.929	0.857	1.105	1.474	0.842	0.579	0.737	1.263	0.741	1.259	0.36	1.64	0.8	1.2	0.81	1.19	0.984	1.016	0.946	1.054	0.818	1.182
ASAP3-001	0.621	1.379	0.061	0.97	0.242	1.333	0.303	3.091	0.75	1.875	0.375	0.286	1.429	0.381	1.905	0.5	1.5	0.714	0.286	0.857	2.143	1.382	1.455	0.509	0.655	0.513	1.744	1.026	0.718	0.741	2.074	0.691	0.494	0.875	1.125	0.69	1.31	0.36	1.64	0.323	1.677	0.489	1.511	0.585	1.415	0.427	1.573	0.737	1.263
ASB1-001	0.8	1.2	0	0.818	0.409	1.636	0.545	2.591	0.333	2.333	0.333	0.444	1.333	0.296	1.926	0.6	1.2	0	0.9	0.6	2.7	1.8	1	0.6	0.6	0.727	1.818	0.727	0.727	1.103	1.379	0.966	0.552	0.25	1.75	0.8	1.2	0.444	1.556	0.5	1.5	0.727	1.273	0.706	1.294	0.333	1.667	0.923	1.077
ASB10-001	0.75	1.25	0	0.338	0.507	1.437	0.085	3.634	0	3	0	0.4	1.467	0	2.133	0.828	1.862	0.414	0.207	0.828	1.862	0.97	1.818	0.97	0.242	0.696	2.435	0.348	0.522	0.945	1.891	0.727	0.436	0.333	1.667	0.947	1.053	0.125	1.875	0.333	1.667	0.571	1.429	0.957	1.043	0.452	1.548	1.176	0.824
ASB11-001	1.077	0.923	0.652	0.522	1.043	1.435	0.783	1.565	1.5	1.286	0.214	0.64	1.12	0.16	2.08	0.923	1.385	0.462	0.462	1.385	1.385	1	1	2	0	0.727	1.455	1.455	0.364	1.333	1.128	1.128	0.41	1.429	0.571	1	1	0.5	1.5	1.333	0.667	1.125	0.875	0.889	1.111	0.842	1.158	0.923	1.077
ASB12-001	0.4	1.6	0.444	1.556	0.889	1.333	0.667	1.111	0.6	2	0.4	0.889	2.222	0.222	0.667	1.5	0.9	1.5	0	0.6	1.5	0.941	1.412	1.647	0	1.667	1	1	0.333	1.806	1.29	0.903	0	0.909	1.091	1.2	0.8	0.632	1.368	0.5	1.5	1	1	0.636	1.364	0.333	1.667	1.333	0.667
ASB13-004	0.8	1.2	0.176	0.353	0.882	1.235	0	3.353	0.818	2.182	0	0.4	1.2	0	2.4	0.333	1.667	0.333	0.333	0.667	2.667	1.231	1.846	0	0.923	1.091	1.455	0.727	0.727	0.364	2.182	0.485	0.97	0	2	0.6	1.4	0.2	1.8	0.615	1.385	0.154	1.846	0.615	1.385	0.375	1.625	0.769	1.231
ASB14-001	1.222	0.778	0.732	0.951	1.098	0.951	0.512	1.756	0.774	1.355	0.871	1.6	1.067	0.267	1.067	1.2	0.75	1.65	0	1.65	0.75	1.846	0.462	1.538	0.154	1.28	0.96	1.28	0.48	1.811	0.83	1.358	0	1.333	0.667	1.2	0.8	1	1	1.214	0.786	0.875	1.125	1.111	0.889	1.357	0.643	0.667	1.333
ASB15-001	1.6	0.4	0.474	0.711	1.184	0.711	1.263	1.658	1.645	0.581	0.774	0.818	0.909	1	1.273	0.889	1.333	1.333	0.444	1.111	0.889	1.241	1.241	1.379	0.138	1.739	0.348	1.913	0	1.395	0.651	1.674	0.279	1.818	0.182	1.238	0.762	1.182	0.818	1.379	0.621	1.294	0.706	1.222	0.778	1.1	0.9	1.412	0.588
ASB16-001	0.2	1.8	0	0.5	0.2	0.9	0.1	4.3	0.6	2.4	0	0	1.391	0	2.609	0.316	2.211	0.316	0.632	0.316	2.211	0.923	1.538	1.077	0.462	0.87	1.391	0.348	1.391	0.986	1.855	0.348	0.812	0.286	1.714	0.4	1.6	0.296	1.704	0.462	1.538	0.286	1.714	0.5	1.5	0.424	1.576	0.737	1.263
ASB17-001	1.429	0.571	1.143	0.714	0.714	1	1.286	1.143	1.32	0.84	0.84	0.842	0.632	1.474	1.053	1.2	0.6	1.8	0.3	1.5	0.6	1.6	0.267	2.133	0	1	0.5	2.5	0	1.333	0.889	1.778	0	0.8	1.2	1.5	0.5	0.889	1.111	1.2	0.8	1.412	0.588	0.933	1.067	2	0	1.636	0.364
ASB18-001	0.909	1.091	0.324	0.405	0.405	1.541	0.324	3	0.375	2.25	0.375	0.174	0.522	0.174	3.13	1	1.25	1	1.25	0	1.5	0.533	2	0.8	0.667	0.222	2	0	1.778	0.364	1.818	0.291	1.527	0.25	1.75	0.19	1.81	0	2	0.667	1.333	0.667	1.333	0.467	1.533	0.417	1.583	0.222	1.778
ASB2-002	0.25	1.75	0.081	0.892	0.081	1.216	0.162	3.568	0.444	2.222	0.333	0.242	0.97	0.121	2.667	0.698	1.116	0.419	0.419	0.419	2.93	0.615	1.333	0.718	1.333	0.375	2.375	0.5	0.75	0.232	2.261	0.522	0.986	0.182	1.818	0.235	1.765	0.296	1.704	0.296	1.704	0.438	1.562	0.267	1.733	0.372	1.628	0.5	1.5
ASB3-001	1.429	0.571	0.845	1.69	1.437	0.507	0.676	0.845	1.742	0.484	0.774	1.846	0.615	0.615	0.923	1.459	0.811	1.135	0.324	1.297	0.973	1.263	0.421	2.316	0	1.4	0.6	1.6	0.4	1.796	0.571	1.469	0.163	1.059	0.941	1.556	0.444	0.952	1.048	1.231	0.769	1.2	0.8	0.917	1.083	1.419	0.581	1.059	0.941
ASB4-001	1.167	0.833	0.588	1.765	0.824	1.529	0.235	1.059	1.05	1.35	0.6	0.828	0.966	0.138	2.069	2.182	1.636	0.273	0.545	0.545	0.818	1.778	1.111	1.111	0	1.2	1	1.2	0.6	1.048	2.286	0.476	0.19	0.5	1.5	0.522	1.478	0.909	1.091	1.091	0.909	0.8	1.2	1	1	0.87	1.13	1.333	0.667
ASB5-001	1.091	0.909	1.25	0.5	2	0.5	0.25	1.5	0.316	1.263	1.421	0.235	0.471	1.882	1.412	0.48	1.44	0.96	0.48	1.2	1.44	0.8	0	2.667	0.533	1	1	1	1	1.455	0.97	1.455	0.121	1.273	0.727	1.385	0.615	1.368	0.632	1.5	0.5	1.333	0.667	1.273	0.727	1.444	0.556	1.273	0.727
ASB6-001	0.625	1.375	0.091	0.364	0.455	1.636	0	3.455	0.316	2.684	0	0.5	1.333	0	2.167	0.857	1.714	0	0	0.643	2.786	0.87	1.739	0.522	0.87	1	1.75	0.5	0.75	0.727	2.424	0.242	0.606	0.444	1.556	0.455	1.545	0.143	1.857	0.667	1.333	1	1	0.538	1.462	0.438	1.562	0.2	1.8
ASB7-001	0.667	1.333	1.317	1.024	1.024	1.024	0.732	0.878	1.5	1.167	0.333	1.333	1.067	0	1.6	1.765	0.353	1.059	0	1.412	1.412	1.091	0.727	1.455	0.727	0.923	0.615	1.846	0.615	1.077	1.385	1.231	0.308	1	1	0.714	1.286	0.571	1.429	1.067	0.933	1.286	0.714	0.909	1.091	1.333	0.667	1.5	0.5
ASB8-001	1.5	0.5	0.545	0.682	0.955	1.364	0.818	1.636	0.9	1.8	0.3	0.421	1.263	0.211	2.105	1.263	1.263	0.632	0	0.947	1.895	0	1.333	2	0.667	1	0.667	2.333	0	1.6	1.467	0.933	0	1.4	0.6	0.571	1.429	0	2	1.067	0.933	1.167	0.833	1.467	0.533	0.476	1.524	1.333	0.667
ASB9-001	1.667	0.333	0.462	0.923	1.385	1.385	0.154	1.692	0.692	1.846	0.462	0.471	0.941	0	2.588	1.8	0.9	0.6	0	0.6	2.1	1.333	0.889	1.778	0	1.143	1.143	1.143	0.571	1.538	1.231	0.769	0.462	2	0	1.412	0.588	0.5	1.5	0.727	1.273	0.714	1.286	1.333	0.667	0.933	1.067	1.6	0.4
ASCC1-004	0.588	1.412	0.333	1.5	1	0.833	1.167	1.167	1.75	0.5	0.75	1.565	0.522	0.696	1.217	1.5	1.5	1.071	0	0.643	1.286	1.25	1.5	1	0.25	1.895	0.632	1.474	0	1.053	1.684	0.842	0.421	0.923	1.077	1.4	0.6	0.609	1.391	1.579	0.421	1.13	0.87	1.417	0.583	1.143	0.857	1.333	0.667
ASCC2-001	0.75	1.25	0.145	0.578	0.723	1.663	0.434	2.458	0.818	2.091	0.091	0.5	0.8	0.2	2.5	0.588	1.176	1.059	0.235	0.941	2	1.217	1.391	1.13	0.261	0.457	1.829	1.257	0.457	0.528	1.811	1.283	0.377	0.25	1.75	0.632	1.368	0.211	1.789	0.64	1.36	0.571	1.429	0.54	1.46	0.656	1.344	0.769	1.231
ASCC3-001	1.527	0.473	1.091	1.041	1.364	0.719	0.769	1.017	1.599	0.691	0.711	1.25	0.778	1.056	0.917	1.2	1.108	1.154	0.138	1.2	1.2	1.739	0.522	1.652	0.087	1.541	0.623	1.672	0.164	1.771	0.743	1.429	0.057	1.343	0.657	1.519	0.481	0.875	1.125	1.312	0.688	1.111	0.889	1.282	0.718	1.516	0.484	1.571	0.429
ASCL1-001	0.667	1.333	0	0.706	0.706	1.059	0	3.529	0	3	0	0	2.8	0	1.2	0.72	0.96	0.72	1.68	0.24	1.68	0	2.316	0	1.684	0	2.4	0.8	0.8	0	1.889	0.667	1.444	0	2	0.667	1.333	0.067	1.933	0	2	0.222	1.778	0	2	0.308	1.692	1	1
ASCL2-001	0	2	0.353	0.706	0	0.353	0.353	4.235	0	3	0	0	1.091	0.364	2.545	0.545	1.909	0.273	1.364	0.273	1.636	0.571	1.524	0.19	1.714	0	2.667	0.667	0.667	0.296	1.63	0.296	1.778	0	2	0	2	0	2	0.5	1.5	0	2	0	2	0.364	1.636	0	2
ASCL3-001	0.25	1.75	0	0.706	1.059	1.059	0.353	2.824	1	1.5	0.5	1	1	0	2	2.118	1.765	0.353	0	0.706	1.059	1.714	0.762	1.143	0.381	0.571	3.429	0	0	1.333	1.778	0.444	0.444	0.5	1.5	1	1	0	2	1.111	0.889	1.333	0.667	0.667	1.333	0.571	1.429	0.667	1.333
ASCL4-001	0	2	0	0.571	0	2	0	3.429	0	3	0	0.571	1.143	0	2.286	0.5	0.5	0	1.5	0	3.5	0.267	2.4	0.267	1.067	0	2	0	2	0.19	1.905	0.381	1.524	0.5	1.5	0	2	0	2	0	2	0.667	1.333	0	2	0.235	1.765	0	2
ASCL5-001	0	2	0	0.333	0	1.333	0	4.333	0	2	1	0	1.6	0	2.4	0	3	0.375	1.5	0	1.125	0.444	2.667	0.222	0.667	0	2	0	2	0.842	2.105	0.211	0.842	0.2	1.8	1	1	0.4	1.6	0.333	1.667	0	2	0	2	0.25	1.75	0	2
ASF1A-001	0.889	1.111	1.765	0.706	1.059	0.353	1.059	1.059	2	1	0	1.2	0.4	1.2	1.2	2.118	0.706	2.118	0	0.706	0.353	1.429	0.571	1.714	0.286	1.2	0.8	2	0	0.364	0	3.636	0	1.429	0.571	0.667	1.333	0.857	1.143	1.375	0.625	1	1	1.231	0.769	1.474	0.526	0.667	1.333
ASF1B-001	0.6	1.4	0	0.6	0	2.7	0.3	2.4	0.231	2.538	0.231	0.25	1	0	2.75	0	1.846	0	1.846	0.923	1.385	1.474	1.053	1.053	0.421	1.714	2.286	0	0	0.364	2.545	0.364	0.727	0.4	1.6	1	1	0	2	0	2	0	2	0.545	1.455	0.25	1.75	0	2
ASGR1-001	0.286	1.714	0	0.167	0.5	2.167	0.167	3	0	1.5	1.5	0.222	1.556	0	2.222	0.522	2.087	0.261	0.261	0.522	2.348	1.429	1.143	0.571	0.857	0	1.667	0.667	1.667	0.4	2	0	1.6	0.333	1.667	0.333	1.667	0.273	1.727	0.545	1.455	0.462	1.538	0.1	1.9	0.182	1.818	0.6	1.4
ASGR2-002	0.286	1.714	0	0.207	0.207	1.034	0.207	4.345	0.375	2.25	0.375	0.2	1.4	0.2	2.2	0.5	1.75	0	0.5	1	2.25	0.923	1.538	1.231	0.308	0.923	1.538	0.615	0.923	0.632	2.105	1.053	0.211	0.4	1.6	0.4	1.6	0.636	1.364	0.75	1.25	0.857	1.143	0.941	1.059	0.4	1.6	0.545	1.455
ASH1L-001	1.284	0.716	1.027	1.3	1.369	0.662	0.776	0.867	1.397	1.168	0.435	1.224	0.762	0.98	1.034	1.839	0.625	1.054	0.036	1.643	0.804	1.505	0.899	1.523	0.073	1.653	1.04	1.173	0.133	1.521	0.958	1.465	0.056	1.28	0.72	1.077	0.923	0.649	1.351	1.2	0.8	1.056	0.944	1.147	0.853	1.15	0.85	1.429	0.571
ASH2L-001	1.217	0.783	0.558	2.093	0.977	0.419	0.698	1.256	1.714	0.571	0.714	0.8	0.8	0.8	1.6	1.2	1.067	0.8	0	1.867	1.067	1.511	0.8	1.156	0.533	0.778	1.111	1.889	0.222	1.36	1.12	1.04	0.48	1.111	0.889	0.933	1.067	0.476	1.524	0.952	1.048	1.043	0.957	1.333	0.667	0.93	1.07	0.545	1.455
ASIC1-001	0.375	1.625	0	0.105	0.421	1.053	0.105	4.316	0.625	2	0.375	0.129	1.419	0	2.452	0.581	1.742	0.581	0.387	0.387	2.323	1.212	1.333	0.97	0.485	0.48	1.44	0.8	1.28	1	2.3	0.6	0.1	0.56	1.44	0.842	1.158	0.174	1.826	0.235	1.765	0.765	1.235	0.452	1.548	0.409	1.591	0.538	1.462
ASIC2-001	0.857	1.143	0.269	0.537	0.537	1.433	0.358	2.866	1.174	1.565	0.261	0.952	0.762	0	2.286	0.353	1.765	1.059	0.353	0.706	1.765	0.8	1.257	0.8	1.143	0.387	1.419	1.548	0.645	0.7	1.8	0.3	1.2	0.778	1.222	0	2	0.111	1.889	0.316	1.684	0.833	1.167	0.737	1.263	0.444	1.556	1	1
ASIC3-005	0.476	1.524	0	0.197	0.393	1.574	0.393	3.443	0.176	2.647	0.176	0.296	0.889	0	2.815	0.933	0.933	0.8	0.533	0.267	2.533	0.667	1.704	0.741	0.889	0.64	2.72	0.16	0.48	0.711	2.311	0.533	0.444	0.778	1.222	0.133	1.867	0.364	1.636	0.353	1.647	0	2	0.696	1.304	0.323	1.677	0.737	1.263
ASIC4-002	0.667	1.333	0.082	0.164	0.411	1.479	0.164	3.699	0.375	2.5	0.125	0.174	1.391	0.348	2.087	0.367	1.102	0.245	0.98	1.224	2.082	0.538	1.846	1	0.615	0.667	2.267	0.667	0.4	1.091	1.515	0.848	0.545	0.526	1.474	0.273	1.727	0	2	0.706	1.294	0.588	1.412	0.667	1.333	0.273	1.727	0.476	1.524
ASIC5-001	1.257	0.743	0.75	1.5	1.5	0.875	0.5	0.875	1.25	0.917	0.833	1.029	0.457	0.8	1.714	1.61	1.024	0.878	0	0.878	1.61	1.455	0.364	2	0.182	1.793	0.69	1.241	0.276	1.333	1.333	1.143	0.19	1.111	0.889	1.2	0.8	1	1	1.143	0.857	0.811	1.189	1.143	0.857	1.226	0.774	1.333	0.667
ASIP-001	0	2	0.4	0	0	2	0.8	2.8	1.5	1.5	0	0	1.6	0	2.4	2.118	1.412	0	0.353	0	2.118	0.8	1.6	0.4	1.2	0.8	3.2	0	0	0.333	2	1	0.667	0	0	0	2	0	2	0	2	0.833	1.167	1.2	0.8	0.5	1.5	0	2
ASL-001	0.667	1.333	0.103	0.207	0.414	2.276	0.207	2.793	1	1.833	0.167	0.276	0.828	0	2.897	0.333	0.833	0.5	0.667	1	2.667	0	3.273	0.364	0.364	0.96	1.92	0.32	0.8	0.545	2.273	0.818	0.364	0.4	1.6	0.545	1.455	0.167	1.833	0.769	1.231	0.6	1.4	0.462	1.538	0.333	1.667	0.4	1.6
ASMT-001	0.632	1.368	0.125	0	0.875	1.5	0.25	3.25	1.2	1.4	0.4	0.545	0.727	0.182	2.545	0.96	1.2	1.44	0.24	0	2.16	1	1	1.333	0.667	0.19	1.524	0.762	1.524	1.2	2	0.667	0.133	0.429	1.571	0.444	1.556	0.353	1.647	0.333	1.667	0.941	1.059	0.4	1.6	0.923	1.077	0.667	1.333
ASMTL-005	0.615	1.385	0.16	0.48	0.08	1.12	0.08	4.08	1	2	0	0	1.182	0.091	2.727	0.343	2.057	0.171	0.686	0.686	2.057	0.286	1.571	0.571	1.571	0.828	0.828	1.241	1.103	0.467	2.067	0.467	1	0.222	1.778	0.19	1.81	0.16	1.84	0.5	1.5	0.571	1.429	0.5	1.5	0.36	1.64	0.462	1.538
ASNA1-001	0.444	1.556	0.176	0	0.353	1.059	0	4.412	0.571	2.286	0.143	0.333	1.5	0.333	1.833	0	1.091	1.091	0.545	0.545	2.727	1.143	2.286	0.19	0.381	0.267	1.6	1.333	0.8	0.667	1.667	1.333	0.333	1.667	0.333	0.333	1.667	0	2	0.167	1.833	0.087	1.913	0.4	1.6	0.194	1.806	0.25	1.75
ASNS-001	1.688	0.312	0.712	1.424	1.119	0.915	0.102	1.729	1.667	0.556	0.778	1.405	0.757	0.649	1.189	1.4	1.6	1.2	0	1	0.8	1.231	0.923	1.538	0.308	1.538	0.615	1.385	0.462	1.474	1.053	1.158	0.316	1.143	0.857	1.2	0.8	0.5	1.5	1.4	0.6	1.026	0.974	1.419	0.581	1.317	0.683	1.2	0.8
ASNSD1-001	1.429	0.571	1.36	1.36	1.52	0.32	0.48	0.96	2.286	0.214	0.5	1.652	0.87	0.87	0.609	2.316	0.947	0.842	0.105	1.263	0.526	1.833	0.667	1.333	0.167	1.818	0.909	1.091	0.182	1.524	0.381	2	0.095	1.818	0.182	1.385	0.615	1.077	0.923	1.722	0.278	1.297	0.703	1.571	0.429	1.625	0.375	1.571	0.429
ASPA-001	1.857	0.143	0.857	0.429	1.5	0.429	0.857	1.929	1.778	0.556	0.667	1.6	0.267	0.533	1.6	1.8	2.4	0.6	0	1.2	0	1.474	1.263	1.263	0	1.556	1.556	0.444	0.444	2.222	0.667	0.889	0.222	1.231	0.769	1.714	0.286	1.111	0.889	1.467	0.533	1.217	0.783	1.158	0.842	1.217	0.783	1.111	0.889
ASPDH-002	1.143	0.857	0	0.514	1.029	2.4	0.343	1.714	0.5	2	0.5	0.32	0.96	0.16	2.56	0.316	2.211	0.632	0	0.316	2.526	1.091	1.818	0.545	0.545	0.308	2.154	0.615	0.923	1.176	2	0.471	0.353	1	1	0.8	1.2	0.2	1.8	1	1	2	0	1	1	0.923	1.077	0	2
ASPG-001	0.625	1.375	0	0.146	0.366	0.805	0.22	4.463	0.6	2.4	0	0.25	1.167	0.083	2.5	0.207	1.241	0.621	0.828	0.828	2.276	0.714	1.714	0.857	0.714	0.25	2.375	0.75	0.625	0.765	2.118	0.706	0.412	0.8	1.2	0.429	1.571	0.08	1.92	0.286	1.714	0	2	0.24	1.76	0.294	1.706	0.444	1.556
ASPH-002	1.25	0.75	0.968	0.677	1.065	0.774	0.871	1.645	1.2	1.32	0.48	0.83	0.528	1.283	1.358	0.913	1.043	1.043	0	0.913	2.087	1.429	0.952	1.333	0.286	0.947	0.947	1.684	0.421	0.93	1.023	1.767	0.279	1.263	0.737	0.818	1.182	0.833	1.167	1.481	0.519	1.111	0.889	1.654	0.346	1.169	0.831	1	1
ASPHD1-001	0.667	1.333	0	0.429	0.429	1.714	1.143	2.286	1.2	1.8	0	0.4	1	0	2.6	0.222	1.778	0.444	0.444	0.667	2.444	1.4	0.9	1.1	0.6	0.8	1.6	1.2	0.4	0.865	2.378	0.649	0.108	0.286	1.714	0.333	1.667	0.462	1.538	0.75	1.25	0	2	0.286	1.714	0.444	1.556	0.545	1.455
ASPHD2-001	0.625	1.375	0.167	0.833	0.667	1.667	0	2.667	0.231	2.538	0.231	0.593	1.037	0	2.37	0.522	2.348	0.522	0.522	0.261	1.826	0.333	2.5	0.667	0.5	0.8	2.4	0	0.8	1.143	1.333	0.762	0.762	0.429	1.571	0.909	1.091	0.133	1.867	0.444	1.556	0.727	1.273	1.067	0.933	0.526	1.474	0.737	1.263
ASPM-001	1.372	0.628	1.215	1.158	1.447	0.637	0.81	0.733	1.636	0.511	0.852	1.74	0.42	0.94	0.9	2.198	0.543	1.603	0.078	1.138	0.44	1.634	0.732	1.239	0.394	1.405	0.524	1.976	0.095	1.801	0.61	1.475	0.113	1.394	0.606	1.315	0.685	0.971	1.029	1.418	0.582	1.412	0.588	1.558	0.442	1.43	0.57	1.562	0.438
ASPN-001	1.333	0.667	1.176	0.941	1.412	0.471	0.824	1.176	0.955	1.091	0.955	1.412	0.235	0.471	1.882	1	0.25	2.5	0	1.25	1	0.833	0.333	2.667	0.167	0.706	0.941	1.882	0.471	0.857	0.571	2.571	0	1.111	0.889	1.091	0.909	1.25	0.75	1	1	1.273	0.727	1.714	0.286	1.364	0.636	1.143	0.857
ASPRV1-001	1.333	0.667	0	0.45	0.3	1.5	0.75	3	0.75	2	0.25	0.286	1.857	0.143	1.714	0.72	1.68	0.24	0	0.96	2.4	0.87	1.565	0.87	0.696	1.333	1.333	1.333	0	0.8	2.286	0.343	0.571	1	1	0.667	1.333	0.167	1.833	1.273	0.727	0.6	1.4	0.75	1.25	0.643	1.357	0.667	1.333
ASPSCR1-002	0.857	1.143	0	0.985	0.627	0.806	0.09	3.493	0	2.571	0.429	0.286	0.857	0.095	2.762	0.964	1.5	0.643	0.857	0.214	1.821	0.842	1.474	1.158	0.526	0.267	1.467	0.8	1.467	0.981	1.887	0.453	0.679	0.25	1.75	0.333	1.667	0	2	0.25	1.75	0.143	1.857	0.562	1.438	0.222	1.778	0.333	1.667
ASRGL1-001	0.8	1.2	0.273	1.091	0.818	0.818	0.545	2.455	0.643	1.929	0.429	0.933	1.2	0.533	1.333	0.8	2	1.2	0.4	0.4	1.2	1.091	2.182	0.364	0.364	0.632	1.684	1.474	0.211	1.059	1.412	1.294	0.235	1	1	0.857	1.143	0.857	1.143	1.091	0.909	1.043	0.957	0.8	1.2	1	1	1.333	0.667
ASS1-002	0.533	1.467	0.176	0.353	0.529	2.118	0	2.824	0.889	2	0.111	0.133	1.467	0	2.4	0.5	2.5	0.25	0.25	0.25	2.25	1	1.4	1	0.6	0.667	2.889	0.222	0.222	0.571	2.571	0.571	0.286	0.737	1.263	0.8	1.2	0.588	1.412	0.375	1.625	0.667	1.333	0.75	1.25	0.571	1.429	0.4	1.6
ASTE1-003	0.875	1.125	0.96	1.02	0.96	0.66	1.08	1.32	1.083	1.333	0.583	1.091	0.606	0.848	1.455	1	1.111	1.444	0.111	1.556	0.778	1.625	1	1.375	0	1.263	1.263	1.368	0.105	1.5	1.2	1	0.3	1.474	0.526	1.182	0.818	0.529	1.471	1.278	0.722	0.976	1.024	1.212	0.788	1.243	0.757	1.083	0.917
ASTL-001	0.462	1.538	0	0.3	0.6	1.8	0.45	2.85	0.571	2.429	0	0.333	2	0.333	1.333	0.436	1.964	0.327	0.436	1.091	1.745	0.952	1.714	1.143	0.19	0.235	2.353	0.471	0.941	0.625	1.625	1.125	0.625	1.25	0.75	1	1	0.118	1.882	0.25	1.75	0.6	1.4	0.462	1.538	0.609	1.391	0.857	1.143
ASTN1-001	0.842	1.158	0.219	0.569	0.569	1.883	0.088	2.672	0.541	2.164	0.295	0.32	0.853	0.107	2.72	1.041	1.289	0.595	0.446	0.793	1.835	1.05	1.6	1	0.35	0.944	1.778	0.722	0.556	1.125	1.75	0.688	0.438	0.667	1.333	0.471	1.529	0.473	1.527	0.56	1.44	0.612	1.388	0.659	1.341	0.593	1.407	0.735	1.265
ASTN2-201	0.636	1.364	0.12	0.24	0.32	1.52	0.12	3.68	0.647	2.235	0.118	0.296	1.037	0.099	2.568	0.81	1.429	0.571	0.476	0.81	1.905	0.691	1.58	0.889	0.84	0.78	1.463	1.171	0.585	0.524	2.381	0.714	0.381	0.651	1.349	0.581	1.419	0.357	1.643	0.727	1.273	0.483	1.517	0.824	1.176	0.421	1.579	0.837	1.163
ASXL1-001	1.297	0.703	0.356	0.889	1.111	1.067	0.667	1.911	1	1.417	0.583	1	0.65	0.55	1.8	1.374	1.24	0.704	0.268	0.972	1.441	1.152	1.273	1.273	0.303	1.333	1.111	1.156	0.4	1.31	1.381	0.92	0.389	0.769	1.231	1.062	0.938	0.55	1.45	1	1	0.795	1.205	1.15	0.85	0.879	1.121	0.966	1.034
ASXL2-001	1	1	0.919	0.703	1.297	1.027	0.757	1.297	1	1.4	0.6	1.185	1.185	0.642	0.988	1.097	0.903	1.258	0.194	1	1.548	1.156	1.094	1.5	0.25	1.245	1.208	1.358	0.189	1.294	0.98	1.529	0.196	1	1	1.154	0.846	0.604	1.396	1.167	0.833	1.02	0.98	1.289	0.711	1	1	0.783	1.217
ASXL3-002	1.32	0.68	1.293	1.359	1.127	0.696	0.564	0.961	1.219	0.594	1.188	1.193	0.912	0.772	1.123	1.824	0.961	1.176	0.196	0.941	0.902	1.482	0.731	1.442	0.345	1.59	1.051	1.154	0.205	1.325	1	1.575	0.1	1.176	0.824	1.059	0.941	0.667	1.333	0.96	1.04	1.17	0.83	1.221	0.779	1.333	0.667	1.333	0.667
ASZ1-001	1.412	0.588	1.015	1.385	1.477	0.462	1.108	0.554	1.5	0.536	0.964	2.167	0.5	1.167	0.167	1.862	0.207	1.034	0	2.069	0.828	0.4	1.2	2.4	0	1.29	1.032	1.29	0.387	2.323	0.129	1.161	0.387	1.667	0.333	1.667	0.333	0.696	1.304	1.652	0.348	1.189	0.811	1.6	0.4	1.273	0.727	1.333	0.667
ATAD1-001	1.692	0.308	0.973	1.135	1.135	0.973	0.811	0.973	1.125	1	0.875	1.667	0.667	1	0.667	1.043	1.043	1.304	0.522	1.565	0.522	2.857	0	1.143	0	0.889	0.667	2	0.444	1.733	1.067	1.2	0	1.6	0.4	1.818	0.182	0.444	1.556	1.5	0.5	1.286	0.714	1.259	0.741	1.818	0.182	1.667	0.333
ATAD2-001	1.636	0.364	1.082	1.377	1.23	0.492	0.787	1.033	1.667	0.5	0.833	1.632	0.263	0.947	1.158	1.563	0.857	1.261	0.202	1.462	0.655	1.433	0.358	1.97	0.239	1.565	0.522	1.739	0.174	1.846	0.879	1.011	0.264	1.2	0.8	1.118	0.882	0.758	1.242	1.5	0.5	1.263	0.737	1.486	0.514	1.471	0.529	1.75	0.25
ATAD2B-001	1.51	0.49	1.404	1.106	1.404	0.468	0.596	1.021	1.31	0.718	0.972	1.486	0.4	1.029	1.086	1.532	0.553	1.532	0.043	1.106	1.234	1.778	0.333	1.778	0.111	1.662	0.985	1.169	0.185	1.435	0.826	1.652	0.087	1.259	0.741	1.512	0.488	0.863	1.137	1.267	0.733	1.408	0.592	1.378	0.622	1.319	0.681	1.63	0.37
ATAD3A-003	0.875	1.125	0.09	0.448	0.448	1.164	0.179	3.672	0.176	2.471	0.353	0.375	1.25	0	2.375	0	1.688	0.562	0.75	0.75	2.25	0.462	1.538	0.923	1.077	0	1.625	1	1.375	0.548	2.466	0.274	0.712	0.923	1.077	0	2	0.326	1.674	1.059	0.941	0.222	1.778	0.148	1.852	0.339	1.661	0.4	1.6
ATAD3B-001	0.778	1.222	0.087	0.522	0.435	1.13	0.174	3.652	0.176	2.294	0.529	0.364	1.455	0	2.182	0.182	2.182	0.545	0.727	0.364	2	0.485	1.939	0.485	1.091	0.457	1.6	0.8	1.143	0.485	2.485	0.303	0.727	0.615	1.385	0.143	1.857	0.368	1.632	1	1	0.333	1.667	0.154	1.846	0.255	1.745	0.8	1.2
ATAD3C-001	1	1	0.25	0.375	0.75	1	0.125	3.5	0	2.6	0.4	0.308	1.231	0	2.462	0	2.286	1.429	0	0.571	1.714	0.308	2.154	0.923	0.615	0.333	1	1.333	1.333	0.5	2.6	0.2	0.7	0.6	1.4	0.2	1.8	0.32	1.68	1	1	0.333	1.667	0.2	1.8	0.37	1.63	0	2
ATAD5-001	1.472	0.528	1.6	1.236	1.6	0.255	0.764	0.545	1.482	0.398	1.12	1.347	0.505	1.432	0.716	1.791	0.567	1.194	0.09	1.522	0.836	1.524	0.714	1.667	0.095	1.836	0.623	1.475	0.066	1.626	0.484	1.758	0.132	1.31	0.69	1.25	0.75	1.184	0.816	1.532	0.468	1.383	0.617	1.347	0.653	1.441	0.559	1.389	0.611
ATAT1-002	0.933	1.067	0	0.686	0.514	1.029	0.343	3.429	1.312	1.312	0.375	0.8	0.4	0.8	2	1.312	1.5	1.125	0	0.938	1.125	0.816	1.388	1.224	0.571	0.632	1.263	1.474	0.632	1.436	1.846	0.615	0.103	0.571	1.429	1.067	0.933	0.583	1.417	0.933	1.067	0.444	1.556	0.824	1.176	0.833	1.167	0	2
ATCAY-004	0.364	1.636	0.146	0.585	0.439	1.171	0.293	3.366	0.375	2.5	0.125	0	1.333	0	2.667	1.154	0.923	0.462	0.462	0.231	2.769	0.923	1.692	1.077	0.308	0.211	1.684	0.632	1.474	0.444	2.444	0.444	0.667	0	2	0.222	1.778	0.545	1.455	0.25	1.75	0.308	1.692	0.69	1.31	0.947	1.053	0	2
ATE1-001	0.957	1.043	1.116	1.814	0.977	0.698	0.419	0.977	1.125	0.938	0.938	1.241	0.69	0.69	1.379	1.32	1.08	1.32	0.48	1.08	0.72	1.6	0.8	1.5	0.1	1.231	0	2.462	0.308	1.913	0.522	1.217	0.348	1.111	0.889	0.727	1.273	0.467	1.533	0.923	1.077	1.111	0.889	1.29	0.71	0.737	1.263	1.059	0.941
ATF1-001	0	0	1.8	1.2	1.2	0.3	0.6	0.9	1.385	0.692	0.923	1.176	0.706	0.706	1.412	2.167	0.833	1.5	0	0.833	0.667	1.333	1	1.667	0	1.793	0.552	1.517	0.138	1.556	0.889	1.556	0	1.429	0.571	0.5	1.5	0.64	1.36	1.556	0.444	1.375	0.625	1.167	0.833	1.467	0.533	1	1
ATF2-001	1.4	0.6	1.579	1.263	1.105	0.316	0.316	1.421	1.875	0.75	0.375	1.128	1.128	0.923	0.821	1.048	0.762	1.81	0.095	2	0.286	1.569	0.392	1.804	0.235	1.171	1.366	1.463	0	1.854	0.39	1.463	0.293	1	1	1.625	0.375	0.471	1.529	1.529	0.471	1.448	0.552	1.273	0.727	1.172	0.828	1.2	0.8
ATF3-001	2	0	0	0.706	0.706	1.765	0	2.824	1	1.333	0.667	0	2.182	0.364	1.455	1.286	1.286	0.857	0.857	0.857	0.857	1.333	1.778	0.889	0	1.143	0	1.143	1.714	1.714	1.429	0.571	0.286	0	2	0.8	1.2	0.4	1.6	0.667	1.333	0.471	1.529	1.5	0.5	1	1	0.4	1.6
ATF4-001	0.4	1.6	0.6	1.5	0.6	0.75	0.45	2.1	0.375	1.5	1.125	0.75	1.25	0.5	1.5	0.909	2.182	0.182	0.182	0.909	1.636	1.103	1.517	1.379	0	1.556	1.333	0.667	0.444	1.091	1.636	0.727	0.545	0.286	1.714	1.2	0.8	0.333	1.667	0.75	1.25	0.75	1.25	1.333	0.667	0.71	1.29	1.2	0.8
ATF5-001	0.4	1.6	0.136	0.273	0.273	1.909	0.409	3	0	3	0	0.889	1.333	0.444	1.333	1.2	2.8	0.4	0.4	0.4	0.8	0.981	1.358	1.208	0.453	0.889	2.667	0.444	0	0.833	2.167	0.667	0.333	0.571	1.429	2	0	0.462	1.538	0.667	1.333	0.182	1.818	0.571	1.429	0.417	1.583	0	2
ATF6-001	1.714	0.286	0.844	1.031	1.219	0.844	0.656	1.406	1.355	1.065	0.581	1.25	0.75	0.417	1.583	1.543	0.6	1.971	0.171	1.114	0.6	1.926	0.593	1.333	0.148	1.048	1.333	1.333	0.286	1.436	0.718	1.538	0.308	1.412	0.588	1.167	0.833	0.756	1.244	1.179	0.821	1.029	0.971	1.241	0.759	1.15	0.85	2	0
ATF6B-002	0.526	1.474	0.078	0.468	0.623	1.714	0.623	2.494	0.682	2.045	0.273	0.596	1.872	0.255	1.277	1.2	2.329	0.847	0.212	0.212	1.2	0.988	1.318	1.271	0.424	0.296	1.926	1.481	0.296	1.333	1.905	0.667	0.095	1.667	0.333	0.364	1.636	0.227	1.773	0.444	1.556	0.286	1.714	0.875	1.125	0.449	1.551	0.6	1.4
ATF7-007	1.25	0.75	0.462	0.615	0.769	1.077	0.923	2.154	1.105	1.421	0.474	0.824	0.941	0.588	1.647	1.309	1.745	0.764	0.327	0.655	1.2	1.267	0.667	1.8	0.267	1.371	1.257	1.143	0.229	1.231	1.846	0.821	0.103	2	0	1	1	0.519	1.481	1	1	0.923	1.077	1.059	0.941	0.933	1.067	1.143	0.857
ATF7IP-002	1.7	0.3	0.725	1.516	1.187	0.725	0.527	1.319	1.68	0.48	0.84	1.064	0.596	1.149	1.191	2.351	0.568	0.811	0.162	1.541	0.568	1.333	0.775	1.829	0.062	1.49	0.863	1.49	0.157	1.409	1.227	1.318	0.045	1	1	1.333	0.667	0.774	1.226	1.429	0.571	1.306	0.694	1.701	0.299	1.523	0.477	1.733	0.267
ATF7IP2-001	1.111	0.889	1.132	1.925	0.906	0.453	0.566	1.019	1.833	0.25	0.917	1.659	0.585	1.171	0.585	1.355	0.71	1.742	0.129	1.613	0.452	1.333	0.857	1.81	0	1.067	0.711	2.044	0.178	1.571	0.571	1.714	0.143	1.333	0.667	1.667	0.333	1	1	1.414	0.586	1.246	0.754	1.259	0.741	1.25	0.75	1.474	0.526
ATG10-001	1	1	1.333	0.333	1.333	0	1.333	1.667	1.615	0.462	0.923	0.857	0.857	1.143	1.143	1.875	0.75	1.5	0	0.75	1.125	1.538	1.231	1.231	0	1.455	0.364	1.091	1.091	0.444	0.444	2.667	0.444	1.4	0.6	1.75	0.25	1	1	1.75	0.25	0.923	1.077	1.4	0.6	1.333	0.667	1.25	0.75
ATG101-001	0.25	1.75	0	0.947	0.632	0.947	0	3.474	0.3	2.7	0	0.5	0.5	0.167	2.833	1.846	1.385	0.923	1.385	0	0.462	0	2.4	1.6	0	0.5	2	0.75	0.75	0.5	3	0.5	0	0.286	1.714	0.8	1.2	0	2	0.4	1.6	0.267	1.733	0.923	1.077	0.2	1.8	0.8	1.2
ATG12-001	1.6	0.4	0.5	1.5	2	1	0.5	0.5	2.25	0.75	0	1.333	0.444	0.444	1.778	1.636	2.727	1.091	0	0.545	0	1.455	0.364	0.727	1.455	1	1.333	1.333	0.333	2.182	0.364	0.727	0.727	1.333	0.667	2	0	0.571	1.429	2	0	1	1	0.571	1.429	0.909	1.091	1	1
ATG13-008	1.68	0.32	0.638	0.766	1.149	0.766	0	2.681	1.32	0.72	0.96	0.78	1.073	0.488	1.659	1.418	1.964	1.091	0	0.655	0.873	1.4	1.1	1.3	0.2	1.116	1.86	0.651	0.372	2	0.889	1.111	0	1.077	0.923	1	1	0.435	1.565	1	1	0.783	1.217	0.97	1.03	1	1	1.4	0.6
ATG14-001	1.667	0.333	0.955	0.273	1.5	0.955	0.409	1.909	1.35	0.9	0.75	0.296	1.037	0.741	1.926	1.132	1.132	0.453	0.113	1.358	1.811	1.333	1.524	0.762	0.381	0.923	2	0.923	0.154	0.903	1.032	1.29	0.774	0.308	1.692	1.2	0.8	0.571	1.429	1.263	0.737	0.971	1.029	0.828	1.172	1.073	0.927	0.769	1.231
ATG16L1-005	0.778	1.222	0.554	0.738	0.831	0.831	0.646	2.4	1.393	1.286	0.321	0.632	1.263	0.421	1.684	1.831	0.814	0.712	0.61	1.22	0.814	1.412	1.176	1.412	0	2	0.5	1.125	0.375	1.143	1.224	1.224	0.408	1.143	0.857	0.889	1.111	0.552	1.448	1.364	0.636	0.974	1.026	1.023	0.977	0.98	1.02	0.833	1.167
ATG16L2-001	0.545	1.455	0.185	0	0.646	1.292	0.277	3.6	0.375	2.625	0	0.32	1.04	0	2.64	0.558	1.395	0.837	0.279	0.558	2.372	0.87	1.739	0.522	0.87	0.769	2	0.615	0.615	0.765	1.647	0.647	0.941	0.545	1.455	0.353	1.647	0.211	1.789	0.75	1.25	0.25	1.75	0.581	1.419	0.091	1.909	1.385	0.615
ATG2A-001	0.355	1.645	0.047	0.442	0.349	1.419	0.279	3.465	0.36	2.64	0	0.222	0.889	0.286	2.603	0.691	1.564	0.909	0.545	0.545	1.745	0.8	1.882	0.8	0.518	0.583	1.748	0.893	0.777	0.704	2.535	0.394	0.366	0.4	1.6	0.413	1.587	0.132	1.868	0.242	1.758	0.302	1.698	0.6	1.4	0.35	1.65	0.895	1.105
ATG2B-001	1.255	0.745	1.065	1.15	1.43	0.757	0.617	0.981	1.788	0.515	0.697	1.13	0.458	0.794	1.618	1.792	1.032	1.357	0.19	1.059	0.57	1.333	0.681	1.807	0.178	1.544	0.667	1.404	0.386	1.468	0.844	1.578	0.11	1.509	0.491	1.121	0.879	0.674	1.326	1.444	0.556	1.077	0.923	1.409	0.591	1.192	0.808	1.212	0.788
ATG3-001	1.429	0.571	0.5	2	1.25	0.25	1	1	1.5	0.833	0.667	0.909	0.545	0.909	1.636	0	0	4	0	2	0	0.857	0.286	2.286	0.571	0.857	0.857	2.143	0.143	2.316	0.421	1.263	0	1.375	0.625	0.667	1.333	1.091	0.909	1.714	0.286	1.091	0.909	1.619	0.381	1.5	0.5	1	1
ATG4A-001	1.143	0.857	1.535	0.837	0.837	0.419	0.837	1.535	1.35	1.2	0.45	1.905	0.571	0.571	0.952	1.615	0.692	2.308	0	0.923	0.462	1.273	1.091	1.636	0	1.333	0.762	1.524	0.381	1.684	0.842	1.263	0.211	1.091	0.909	1.429	0.571	0.762	1.238	1	1	1.385	0.615	1.154	0.846	1.2	0.8	1	1
ATG4B-002	0.87	1.13	0	0.486	0.973	0.811	0.324	3.405	0.75	1.8	0.45	0.87	1.565	0.348	1.217	1.111	1.778	0.667	0.444	0.222	1.778	0.64	1.92	0.64	0.8	1.273	1.091	0.909	0.727	0.769	1.692	0.923	0.615	0	2	0.2	1.8	0.571	1.429	0.2	1.8	0.462	1.538	0.786	1.214	0.72	1.28	0.462	1.538
ATG4C-001	1.571	0.429	1.5	1.5	1.333	0.333	0.667	0.667	1.615	0.346	1.038	1.739	0.522	1.043	0.696	2.684	0.632	1.263	0.158	0.632	0.632	2.5	1	0.5	0	0.97	0.97	1.697	0.364	2.364	0	1.636	0	1.2	0.8	1.167	0.833	1.333	0.667	1.538	0.462	1.421	0.579	1.438	0.562	1.6	0.4	1.4	0.6
ATG4D-001	0.7	1.3	0.25	0	0.5	1.625	0.25	3.375	0.75	1.875	0.375	0.276	0.69	0	3.034	0.698	1.256	0.977	0.558	0.14	2.372	0.683	2.146	0.488	0.683	0.444	1.556	2	0	0.471	2.706	0.471	0.353	0.4	1.6	0.5	1.5	0.125	1.875	0	2	0.471	1.529	0.231	1.769	0.25	1.75	0.429	1.571
ATG5-001	1.733	0.267	0.207	1.655	1.448	0.828	0.621	1.241	1.5	1	0.5	0.727	0	1.455	1.818	0.923	0	1.385	0	3.231	0.462	1.474	0.211	2.105	0.211	1.143	0	2	0.857	2	0.333	1.667	0	1.6	0.4	1.273	0.727	0.714	1.286	1.714	0.286	1.3	0.7	1.4	0.6	1.727	0.273	2	0
ATG7-001	1.056	0.944	0.483	1.448	1.172	1.034	0.552	1.31	1	1.375	0.625	1.021	0.936	0.34	1.702	1.224	0.857	0.98	0.122	1.469	1.347	1.951	0.585	1.463	0	0.774	1.419	1.419	0.387	1.356	1.356	1.085	0.203	1.048	0.952	1	1	0.815	1.185	1	1	0.703	1.297	1.048	0.952	1.056	0.944	1.1	0.9
ATG9A-001	0.533	1.467	0.06	0.48	0.54	1.92	0.36	2.64	0.698	2.163	0.14	0.56	1.04	0.24	2.16	1.238	1.524	0.857	0.286	0.476	1.619	1.725	1.49	0.471	0.314	0.556	1.556	1.556	0.333	1.254	2.03	0.597	0.119	0.923	1.077	0.471	1.529	0.34	1.66	0.818	1.182	0.3	1.7	0.96	1.04	0.678	1.322	0.353	1.647
ATG9B-001	0.564	1.436	0	0.233	0.512	1.581	0.186	3.488	0.75	2.25	0	0.455	1.273	0.182	2.091	1	1.857	0.714	0.571	0.5	1.357	1.167	1.5	0.542	0.792	0.585	2.244	0.976	0.195	0.559	2.108	0.43	0.903	0.25	1.75	0.438	1.562	0.327	1.673	0.571	1.429	0.364	1.636	0.667	1.333	0.205	1.795	0.471	1.529
ATIC-001	1.158	0.842	0.737	1.368	1.263	1.368	0.211	1.053	1.4	1	0.6	1.154	0.923	0.615	1.308	2.308	1.385	0.615	0.154	0.615	0.923	0.96	1.12	1.92	0	1.5	1.125	0.875	0.5	1.455	1.152	1.212	0.182	1.333	0.667	1.231	0.769	0.5	1.5	1.083	0.917	1.027	0.973	1.333	0.667	1.027	0.973	0.667	1.333
ATL1-001	1.034	0.966	0.857	1.179	1.179	0.429	0.643	1.714	0.686	1.457	0.857	0.933	1.067	0.8	1.2	0.769	0.769	1.538	0.462	1.385	1.077	1.111	0.444	2.444	0	1.2	1.333	1.467	0	1.474	1.053	1.474	0	0.909	1.091	1.231	0.769	0.583	1.417	1.083	0.917	1.143	0.857	1.143	0.857	1.217	0.783	1	1
ATL2-002	1.462	0.538	0.5	1.4	2.1	0.1	0.6	1.3	1.161	0.677	1.161	0.865	0.649	1.622	0.865	2.062	0.562	1.312	0.188	0.75	1.125	1.474	0.211	2.105	0.211	1.241	0.828	1.655	0.276	1.538	0.513	1.333	0.615	1.5	0.5	1.125	0.875	0.688	1.312	1.379	0.621	1.152	0.848	1.314	0.686	1.404	0.596	1.636	0.364
ATL3-001	0.867	1.133	1.309	1.2	0.545	0.873	0.655	1.418	1.615	0.923	0.462	1.829	0.343	0.343	1.486	1.538	1.231	1.077	0	0.615	1.538	1.6	0.2	1.8	0.4	1.565	1.565	0.696	0.174	1.171	1.366	1.463	0	1.524	0.476	1.077	0.923	0.647	1.353	0.875	1.125	0.611	1.389	1.467	0.533	1.053	0.947	1.5	0.5
ATM-003	1.317	0.683	1.404	1.049	1.373	0.602	0.756	0.817	1.626	0.52	0.855	1.318	0.648	0.961	1.073	1.41	0.667	1.385	0.103	1.641	0.795	2.041	0.571	1.265	0.122	1.468	0.759	1.468	0.304	1.503	0.917	1.503	0.076	1.292	0.708	1.306	0.694	0.883	1.117	1.387	0.613	1.224	0.776	1.397	0.603	1.408	0.592	1.438	0.562
ATMIN-001	1.188	0.812	1.183	1.268	0.845	0.423	0.676	1.606	0.943	0.943	1.114	0.718	1.026	0.718	1.538	1.765	0.647	0.941	0.412	1.294	0.941	1.355	0.968	1.032	0.645	1.239	1.07	1.352	0.338	1.169	1.169	0.677	0.985	1	1	0.778	1.222	0.627	1.373	0.8	1.2	1	1	1.024	0.976	1.043	0.957	1.053	0.947
ATN1-001	0.818	1.182	0.068	0.477	0.545	1.023	0.273	3.614	0.9	2.1	0	0.186	0.93	0.372	2.512	1.529	1.529	0.667	0.471	0.706	1.098	1.238	1.256	1.112	0.395	1.167	1.417	0.833	0.583	1.074	1.889	0.667	0.37	0.6	1.4	0.69	1.31	0.25	1.75	0.963	1.037	0.513	1.487	0.71	1.29	0.688	1.312	0.667	1.333
ATOH1-001	0.333	1.667	0	1.312	0.188	0.562	0.562	3.375	0	3	0	0.286	0.286	0.571	2.857	0.439	1.756	0.293	0.732	0.439	2.341	0.667	1	0.667	1.667	1.538	1.538	0.308	0.615	0.842	1.684	0.632	0.842	0.857	1.143	1.125	0.875	0.417	1.583	0.6	1.4	0.923	1.077	0.143	1.857	0.636	1.364	0	2
ATOH7-001	0	2	0.429	0	0	1.714	0	3.857	0	3	0	2	0	0	2	0	1.5	0	0.75	0	3.75	0	1.818	0	2.182	0.667	2.667	0	0.667	0.211	1.684	0.211	1.895	0	2	0	2	0	2	0	2	0.333	1.667	0.5	1.5	0	2	0.4	1.6
ATOH8-001	0	2	0	0.462	0.462	1.385	0.231	3.462	0.667	2.333	0	0.222	0.889	0.667	2.222	0.261	2.609	1.043	0.522	0.522	1.043	0.596	1.021	0.596	1.787	0.8	1.867	0.267	1.067	0.103	1.538	0.718	1.641	0.571	1.429	0.333	1.667	0	2	0.25	1.75	0.667	1.333	0.222	1.778	0.333	1.667	0.571	1.429
ATOX1-002	0	2	0	0	3	0.75	0	2.25	3	0	0	1.333	2	0	0.667	3	1	1	0	0	1	2	2	0	0	1.6	1.6	0.8	0	2	0	2	0	1	1	0	2	0	0	1	1	0.444	1.556	0	2	1	1	1.333	0.667
ATP10A-001	0.567	1.433	0.298	0.497	0.597	1.16	0.232	3.215	1.071	1.446	0.482	0.466	1.243	0.039	2.252	0.755	1.762	0.713	0.503	0.462	1.804	0.895	1.368	0.684	1.053	0.612	1.788	0.706	0.894	0.481	2	0.778	0.741	0.585	1.415	0.4	1.6	0.375	1.625	0.36	1.64	0.603	1.397	0.557	1.443	0.539	1.461	0.462	1.538
ATP10B-001	0.575	1.425	0.268	0.879	0.611	1.796	0.382	2.064	0.926	1.593	0.481	0.476	1.429	0.381	1.714	0.916	1.649	1.008	0.321	0.504	1.603	1.212	1.273	1.455	0.061	0.784	2.021	0.948	0.247	1.215	1.873	0.861	0.051	0.732	1.268	0.909	1.091	0.5	1.5	0.769	1.231	0.551	1.449	0.947	1.053	0.773	1.227	0.667	1.333
ATP10D-001	1.254	0.746	0.938	0.975	1.013	1.163	0.338	1.575	1.425	1.05	0.525	1.08	1	0.48	1.44	1.339	1.19	0.942	0.149	1.289	1.091	1.465	0.901	1.521	0.113	1.296	1.014	1.521	0.169	1.532	1.319	1.064	0.085	1.25	0.75	1	1	0.903	1.097	0.943	1.057	1.079	0.921	1.161	0.839	1.067	0.933	0.941	1.059
ATP11A-201	0.848	1.152	0.425	0.472	0.756	1.606	0.094	2.646	0.781	1.808	0.411	0.622	1.244	0.222	1.911	0.667	1.185	0.593	0.963	0.667	1.926	0.783	1.739	1.043	0.435	0.514	1.371	0.971	1.143	0.776	1.612	1.075	0.537	0.56	1.44	0.69	1.31	0.286	1.714	0.667	1.333	0.871	1.129	0.414	1.586	0.737	1.263	0.621	1.379
ATP11B-001	1.543	0.457	1.031	1.078	1.5	0.656	0.562	1.172	1.33	0.614	1.057	1.418	0.405	1.367	0.81	1	0.933	1.667	0.133	1.6	0.667	1.73	0.432	1.622	0.216	1.5	0.75	1.75	0	1.538	0.8	1.538	0.123	1.317	0.683	1.655	0.345	0.64	1.36	1.156	0.844	1.41	0.59	1.16	0.84	1.579	0.421	1.391	0.609
ATP11C-008	1.07	0.93	1.23	0.984	1.131	0.738	0.738	1.18	1.371	0.729	0.9	1.282	0.667	1.333	0.718	1.583	1	1.25	0.25	1.167	0.75	1.419	0.645	1.935	0	1.333	1.048	1.524	0.095	1.465	1.127	1.408	0	1.319	0.681	1.263	0.737	0.905	1.095	1.36	0.64	1.257	0.743	1.385	0.615	1.55	0.45	1.308	0.692
ATP12A-201	0.927	1.073	0.245	0.735	0.306	1.898	0.245	2.571	1.113	1.732	0.155	0.513	1.026	0.154	2.308	1	2.167	1.083	0.167	0.583	1	1.158	1.789	0.632	0.421	0.862	1.662	0.985	0.492	1.297	1.622	1.027	0.054	0.875	1.125	0.8	1.2	0.486	1.514	0.622	1.378	0.735	1.265	0.704	1.296	0.688	1.312	1.067	0.933
ATP13A1-001	0.596	1.404	0	0.275	0.314	1.922	0.157	3.333	0.526	2.421	0.053	0.121	1.091	0.242	2.545	0.072	2.386	0.289	0.723	0.651	1.88	0.703	1.946	0.703	0.649	0.387	2.323	0.387	0.903	0.4	2.4	0.364	0.836	0.267	1.733	0.37	1.63	0	2	0.429	1.571	0.361	1.639	0.298	1.702	0.328	1.672	0.207	1.793
ATP13A2-001	0.205	1.795	0.037	0.221	0.147	1.509	0.221	3.865	0.467	2.267	0.267	0.171	1.265	0.068	2.496	0.494	1.624	0.424	0.353	0.424	2.682	0.539	2.022	0.809	0.629	0.776	1.672	0.896	0.657	0.619	2.021	0.866	0.495	0.485	1.515	0.4	1.6	0.143	1.857	0.455	1.545	0.222	1.778	0.35	1.65	0.264	1.736	0.593	1.407
ATP13A3-001	1.344	0.656	0.992	1.24	1.488	0.893	0.397	0.992	1.714	0.612	0.673	1.481	0.444	0.667	1.407	1.714	0.786	1.5	0.143	1.286	0.571	1.586	0.621	1.724	0.069	1.667	0.889	1.333	0.111	1.333	0.96	1.547	0.16	1.238	0.762	1.538	0.462	0.851	1.149	1.583	0.417	1.373	0.627	1.44	0.56	1.425	0.575	1.438	0.562
ATP13A4-003	1.123	0.877	0.558	0.93	0.884	1.116	0.465	2.047	1.088	1.121	0.791	0.783	0.957	0.826	1.435	1.484	0.968	1.097	0.065	0.968	1.419	1.429	0.571	1.643	0.357	1.167	0.889	1.611	0.333	0.973	1.622	1.243	0.162	1	1	1	1	0.571	1.429	1.3	0.7	1.055	0.945	0.952	1.048	1.093	0.907	1.125	0.875
ATP13A5-001	1.156	0.844	0.739	1.261	0.783	0.957	0.348	1.913	0.885	1.538	0.577	0.989	0.731	0.516	1.763	1.116	1.116	1.395	0.14	1.326	0.907	1.311	0.918	1.77	0	1.183	1.239	1.408	0.169	1.059	1.941	0.882	0.118	0.955	1.045	1.25	0.75	0.867	1.133	0.851	1.149	1.194	0.806	0.865	1.135	1.205	0.795	1.03	0.97
ATP1A1-001	0.889	1.111	0.375	0.875	1.125	1.312	0.375	1.938	1.12	1.59	0.289	0.747	0.853	0.373	2.027	1.448	1.552	1.138	0.31	0.724	0.828	1.455	1.455	0.909	0.182	1.4	1.333	0.933	0.333	1.728	1.432	0.642	0.198	1	1	0.8	1.2	0.486	1.514	0.762	1.238	0.929	1.071	0.966	1.034	1.045	0.955	0.783	1.217
ATP1A2-001	0.558	1.442	0.062	0.312	0.375	1.75	0.188	3.312	0.789	2.053	0.158	0.162	0.973	0.216	2.649	1.548	2.226	0.774	0.29	0.194	0.968	1.429	1.619	0.762	0.19	0.508	1.651	0.825	1.016	1.037	1.975	0.889	0.099	0.545	1.455	0.5	1.5	0.368	1.632	0.359	1.641	0.286	1.714	0.727	1.273	0.235	1.765	0.522	1.478
ATP1A3-001	0.444	1.556	0	0.264	0.198	1.714	0.132	3.692	0.38	2.62	0	0.104	1.299	0.052	2.545	0.964	2.679	0.857	0.214	0.321	0.964	0.667	2.381	0.571	0.381	0.75	2.062	0.438	0.75	1.053	2.316	0.368	0.263	0.087	1.913	0.267	1.733	0.111	1.889	0.419	1.581	0.246	1.754	0.419	1.581	0.369	1.631	0.56	1.44
ATP1A4-001	1.064	0.936	0.178	0.594	0.713	1.604	0.178	2.733	0.867	1.843	0.289	0.324	1.027	0.324	2.324	0.923	2.308	0.923	0	0.369	1.477	1.674	1.395	0.744	0.186	0.845	1.69	0.845	0.62	1.405	1.73	0.486	0.378	0.72	1.28	0.75	1.25	0.462	1.538	0.789	1.211	0.54	1.46	0.809	1.191	0.727	1.273	0.889	1.111
ATP1B1-001	1.222	0.778	0.5	0.25	1	0.75	0.5	3	1.263	1.105	0.632	1.25	0.5	1	1.25	0.462	1.385	0.923	0	1.846	1.385	1.2	1.4	0.6	0.8	1.667	1.667	0.667	0	0.5	2.5	0.5	0.5	1.111	0.889	2	0	0.167	1.833	1.143	0.857	0.774	1.226	1.333	0.667	0.96	1.04	0.571	1.429
ATP1B2-001	0.333	1.667	0	0.667	0.333	3.333	0	1.667	0.75	2.25	0	0.64	1.6	0.16	1.6	0.6	1.8	0	0	0.6	3	0.615	2.462	0.308	0.615	0.842	2.316	0.632	0.211	0.75	2.75	0.5	0	0.714	1.286	0.8	1.2	0.4	1.6	0.56	1.44	0.556	1.444	0.8	1.2	0.615	1.385	0.857	1.143
ATP1B3-001	0.941	1.059	0.828	1.034	1.034	1.448	0.828	0.828	1.385	0.692	0.923	2.6	0.4	0.4	0.6	0.8	0.4	1.6	0.4	1.2	1.6	1.6	0	2.2	0.2	1.143	1.143	1.143	0.571	0.8	0.8	2.4	0	1.467	0.533	2	0	0.364	1.636	0.571	1.429	0.87	1.13	1.429	0.571	1.385	0.615	1.333	0.667
ATP1B4-001	1.1	0.9	0.444	0.667	0.889	1.333	0.889	1.778	0.529	1.941	0.529	0.87	0.348	0.696	2.087	1.091	1.909	0	0.545	1.636	0.818	1.273	1.273	1.091	0.364	1.25	1	1.25	0.5	1.333	1.333	1.067	0.267	0.5	1.5	1	1	0.778	1.222	0.889	1.111	0.75	1.25	1.263	0.737	0.8	1.2	0.286	1.714
ATP23-001	0.933	1.067	0.667	0.667	2.333	0.333	0	2	0.333	1.667	1	1.5	1.75	0.25	0.5	1.875	0.375	1.875	0	0.75	1.125	0.571	1.714	1.143	0.571	1.333	0.889	1.333	0.444	2	0.8	0.6	0.6	2	0	1.125	0.875	0.4	1.6	1.222	0.778	1.2	0.8	0.923	1.077	1.077	0.923	0.909	1.091
ATP2A1-001	0.611	1.389	0	0.619	0.186	1.794	0.186	3.216	0.686	2.229	0.086	0.376	1.271	0.235	2.118	1.08	3.36	0.24	0.48	0.24	0.6	0.87	1.565	1.043	0.522	0.5	2.375	0.562	0.562	1.011	2.462	0.484	0.044	0.783	1.217	0.667	1.333	0.261	1.739	0.526	1.474	0.264	1.736	0.415	1.585	0.405	1.595	0.583	1.417
ATP2A2-003	1.116	0.884	0.438	0.75	0.938	1.062	0.438	2.375	1.421	1.224	0.355	0.889	0.978	0.533	1.6	1.612	1.881	0.896	0.358	0.448	0.806	1.583	0.917	0.833	0.667	1.273	1.152	1.333	0.242	1.667	1.143	1	0.19	0.842	1.158	0.615	1.385	0.222	1.778	0.711	1.289	1.088	0.912	1.02	0.98	1.211	0.789	1.034	0.966
ATP2A3-005	0.667	1.333	0	0.218	0.273	1.309	0.055	4.145	0.263	2.684	0.053	0.043	0.809	0.17	2.979	0.609	2.087	0.696	0.87	0.435	1.304	0.906	1.434	0.604	1.057	0.353	1.882	0.588	1.176	0.66	2.291	0.466	0.583	0.526	1.474	0.125	1.875	0.059	1.941	0.267	1.733	0.27	1.73	0.348	1.652	0.347	1.653	0.308	1.692
ATP2B1-001	1.191	0.809	1.327	1.221	1.593	0.69	0.372	0.796	1.768	0.442	0.789	1.261	0.696	1.087	0.957	1.52	0.56	2	0.08	1.12	0.72	1.517	0.414	1.862	0.207	1.408	0.62	1.746	0.225	1.928	0.482	1.59	0	1.545	0.455	1.579	0.421	0.95	1.05	1.321	0.679	1.326	0.674	1.529	0.471	1.462	0.538	1.294	0.706
ATP2B2-001	0.511	1.489	0.113	0.34	0.17	2.208	0.17	3	0.387	2.484	0.129	0.253	1.137	0.126	2.484	0.538	1.385	0.923	0.538	0.308	2.308	0.867	1.333	0.933	0.867	0.64	1.92	0.533	0.907	0.756	2.178	0.622	0.444	0.667	1.333	0.889	1.111	0.157	1.843	0.667	1.333	0.471	1.529	0.29	1.71	0.422	1.578	0.381	1.619
ATP2B3-002	0.5	1.5	0.054	0.324	0.216	1.892	0.27	3.243	0.523	2.337	0.14	0.165	1.649	0.041	2.144	0.93	1.69	0.592	0.592	0.423	1.775	0.542	2.102	0.61	0.746	0.312	2.026	0.675	0.987	0.809	2.337	0.404	0.449	0.476	1.524	0.471	1.529	0.115	1.885	0.553	1.447	0.533	1.467	0.369	1.631	0.396	1.604	0.2	1.8
ATP2B4-001	0.72	1.28	0.211	0.737	0.368	1.316	0.368	3	0.959	1.887	0.155	0.367	1.306	0.408	1.918	1.565	1.13	1.217	0.174	0.435	1.478	1.673	1.236	1.091	0	1.296	1.408	1.014	0.282	1.37	1.425	0.877	0.329	0.909	1.091	1	1	0.653	1.347	0.931	1.069	0.771	1.229	1.046	0.954	0.762	1.238	1.048	0.952
ATP2C1-010	1.579	0.421	0.667	1.212	1.515	0.606	0.545	1.455	1.625	0.667	0.708	1.933	0.494	0.539	1.034	1.014	0.761	1.437	0.254	1.352	1.183	1.854	0.39	1.659	0.098	1.4	0.4	1.867	0.333	1.373	0.716	1.731	0.179	1.053	0.947	1.571	0.429	0.667	1.333	1.355	0.645	1.138	0.862	1.511	0.489	1.193	0.807	1.143	0.857
ATP2C2-002	0.75	1.25	0.31	0.724	0.362	1.448	0.259	2.897	0.65	2.1	0.25	0.424	1.318	0.188	2.071	0.833	1.25	0.75	0.583	1	1.583	0.842	1.789	0.947	0.421	1.103	1.172	0.552	1.172	0.418	2.269	0.537	0.776	0.571	1.429	0.333	1.667	0.263	1.737	0.462	1.538	0.774	1.226	0.78	1.22	0.789	1.211	0.909	1.091
ATP4A-001	0.531	1.469	0	0.238	0.297	1.426	0.059	3.98	0.699	2.26	0.041	0.211	0.947	0.263	2.579	0.632	1.684	0.421	1.158	0.526	1.579	0.583	1.75	1.333	0.333	0.533	1.8	0.867	0.8	0.731	2.194	0.473	0.602	0.4	1.6	0.462	1.538	0.174	1.826	0.412	1.588	0.208	1.792	0.407	1.593	0.333	1.667	0.2	1.8
ATP4B-001	0.222	1.778	0.24	0	0	2.16	0.48	3.12	1.333	1.667	0	0.211	1.263	0.211	2.316	0.857	1.286	0.857	0.429	0.857	1.714	0.381	1.905	0.571	1.143	0.533	1.867	0.8	0.8	0.6	1.6	1	0.8	0.333	1.667	0	2	0.125	1.875	0.133	1.867	0.588	1.412	0.615	1.385	0.5	1.5	0.444	1.556
ATP5A1-001	0.875	1.125	0.34	2.264	1.132	0.226	0.34	1.698	2.077	0.769	0.154	1.304	0.783	0.609	1.304	2.154	1.846	0.923	0.308	0.308	0.462	1.556	0.889	1.556	0	1.778	0.741	1.185	0.296	2.138	1.241	0.483	0.138	1	1	1.429	0.571	0.8	1.2	1.25	0.75	0.667	1.333	1.379	0.621	1.161	0.839	2	0
ATP5B-201	1	1	0.625	1.5	0.25	0.5	0.625	2.5	1.417	1.5	0.083	0.936	0.681	0.851	1.532	2.769	0.923	0.692	0.923	0.462	0.231	1.625	0.875	1.25	0.25	1.455	1.818	0.485	0.242	1.763	1.356	0.475	0.407	1.231	0.769	2	0	0.583	1.417	1.111	0.889	1.043	0.957	1.259	0.741	1.081	0.919	0	0
ATP5C1-001	1.111	0.889	0.462	1.385	1.154	0.231	0.692	2.077	1.222	1.556	0.222	1.429	1.143	0.286	1.143	2	1.778	0.444	0.222	0.889	0.667	0.667	2	0.667	0.667	0.941	1.412	1.647	0	1.875	0.875	0.875	0.375	1.273	0.727	1.333	0.667	1	1	1.455	0.545	1.231	0.769	1	1	1.222	0.778	2	0
ATP5D-001	0.333	1.667	0	1.263	0.316	0.632	0	3.789	0	3	0	0	1	0	3	2	2	0	0.667	0	1.333	0	2.5	0	1.5	0	1.6	0.4	2	0.242	2.788	0.606	0.364	1	1	0.667	1.333	0	2	0	2	0.5	1.5	0	2	0.182	1.818	0	0
ATP5E-001	0	2	0	0	0	3	0	3	1	2	0	0	0	1.6	2.4	1.5	1.5	0	0	0	3	0	0	0	0	2	0	2	0	1.143	0.571	2.286	0	0	2	0	0	0	2	1	1	1	1	2	0	1.333	0.667	2	0
ATP5EP2-001	0	2	0	0	0	3	0	3	1	2	0	0	0	2	2	1.5	1.5	0	0	0	3	0	0	0	0	2	0	2	0	0.667	1.333	2	0	0	2	0	0	0	2	1	1	1.111	0.889	2	0	2	0	2	0
ATP5F1-001	1.111	0.889	0.231	0.692	1.615	0.462	1.154	1.846	1.286	1.071	0.643	0.87	0.348	1.565	1.217	1.091	2.727	1.091	0	0	1.091	1.667	1	1.333	0	1.231	0.615	1.846	0.308	0.96	1.28	1.28	0.48	1.385	0.615	0.857	1.143	0.842	1.158	1.5	0.5	0.7	1.3	1	1	1.176	0.824	0	2
ATP5G1-001	0.545	1.455	0.429	1.286	0.857	2.143	0.429	0.857	1.8	1.2	0	0.889	0.889	0	2.222	2	1.6	0.8	0	0.4	1.2	1.333	0	2	0.667	0	2.667	1.333	0	0.889	2.444	0.667	0	1.333	0.667	0	0	0	2	1	1	0.667	1.333	0	2	0	2	2	0
ATP5G2-003	1.273	0.727	0	0.444	0.667	2.222	0.444	2.222	1.364	1.364	0.273	0.923	1.231	0.308	1.538	1.161	1.548	0.774	0.194	0.194	2.129	2	1	0	1	1.2	1.2	1.6	0	1.167	2	0.833	0	1.333	0.667	0	2	1	1	0	2	0.667	1.333	0.667	1.333	0	2	0.857	1.143
ATP5G3-001	1.4	0.6	0.462	1.846	0.462	0.923	0.462	1.846	1.636	1.364	0	1	0.5	1	1.5	2.8	0.4	0.8	0.4	0.8	0.8	1	1	2	0	1.143	1.143	1.143	0.571	1.636	1.455	0.909	0	1.333	0.667	0	0	0.333	1.667	1.333	0.667	0.667	1.333	1	1	0.5	1.5	0.667	1.333
ATP5H-001	1.6	0.4	1.846	1.385	0.462	0.923	0.462	0.923	2	0.667	0.333	0.444	0	0.889	2.667	1.714	2.571	0.857	0	0.857	0	0.727	1.091	2.182	0	0.667	3.333	0	0	2.316	1.263	0.211	0.211	1.333	0.667	0	2	0.8	1.2	1.5	0.5	0.9	1.1	1	1	0.706	1.294	2	0
ATP5I-001	0	2	0.75	0.75	0	2.25	0.75	1.5	0.75	0.75	1.5	0	1	0	3	2	2	0	0	0	2	1	0	1	2	0	0	0	4	0	2	2	0	0	2	0	0	0	2	2	0	0.571	1.429	1.333	0.667	1.25	0.75	0	0
ATP5J-004	1.4	0.6	0.545	1.091	1.636	1.636	0.545	0.545	2.143	0.429	0.429	1.143	1.714	0	1.143	1.846	0.923	1.385	0	0.923	0.923	2	1	1	0	0	1	3	0	0.8	0.8	2.4	0	1	1	2	0	0.5	1.5	1.5	0.5	0.75	1.25	1.143	0.857	0.75	1.25	0	0
ATP5J2-006	1.333	0.667	0	0.667	0.667	2	0	2.667	1.5	1.5	0	0.889	0.444	0.444	2.222	0.923	1.385	0.923	0.462	0.923	1.385	1.333	0	2.667	0	0	4	0	0	0	0	1.333	2.667	0	2	0.5	1.5	2	0	1	1	0.6	1.4	0	2	0	2	0	2
ATP5J2-PTCD1-001	0.6	1.4	0.061	0.545	0.424	1.091	0.424	3.455	0.5	2.333	0.167	0.41	0.923	0.205	2.462	0.571	1.714	0.571	0.143	1	2	0.706	1.804	0.784	0.706	0.316	1.684	1.158	0.842	0.387	2.258	0.903	0.452	0.222	1.778	0.286	1.714	0.3	1.7	0	2	0.408	1.592	0.303	1.697	0.509	1.491	0.727	1.273
ATP5L-001	1.5	0.5	0	2	0.667	0.667	0	2.667	1.286	0.857	0.857	1.231	0.923	0	1.846	0	0	0	1.5	1.5	3	2.667	0.667	0	0.667	1.714	1.143	1.143	0	2.182	1.455	0	0.364	0.8	1.2	0	0	0.5	1.5	1	1	0.75	1.25	2	0	0.333	1.667	0	0
ATP5L2-001	1.5	0.5	0	2.4	0.6	0.6	0	2.4	1	1.5	0.5	1.091	1.091	0	1.818	0	0	0	1.2	2.4	2.4	2.286	0.571	1.143	0	1.2	1.2	0.8	0.8	2.545	0.727	0.727	0	0.5	1.5	0	0	0	2	0.667	1.333	0.857	1.143	0	0	0.333	1.667	0	0
ATP5O-001	0.8	1.2	0.783	1.826	0.783	1.043	0.522	1.043	1.8	1.2	0	0.667	1	0.833	1.5	2.857	0.857	0.571	0	0.857	0.857	1.6	1.2	0.8	0.4	0.923	1.846	1.231	0	1.778	1.111	1.111	0	1.6	0.4	2	0	1.111	0.889	2	0	0.889	1.111	0.667	1.333	1	1	0	2
ATP5S-011	1.2	0.8	0.8	1.4	1	0.6	0.2	2	0.706	1.412	0.882	1.333	0.444	0.444	1.778	1.304	1.043	0.783	0.261	1.565	1.043	2.667	0.333	0.667	0.333	0.5	1	2.5	0	1.176	1.176	0.941	0.706	1.25	0.75	1.429	0.571	0.6	1.4	1.143	0.857	1.286	0.714	0.889	1.111	0.875	1.125	1.556	0.444
ATP5SL-004	0.5	1.5	0.171	0.857	0	2.4	0	2.571	0	2.333	0.667	0.25	1.5	0	2.25	0.923	1.846	0.462	1.846	0	0.923	1.714	0.857	1.143	0.286	0.8	1.6	1.6	0	0.706	2.353	0.706	0.235	0.444	1.556	1.143	0.857	0.333	1.667	1.091	0.909	0.333	1.667	0.706	1.294	0.4	1.6	0.75	1.25
ATP6AP1-001	0.64	1.36	0.092	0.554	0.185	1.938	0.277	2.954	1.071	1.929	0	0	1.455	0.364	2.182	1	1.571	0.429	0.286	0.429	2.286	1.037	1.926	0.444	0.593	0.8	1.733	1.2	0.267	0.49	1.959	0.327	1.224	0.667	1.333	0.667	1.333	0.182	1.818	1	1	0.167	1.833	0.609	1.391	0.706	1.294	0.667	1.333
ATP6AP1L-001	1.2	0.8	0	1.235	0.882	1.059	0	2.824	0.4	2.4	0.2	1.333	1.333	0.444	0.889	0.75	2	0.25	0.75	0.75	1.5	0.667	2	1.333	0	1.143	1.143	1.143	0.571	1.263	1.895	0.842	0	1.2	0.8	0	2	0.933	1.067	0.571	1.429	1.231	0.769	1.091	0.909	0.667	1.333	0	2
ATP6AP2-004	1.467	0.533	0.522	1.435	1.174	1.043	0.391	1.435	1.5	1	0.5	1.257	0.686	0.343	1.714	2	0.833	1.167	0.167	1.5	0.333	1.647	0.941	1.412	0	1.333	1.778	0.889	0	1.28	0.48	1.76	0.48	1.538	0.462	1.667	0.333	1.25	0.75	0.952	1.048	0.5	1.5	1	1	1.158	0.842	0	0
ATP6V0A1-004	1.088	0.912	0.581	1.097	1.097	0.968	0.258	2	1.169	1.475	0.356	0.96	0.72	0.56	1.76	1.174	1.957	0.783	0.13	0.913	1.043	1.333	0.778	1.444	0.444	1.391	1.652	0.435	0.522	1.756	1.268	0.683	0.293	1.077	0.923	1.048	0.952	0.312	1.688	0.837	1.163	0.757	1.243	1.034	0.966	0.787	1.213	1	1
ATP6V0A2-001	1.153	0.847	0.436	1.145	0.764	1.036	0.436	2.182	1.019	1.302	0.679	0.985	1.108	0.308	1.6	0.915	1.22	1.017	0.305	1.017	1.525	1.212	1.576	0.848	0.364	0.865	1.838	1.189	0.108	0.8	1.4	1.1	0.7	0.688	1.312	0.5	1.5	0.414	1.586	0.737	1.263	1.073	0.927	1.12	0.88	0.985	1.015	0.947	1.053
ATP6V0A4-001	1.016	0.984	0.319	0.83	0.447	1.34	0.319	2.745	0.905	1.762	0.333	0.655	1.309	0.364	1.673	1.636	1.527	0.436	0.218	0.764	1.418	1.103	0.966	1.103	0.828	0.952	1.333	1.333	0.381	1.2	1.92	0.8	0.08	0.64	1.36	0.7	1.3	0.762	1.238	0.7	1.3	1.118	0.882	1	1	0.746	1.254	0.875	1.125
ATP6V0B-012	0.824	1.176	0	0.375	1.125	1.312	0.75	2.438	1.154	1.615	0.231	0.381	1.333	0.381	1.905	1.636	2.182	0	0.273	0.545	1.364	2	1.75	0.25	0	0.8	2	0.4	0.8	1	1.833	1	0.167	0.286	1.714	1.6	0.4	0.5	1.5	0.286	1.714	0.222	1.778	1.6	0.4	0	2	1.111	0.889
ATP6V0C-001	0.571	1.429	0	0	0	3	0.333	2.667	0.375	2.625	0	0	1.714	0	2.286	0.4	2	0	0.8	0	2.8	0	2	1	1	0	2	2	0	0.696	2.783	0.348	0.174	0.8	1.2	0	0	0	2	1	1	0	2	0	2	0	2	0	0
ATP6V0D1-002	0.462	1.538	0	0.522	0.391	1.565	0.652	2.87	0.545	2.455	0	0	0.842	0.211	2.947	0.6	1.2	1.5	0.3	0.6	1.8	1.913	0.87	0.87	0.348	0.5	0.75	1	1.75	1.2	2.133	0.4	0.267	0.444	1.556	0.4	1.6	0	2	0.316	1.684	0.333	1.667	0.381	1.619	0.242	1.758	0.75	1.25
ATP6V0D2-001	1.048	0.952	0.419	1.116	0.558	1.116	0.698	2.093	1.95	0.75	0.3	0.667	0.667	1.111	1.556	1.286	1.286	0.857	0	1.286	1.286	1.455	1.091	1.455	0	1.4	1	1.2	0.4	1.4	0.6	1.6	0.4	1.053	0.947	1.333	0.667	0.667	1.333	1.2	0.8	1.2	0.8	0.625	1.375	1.091	0.909	1.111	0.889
ATP6V0E1-001	0.667	1.333	0	1.636	0	2.727	0	1.636	1.714	1.286	0	1	0.5	0	2.5	0	0	3	0	0	3	3.429	0	0	0.571	1	3	0	0	0	1.333	1.333	1.333	2	0	1	1	2	0	0.667	1.333	0.667	1.333	0	0	2	0	0.667	1.333
ATP6V0E2-001	0	2	0.188	0.375	0.188	1.875	0.188	3.188	0	3	0	0.308	1.846	0.308	1.538	1.043	2.609	0.261	0.522	0	1.565	0.923	1.077	0.769	1.231	0.364	1.818	0.727	1.091	1.263	1.684	0.421	0.632	0	2	0	2	0.667	1.333	0	2	0	2	1	1	0	2	0.571	1.429
ATP6V1A-001	0.909	1.091	0.36	0.96	2.04	0.72	0.6	1.32	1.342	1.5	0.158	1.04	0.8	1.2	0.96	2.082	0.857	0.49	0.367	0.98	1.224	2.065	0.645	1.161	0.129	1.765	0.706	1.412	0.118	1.429	1.429	1.048	0.095	1.52	0.48	1.111	0.889	0.889	1.111	1.25	0.75	1.086	0.914	1.263	0.737	1.163	0.837	1.429	0.571
ATP6V1B1-001	0.727	1.273	0	0.429	0.429	1.429	0.286	3.429	0.692	2.154	0.154	0.343	1.257	0.114	2.286	0.923	1.846	0.923	0.692	0.462	1.154	0.966	2.069	0.414	0.552	0.8	1.733	0.933	0.533	0.585	1.854	0.488	1.073	0.588	1.412	0.6	1.4	0	2	0.571	1.429	0	2	0.414	1.586	0.353	1.647	0.286	1.714
ATP6V1B2-001	1.3	0.7	0.558	1.116	0.698	0.977	1.256	1.395	1.658	1.184	0.158	0.889	0.778	1.444	0.889	1.655	0.828	1.241	0.621	1.241	0.414	1.548	1.032	1.032	0.387	1.429	1.143	1.143	0.286	1.81	0.857	0.762	0.571	0.889	1.111	1.25	0.75	0.476	1.524	1	1	0.857	1.143	1.185	0.815	1.2	0.8	1.333	0.667
ATP6V1C1-001	0.8	1.2	0.894	1.787	1.021	0.128	0.638	1.532	2.294	0.176	0.529	1.647	0.471	1.059	0.824	1.909	0.545	1.091	0	1.636	0.818	1.091	1.091	1.818	0	2.133	0.533	1.067	0.267	1.185	0.593	2.074	0.148	1.067	0.933	1	1	1	1	1.28	0.72	1.105	0.895	1.077	0.923	1.308	0.692	1.333	0.667
ATP6V1C2-005	0.762	1.238	0.462	0.577	0.692	1.5	0.346	2.423	1.588	0.882	0.529	0.556	1	0.333	2.111	1.412	1.765	1.059	0.176	1.059	0.529	1.75	0.5	0.5	1.25	1.037	1.926	0.889	0.148	1.217	1.913	0.522	0.348	1.231	0.769	0.857	1.143	1	1	0.471	1.529	0.75	1.25	0.846	1.154	0.889	1.111	2	0
ATP6V1D-001	1.333	0.667	1.071	1.286	0.857	0.214	1.286	1.286	1.167	1.167	0.667	0.923	0.615	0.923	1.538	2.667	0	0.667	1.333	0.667	0.667	1	2	1	0	2.4	0.533	1.067	0	1.667	1	1	0.333	1.6	0.4	2	0	0.889	1.111	1.5	0.5	0.815	1.185	1	1	1.172	0.828	0	0
ATP6V1E1-001	0.8	1.2	0	1.25	0.5	1.5	0.75	2	1.5	0.375	1.125	1.333	0.8	0.533	1.333	0	3	0	0	0	3	2.4	0.8	0.8	0	0	2.667	1.333	0	1.053	1.053	1.684	0.211	0.857	1.143	2	0	0.8	1.2	1.2	0.8	1.043	0.957	1.25	0.75	1.1	0.9	0	2
ATP6V1E2-001	1.2	0.8	0	0.667	0	2	0	3.333	1.5	0.75	0.75	0.235	1.176	0.471	2.118	0	1.2	1.8	0	1.8	1.2	0.8	0.8	2.4	0	0	3.2	0.8	0	1.474	1.474	0.632	0.421	0.667	1.333	1	1	0.625	1.375	1.333	0.667	0.909	1.091	1.4	0.6	0.5	1.5	0	2
ATP6V1F-002	0.4	1.6	0	0	1.714	0.857	0.429	3	0.429	2.357	0.214	0.5	0.5	0.5	2.5	0.857	2.571	0.857	0	0.857	0.857	1	1.5	0.5	1	2	0.667	0.667	0.667	0.364	2.545	0.727	0.364	1	1	1	1	0.4	1.6	0.75	1.25	0	2	0.615	1.385	0.727	1.273	0	0
ATP6V1G1-001	0.667	1.333	0	2	0	1.333	0	2.667	1.5	1	0.5	0	2	0	2	1	2	0	0	2	1	0	0	4	0	1	2	1	0	1.538	1.538	0.615	0.308	0	2	2	0	0	2	0.4	1.6	0.545	1.455	0.667	1.333	1.176	0.824	1	1
ATP6V1G2-007	0	2	0	0	1.5	0	0.75	3.75	3	0	0	0	2	0	2	2	2	0	0	0	2	0.8	2.4	0.4	0.4	0	0	4	0	0.889	1.556	1.333	0.222	0	2	1.25	0.75	0.091	1.909	0	2	0	2	0	2	0.364	1.636	1	1
ATP6V1G2-DDX39B-001	0	2	0	1	1	0	0	4	0.75	1.5	0.75	1.333	0	0	2.667	0.857	1.714	0	0	0.857	2.571	2	2	0	0	0	2	2	0	0.615	1.231	1.538	0.615	0	2	0	2	0.857	1.143	0	0	0	2	2	0	0.5	1.5	1	1
ATP6V1G3-003	2	0	0	1.2	1.8	1.2	1.8	0	0.5	1	1.5	0	1	1	2	3	0	0.75	0	0.75	1.5	0	0	4	0	1.6	0.8	1.6	0	0.571	2.286	1.143	0	0.5	1.5	0.667	1.333	0.667	1.333	1.143	0.857	0.625	1.375	0.8	1.2	1.538	0.462	2	0
ATP6V1H-002	1.529	0.471	0.625	1.25	1.25	0.875	0.125	1.875	1.32	1.08	0.6	1.176	1.176	0.235	1.412	1.091	0.364	1.273	0.182	1.818	1.273	1.091	1.818	1.091	0	1.882	0.941	1.176	0	1.943	0.8	1.143	0.114	1.333	0.667	1.091	0.909	0.368	1.632	1.238	0.762	1.355	0.645	1.619	0.381	1.366	0.634	1.2	0.8
ATP7A-001	1.442	0.558	0.578	1.111	1.111	0.578	0.8	1.822	1.685	0.508	0.808	1.333	0.397	1.078	1.191	1.624	0.902	1.624	0.09	1.128	0.632	1.871	0.516	1.419	0.194	1.657	0.97	1.172	0.202	1.66	0.755	1.547	0.038	1.29	0.71	1.353	0.647	0.852	1.148	1.463	0.537	1.136	0.864	1.212	0.788	1.348	0.652	1.385	0.615
ATP7B-002	1.278	0.722	0.364	1	0.545	1.273	0.091	2.727	1.189	1.443	0.368	0.624	1.305	0.199	1.872	1.429	1.81	0.524	0.19	0.714	1.333	1.111	1.556	1	0.333	0.927	1.366	1.073	0.634	1.104	1.552	1.104	0.239	1.333	0.667	0.667	1.333	0.493	1.507	0.939	1.061	0.757	1.243	0.754	1.246	0.85	1.15	0.966	1.034
ATP8A1-001	1.321	0.679	0.992	1.134	1.039	1.181	0.331	1.323	1.193	0.904	0.904	1.398	0.819	0.386	1.398	1.923	0.538	1.769	0.308	0.923	0.538	1.667	0.667	1.556	0.111	1.027	1.027	1.676	0.27	1.333	0.769	1.641	0.256	1.122	0.878	1.217	0.783	0.735	1.265	1.233	0.767	1.224	0.776	1.269	0.731	1.127	0.873	0.957	1.043
ATP8A2-001	1	1	0.609	1.435	1	0.783	0.174	2	1.091	1.403	0.506	1.176	0.894	0.235	1.694	1.606	1.099	0.845	0.592	0.93	0.93	1.3	1.2	0.9	0.6	1.06	1.301	1.205	0.434	1.048	1.667	0.952	0.333	1.095	0.905	0.833	1.167	0.439	1.561	1	1	0.822	1.178	1.018	0.982	0.941	1.059	0.769	1.231
ATP8B1-001	1.173	0.827	0.61	0.661	1.271	1.169	0.559	1.729	1.25	1.357	0.393	1.081	0.865	0.486	1.568	1.826	0.696	0.783	0.435	1.304	0.957	1.257	1.257	1.371	0.114	0.916	1.398	1.398	0.289	1.511	1.156	1.067	0.267	0.815	1.185	1.091	0.909	0.667	1.333	0.949	1.051	0.949	1.051	1.067	0.933	1.436	0.564	0.762	1.238
ATP8B2-001	0.564	1.436	0.045	0.451	0.586	1.669	0.271	2.977	0.814	1.971	0.214	0.8	1.467	0.133	1.6	0.714	2.357	0.429	0.071	0.786	1.643	0.973	2.054	0.649	0.324	0.693	2.08	0.587	0.64	1.086	1.926	0.642	0.346	0.636	1.364	0.667	1.333	0.163	1.837	0.655	1.345	0.5	1.5	0.821	1.179	0.568	1.432	0.696	1.304
ATP8B3-002	0.235	1.765	0	0.405	0.203	1.662	0.122	3.608	0.662	2.118	0.221	0.17	1.404	0.085	2.34	0.387	1.806	0.452	0.452	0.387	2.516	0.981	1.283	1.057	0.679	0.333	2.167	0.444	1.056	0.536	2.392	0.495	0.577	0.439	1.561	0.348	1.652	0.175	1.825	0.17	1.83	0.381	1.619	0.233	1.767	0.436	1.564	0.286	1.714
ATP8B4-001	1.132	0.868	0.976	1.024	1.22	0.878	0.829	1.073	1.535	0.872	0.593	1.048	0.81	0.524	1.619	0.857	1.071	1.286	0.071	1.357	1.357	1.379	0.69	1.931	0	1.173	1.173	1.387	0.267	1.314	1.314	1.2	0.171	1.4	0.6	1.185	0.815	0.735	1.265	1.406	0.594	1.13	0.87	1.22	0.78	1.493	0.507	0.818	1.182
ATP9A-003	0.723	1.277	0.25	0.55	0.8	1.7	0.05	2.65	0.85	2.05	0.1	0.571	1.02	0.245	2.163	0.553	1.5	0.789	0.711	0.474	1.974	1	2	0.333	0.667	0.765	1.588	0.765	0.882	0.645	2.129	0.839	0.387	0.571	1.429	0.556	1.444	0.292	1.708	0.625	1.375	0.435	1.565	0.5	1.5	0.742	1.258	0.385	1.615
ATP9B-001	1.018	0.982	0.393	0.787	0.541	1.525	0.443	2.311	0.95	1.15	0.9	0.766	0.894	0.383	1.957	0.989	1.319	0.791	0.33	1.187	1.385	0.842	1.158	1.158	0.842	0.667	1.944	0.889	0.5	0.927	1.366	0.976	0.732	0.791	1.209	0.909	1.091	0.694	1.306	1.379	0.621	0.912	1.088	0.735	1.265	0.806	1.194	0.815	1.185
ATPAF1-001	1.294	0.706	0.414	0.621	0.621	1.448	0.207	2.69	1.071	1.286	0.643	0.545	0.909	0.364	2.182	0.706	1.412	1.059	0.353	0.706	1.765	1.067	0.8	1.6	0.533	2	0.75	1.25	0	1	1.182	0.909	0.909	0.909	1.091	0.667	1.333	0.571	1.429	0.727	1.273	1.053	0.947	1	1	0.882	1.118	1.333	0.667
ATPAF2-001	1.667	0.333	0.364	0.545	0.182	1.455	0.182	3.273	0.706	1.941	0.353	0	1.143	0.286	2.571	0.9	1.5	0.6	0	0.3	2.7	0.267	1.333	1.067	1.333	0.5	2.167	1.333	0	1.043	2.261	0.522	0.174	0.444	1.556	0.667	1.333	0.429	1.571	0.667	1.333	0.429	1.571	0.727	1.273	0.333	1.667	0	2
ATPIF1-001	0	2	0	2	1	0	1	2	1.2	1.8	0	0.8	0.8	0	2.4	0	3	0	1.5	1.5	0	0	0	0	0	0	1.333	0	2.667	0.667	1	1	1.333	2	0	1.667	0.333	0.571	1.429	2	0	1	1	1.5	0.5	1.143	0.857	0	0
ATR-001	1.45	0.55	1.244	1.125	1.398	0.528	0.699	1.006	1.634	0.641	0.724	1.15	0.65	0.95	1.25	1.58	0.907	1.229	0.029	1.346	0.907	1.455	0.485	1.899	0.162	1.429	0.698	1.778	0.095	1.775	0.71	1.42	0.095	1.429	0.571	1.533	0.467	0.932	1.068	1.253	0.747	1.131	0.869	1.492	0.508	1.562	0.438	1.429	0.571
ATRAID-001	0.75	1.25	0.176	0.706	0.882	1.059	0.529	2.647	0.818	1.091	1.091	0.444	1.333	0.444	1.778	1.125	0.75	1.125	0.375	0.375	2.25	1.143	0.952	1.333	0.571	1.6	1.8	0.2	0.4	0.64	1.6	0.64	1.12	1.333	0.667	1.25	0.75	0.875	1.125	0.857	1.143	0.909	1.091	0.6	1.4	0.8	1.2	1.429	0.571
ATRIP-001	0.72	1.28	0.389	0.722	1	1.278	0.333	2.278	1.286	1.071	0.643	0.846	0.692	0.308	2.154	1.037	1.333	1.407	0.074	0.963	1.185	1.164	1.091	1.018	0.727	0.778	1.444	1.222	0.556	0.984	1.18	1.246	0.59	0.4	1.6	0.64	1.36	0.578	1.422	0.889	1.111	0.865	1.135	0.714	1.286	1	1	0.87	1.13
ATRN-002	0.949	1.051	0.536	1.018	0.964	1.125	0.482	1.875	1.444	1.056	0.5	1.136	0.84	0.296	1.728	1.3	0.65	1.2	0.3	1.3	1.25	1.493	1.12	0.853	0.533	1.013	1.62	1.063	0.304	1.059	1.412	0.902	0.627	1.115	0.885	0.857	1.143	0.423	1.577	1.08	0.92	0.71	1.29	1.077	0.923	0.831	1.169	1.068	0.932
ATRNL1-001	1.333	0.667	1.152	0.788	1.879	0.485	0.545	1.152	1.261	0.609	1.13	1.389	0.944	0.722	0.944	1.619	0.857	1.19	0.143	1.429	0.762	1.538	0.431	1.662	0.369	1.58	0.691	1.63	0.099	1.728	0.79	1.185	0.296	1.484	0.516	1.314	0.686	0.75	1.25	1.32	0.68	1.343	0.657	1.464	0.536	1.541	0.459	1.256	0.744
ATRX-001	1.434	0.566	1.67	1.364	1.602	0.443	0.341	0.58	1.857	0.343	0.8	1.528	0.423	0.911	1.138	2.058	0.563	1.473	0.022	1.191	0.693	1.689	0.533	1.733	0.044	1.764	0.63	1.543	0.063	1.901	0.436	1.426	0.238	1.462	0.538	1.318	0.682	0.922	1.078	1.488	0.512	1.143	0.857	1.628	0.372	1.305	0.695	1.442	0.558
ATXN1-001	0.824	1.176	0.381	0.571	0.381	1.333	0.19	3.143	0.7	1.8	0.5	0.462	1.615	0.231	1.692	0.607	1.753	0.674	0.472	0.607	1.888	1.011	1.425	0.598	0.966	0.5	2.167	0.417	0.917	0.474	2.316	0.737	0.474	0.421	1.579	0.387	1.613	0.192	1.808	0.182	1.818	0.595	1.405	0.526	1.474	0.605	1.395	0.667	1.333
ATXN10-001	1.263	0.737	0.364	1.182	0.818	0.818	0.182	2.636	1.457	1.029	0.514	1.2	0.4	0.4	2	2.069	1.241	0.828	0.207	1.034	0.621	1.217	0.87	0.696	1.217	0.909	1.091	1.455	0.545	1.212	1.212	0.97	0.606	0.8	1.2	2	0	0.947	1.053	0.966	1.034	1.077	0.923	1.172	0.828	1.211	0.789	0.769	1.231
ATXN1L-001	1	1	0.414	0.724	0.931	0.931	0.724	2.276	1.5	1.5	0	0.528	0.453	0.83	2.189	1.373	1.373	0.723	0.145	0.867	1.518	0.988	1.284	1.333	0.395	1.212	1.697	0.364	0.727	1.424	1.424	0.949	0.203	1.714	0.286	1.182	0.818	0.273	1.727	0.875	1.125	1	1	0.571	1.429	0.762	1.238	0.667	1.333
ATXN2-001	1.111	0.889	1.111	0.778	1.444	1.222	0.667	0.778	1.645	0.387	0.968	1.433	0.836	0.836	0.896	1.295	1.33	0.92	0.648	1.125	0.682	1.152	1.152	1.174	0.522	1.354	0.862	0.923	0.862	1.016	1.27	0.984	0.73	1.29	0.71	1.087	0.913	0.471	1.529	1.214	0.786	1.347	0.653	1.333	0.667	1.263	0.737	1.636	0.364
ATXN2L-002	0.818	1.182	0.179	0.716	1.075	0.985	0.537	2.507	0.556	2.222	0.222	0.667	0.741	0.37	2.222	1.258	1.403	1.016	0.339	0.677	1.306	1.241	1.31	0.828	0.621	1.434	1.208	0.755	0.604	0.958	2	0.667	0.375	0.889	1.111	0.667	1.333	0.325	1.675	1.034	0.966	0.682	1.318	0.848	1.152	0.679	1.321	1.333	0.667
ATXN3-203	1.333	0.667	1.467	0.933	1.067	0.8	0.8	0.933	1.125	0.562	1.312	1.538	1.231	0	1.231	1.161	0.581	1.935	0	1.935	0.387	1.333	0	2.667	0	0.857	0.571	2	0.571	1.474	0.632	1.895	0	1.75	0.25	1.429	0.571	0.75	1.25	1.385	0.615	1.5	0.5	1.391	0.609	1.421	0.579	0.8	1.2
ATXN3L-001	1.176	0.824	1.412	1.059	1.059	0.882	0.706	0.882	1.2	1.05	0.75	0.286	1.714	1.714	0.286	0.774	0.387	1.742	0.387	1.935	0.774	1.667	0	1.667	0.667	0.75	1	2.25	0	1.25	1	1.5	0.25	1.75	0.25	1.091	0.909	0.867	1.133	1.467	0.533	1.333	0.667	1.455	0.545	1.436	0.564	1.667	0.333
[truncated: 18,783 more rows]
[truncated: 10 more columns]

## Sheet: 3_RSCU of human RNA viruses
	RNA virus RSCU
groups	viruses	F		L						I			V				S						P				T				A				Y		H		Q		N		K		D		E		C
[truncated: 78 more rows]
[truncated: 11 more columns]

## Sheet: PCA of RSCU
PCA of RSC (Human genes and RNA viruses)
[truncated: 20,262 more rows]
