# Supplementary material for: Codon usage similarity between viral and some host genes suggests a codon-specific translational regulation
Source: Heliyon. 2020 May 8;6(5):e03915. doi: 10.1016/j.heliyon.2020.e03915 (PMC7205639; doi:10.1016/j.heliyon.2020.e03915)
Supplement: Supplementary File 2 [file mmc2.xlsx]

## Sheet: +ssRNA subgroup 6
Enriched GO termed of human genes with RSCU similar to RNA viruses
Gene list	Enriched GO terms
AADAT	GOID	TERM	CORRECTED_PVALUE	UNCORRECTED_PVALUE	NUM_LIST_ANNOTATIONS	NUM_BG_ANNOTATIONS	ANNOTATED_GENES
AASDH	GO:0007017	microtubule-based process	9.03798e-08	2.24993e-11	80	760	ACTR10, ALMS1, AP3B1, ARMC4, ASPM, AURKA, CCDC39, CCNB1, CENPE, CENPJ, CEP120, CEP126, CEP135, CEP152, CEP192, CEP295, CEP57, CEP70, CEP97, CFAP54, CHMP2B, CKAP2, CNTLN, DNAH12, DNAH14, DNAH8, DOCK7, EML4, FBXO5, FER, FGFR1OP, FMR1, FOPNL, GAS2L3, GPSM2, HOOK3, IFT74, INTS13, KATNAL1, KIF23, KIF2A, KIF5B, KIFAP3, LCA5, LCA5L, LRPPRC, MARK1, NDC80, NEK7, PAFAH1B1, PEX1, PIBF1, PPP2R3C, PRKAA1, ROC…
ABCD3	GO:0000226	microtubule cytoskeleton organization	1.96685e-06	4.8963e-10	62	557	ALMS1, ARMC4, ASPM, AURKA, CCDC39, CCNB1, CENPE, CENPJ, CEP120, CEP126, CEP135, CEP152, CEP192, CEP295, CEP57, CEP70, CEP97, CHMP2B, CKAP2, CNTLN, DNAH8, DOCK7, EML4, FBXO5, FER, FGFR1OP, FOPNL, GAS2L3, GPSM2, HOOK3, INTS13, KATNAL1, KIF23, KIF2A, MARK1, NDC80, NEK7, PAFAH1B1, PIBF1, PPP2R3C, PRKAA1, ROCK2, RSPH4A, SASS6, SENP6, SKA3, SLK, SON, SPAG17, SPDL1, SS18, STAG1, STIL, TBCEL, TOGARAM1, T…
ABHD13	GO:0000278	mitotic cell cycle	3.29482e-06	8.20219e-10	91	982	ALMS1, ANAPC1, ANKRD17, ANLN, ATF2, ATM, AURKA, CCNB1, CDC27, CDC5L, CENPE, CENPJ, CEP126, CEP135, CEP152, CEP192, CEP57, CEP70, CEP97, CHAMP1, CHMP2B, CKAP2, CUL2, CUL4B, DNA2, EML4, FAP, FBXO5, FER, FGFR1OP, GMNN, GPSM2, HGF, INTS13, ITGB1, KIF23, KIF2A, LATS1, MASTL, MCM8, MDM2, MEIOC, MSH2, MYBL1, NABP1, NAE1, NDC80, NEDD1, NEK7, ORC2, ORC5, PAFAH1B1, PDS5B, PHIP, PIBF1, PLRG1, PSMA2, PSMA3, …
ABHD17B	GO:0007049	cell cycle	3.89904e-06	9.70635e-10	143	1814	AHCTF1, ALMS1, ANAPC1, ANKRD17, ANLN, APAF1, APPL1, ASPM, ATF2, ATM, AURKA, BIRC6, BRIP1, C9orf84, CCAR1, CCNB1, CCNC, CDC27, CDC5L, CDCA2, CDK17, CENPE, CENPJ, CEP120, CEP126, CEP135, CEP152, CEP192, CEP295, CEP57, CEP70, CEP97, CHAMP1, CHMP2B, CKAP2, CLOCK, CNTLN, CSPP1, CUL2, CUL4B, DAZL, DCLRE1A, DNA2, EML4, EVI5, FAP, FBXO4, FBXO43, FBXO5, FER, FGFR1OP, GMNN, GPSM2, HBP1, HELLS, HELQ, HGF, H…
AC002429.5	GO:0070647	protein modification by small protein conjugation or removal	1.7348e-05	4.31865e-09	97	1108	ANAPC1, ANKIB1, ATXN3L, BIRC3, BIRC6, CDC27, COPS2, CUL2, CUL4B, DCAF6, DZIP3, FANCL, FBXL3, FBXL5, FBXO30, FBXO4, FBXO43, FBXO5, GLMN, HECTD1, HERC4, IFIH1, KLHL7, KLHL8, LEO1, LTN1, MAP3K7, MASTL, MDM2, MED7, MIB1, NAE1, NFE2L2, NUP107, NUP155, NUP205, NUP43, NUP54, NUP58, OTUD4, PCGF5, PCNP, PELI1, PLAA, PSMA2, PSMA3, PSMA4, PTEN, PTPN22, RBBP6, RLIM, RNF133, RNF170, RNF2, RNF38, RNFT1, SENP1,…
AC005281.1	GO:0022402	cell cycle process	2.20191e-05	5.48149e-09	112	1351	AHCTF1, ALMS1, ANAPC1, ANKRD17, ANLN, APAF1, ASPM, ATF2, ATM, AURKA, BIRC6, BRIP1, C9orf84, CCNB1, CDC27, CENPE, CENPJ, CEP120, CEP126, CEP135, CEP152, CEP192, CEP295, CEP57, CEP70, CEP97, CHAMP1, CHMP2B, CKAP2, CNTLN, CSPP1, CUL2, CUL4B, DAZL, DNA2, FAP, FBXO43, FBXO5, FGFR1OP, GMNN, GPSM2, HBP1, HELQ, HORMAD1, INTS13, ITGB1, KIF23, KIF2A, LATS1, MASTL, MCM8, MCMDC2, MDM2, MEIOC, MSH2, MYBL1, NA…
ACADL	GO:0051726	regulation of cell cycle	2.97991e-05	7.41825e-09	100	1167	AHCTF1, ALMS1, ANAPC1, ANKRD17, ANLN, APAF1, ASPM, ATF2, ATM, AURKA, BIRC6, BRIP1, CCNB1, CCNC, CDC27, CDC5L, CDK17, CENPE, CENPJ, CEP120, CEP135, CEP152, CEP192, CEP295, CEP57, CEP70, CEP97, CHMP2B, CLOCK, CSPP1, CUL4B, DAZL, DNA2, FAP, FBXO4, FBXO43, FBXO5, FGFR1OP, GMNN, GPSM2, HBP1, HORMAD1, HPGD, INTS13, INTS7, IPO5, ITGB1, KIF23, LATS1, MASTL, MDM2, MEIOC, MSH2, NABP1, NAE1, NDC80, NEDD1, N…
ACADSB	GO:0051276	chromosome organization	6.25847e-05	1.558e-08	101	1200	ANAPC1, ARID2, ARID4B, ATAD2, ATAD2B, ATF2, ATM, ATXN3L, AURKA, BAZ2B, BRIP1, BRWD1, CCNB1, CCT2, CCT8, CDC27, CENPE, CENPI, CENPU, CHAMP1, CHD9, CHMP2B, CLOCK, COPS2, CUL4B, DCLRE1A, DNA2, DNAJC2, DYDC1, FAM208A, FBXO4, FBXO5, FMR1, GTF2F2, HELB, HELLS, HELQ, HORMAD1, KANSL1L, KDM6A, KIAA1551, KIF23, KMT2C, LATS1, LEO1, MAP3K7, MCM8, MCMDC2, MEIOC, MSH2, MTF2, NAP1L1, NDC80, NEK7, NUP107, NUP155…
ACRV1	GO:1903047	mitotic cell cycle process	9.27522e-05	2.30899e-08	77	836	ALMS1, ANAPC1, ANKRD17, ANLN, ATF2, ATM, AURKA, CCNB1, CDC27, CENPE, CENPJ, CEP126, CEP135, CEP152, CEP192, CEP57, CEP70, CEP97, CHAMP1, CHMP2B, CKAP2, CUL2, CUL4B, DNA2, FBXO5, FGFR1OP, GMNN, GPSM2, INTS13, ITGB1, KIF23, KIF2A, LATS1, MASTL, MCM8, MDM2, MSH2, NABP1, NAE1, NDC80, NEDD1, ORC2, ORC5, PAFAH1B1, PDS5B, PHIP, PIBF1, PLRG1, PSMA2, PSMA3, PSMA4, PTEN, RAD17, RAD51C, RB1, RBBP8, RBL1, RD…
ACSL3	GO:0051641	cellular localization	0.000104801	2.60895e-08	202	2945	ABHD17B, ACSL3, ACTR10, ADAM10, AHI1, AKAP5, ALMS1, ANLN, AP3B1, APPBP2, APPL1, ARL13B, ASPM, ATM, ATP1B3, AURKA, BBIP1, BBS7, BCAP29, BET1, C12orf50, C2CD5, CACNA2D1, CAPZA1, CCDC14, CCDC39, CCDC91, CCNB1, CCT2, CCT8, CD55, CDC40, CENPE, CENPJ, CEP120, CEP135, CEP152, CEP162, CEP192, CEP57, CEP70, CEP97, CHAMP1, CHM, CHML, CHMP2B, CNST, CNTLN, COG5, COG6, COPB1, CPSF2, CROT, CTAGE15, CTAGE4, CTA…
ACSL4	GO:0006259	DNA metabolic process	0.000106388	2.64844e-08	89	1023	ANKRD17, APAF1, ATF1, ATM, BOD1L1, BRIP1, C9orf84, CCT2, CCT8, CDADC1, CDC5L, COPS2, CUL4B, CXorf57, DCLRE1A, DICER1, DNA2, DNAJC2, ERCC6L2, ERI2, FAM111A, FAM208A, FAM35A, FANCB, FANCL, FBXO4, FBXO5, GMNN, HELB, HELLS, HELQ, HGF, HSPD1, KIAA1551, MCM8, MCMDC2, MEIOC, MMS22L, MSH2, NABP1, NAP1L1, NEK7, ORC2, ORC5, OTUD4, PALB2, PARPBP, PDS5B, POLI, POLK, POLQ, POLR2B, RAD17, RAD51AP1, RAD51C, RBB…
ACTR10	GO:0007276	gamete generation	0.000118789	2.95716e-08	67	692	ACVR2A, ADAD1, ADAM10, ARID4B, ASPM, ATM, AURKA, BIRC3, BRIP1, CATSPERB, CCNB1, CEP57, CFAP54, CFAP69, CLOCK, DAZ1, DAZ2, DAZ3, DAZ4, DAZL, DDX3Y, DIAPH2, FANCL, FBXO5, GGNBP2, HERC4, HERPUD2, HORMAD1, HPGD, HSF2, ICA1L, ITGB1, KATNAL1, KIAA1524, MASTL, MCM8, MCMDC2, MEIOC, MGAT4D, MSH2, MYBL1, NECTIN3, NPHP1, PAFAH1B1, PGM3, PLEKHA1, RAD51C, RBMY1B, RNF2, SETX, SKIL, SPAG6, SPDYA, SPEF2, STRBP, …
ACVR2A	GO:0043632	modification-dependent macromolecule catabolic process	0.000213229	5.30817e-08	63	644	ANAPC1, ANKIB1, ARMC8, ATXN3L, AURKA, BBS7, BIRC6, CCNB1, CDC27, CLOCK, CUL2, CUL4B, DNAJB14, ERLEC1, EXOSC8, FBXL3, FBXL5, FBXO4, FBXO5, GLMN, KLHL8, LATS1, LTN1, MDM2, MTM1, NEMF, NFE2L2, PCNP, PELI1, PLAA, PSMA2, PSMA3, PSMA4, PTEN, RBBP6, RLIM, RNF133, SENP1, SMURF2, SOCS5, SPOPL, SVIP, TRIP12, UBE2B, UBE2J1, UBE2K, UBR1, UBR2, UBXN4, UCHL3, UFL1, USP15, USP16, USP25, USP34, USP37, USP8, USP9…
ADAD1	GO:0019953	sexual reproduction	0.000266185	6.62646e-08	76	842	ACVR2A, ADAD1, ADAM10, ARID4B, ASPM, ATM, AURKA, BIRC3, BRIP1, CATSPERB, CCNB1, CCT2, CCT8, CEP57, CFAP54, CFAP69, CLOCK, DAZ1, DAZ2, DAZ3, DAZ4, DAZL, DDX3Y, DIAPH2, FANCL, FBXO5, GGNBP2, GLIPR1L1, HERC4, HERPUD2, HORMAD1, HPGD, HSF2, ICA1L, INTS13, ITGB1, KATNAL1, KIAA1524, LEPR, MASTL, MCM8, MCMDC2, MEIOC, MGAT4D, MSH2, MYBL1, NECTIN3, NPHP1, PAFAH1B1, PGM3, PLEKHA1, PTEN, RAD51C, RBMY1B, RNF2…
ADAM10	GO:0032446	protein modification by small protein conjugation	0.000274816	6.84133e-08	80	904	ANAPC1, ANKIB1, BIRC3, BIRC6, CDC27, CUL2, CUL4B, DCAF6, DZIP3, FANCL, FBXL3, FBXL5, FBXO30, FBXO4, FBXO43, FBXO5, GLMN, HECTD1, HERC4, IFIH1, KLHL7, KLHL8, LEO1, LTN1, MASTL, MDM2, MED7, MIB1, NAE1, NFE2L2, NUP107, NUP155, NUP205, NUP43, NUP54, NUP58, PCGF5, PCNP, PELI1, PLAA, PSMA2, PSMA3, PSMA4, PTEN, PTPN22, RBBP6, RLIM, RNF133, RNF170, RNF2, RNF38, RNFT1, SENP1, SENP6, SMURF2, SOCS5, SPOPL, …
ADAM32	GO:0006996	organelle organization	0.000334653	8.33091e-08	250	3875	ABCD3, AGTPBP1, AHCTF1, AHI1, AKT3, ALMS1, ANAPC1, ANLN, AP3B1, ARFGEF1, ARID2, ARID4B, ARL13B, ARMC4, ASPM, ATAD2, ATAD2B, ATF2, ATG12, ATG2B, ATM, ATP2C1, ATP7A, ATXN3L, AURKA, BAZ2B, BBIP1, BBS7, BET1, BRIP1, BRWD1, BRWD3, C2CD5, C9orf84, CAPZA1, CCDC39, CCNB1, CCT2, CCT8, CDC27, CDC42BPA, CENPE, CENPI, CENPJ, CENPU, CEP120, CEP126, CEP135, CEP152, CEP162, CEP192, CEP295, CEP57, CEP70, CEP97, …
ADAMTS20	GO:0006302	double-strand break repair	0.000403758	1.00512e-07	32	236	ATM, BRIP1, CXorf57, DCLRE1A, DNA2, FAM35A, FANCB, HELB, HELQ, MCM8, MCMDC2, MEIOC, MMS22L, MSH2, NABP1, PALB2, PARPBP, POLQ, RAD51AP1, RAD51C, RBBP8, RECQL, REV3L, SETX, SFR1, SLF1, SLF2, SMC5, TRIP12, UBR5, WRN, XRCC2
ADGB	GO:0019941	modification-dependent protein catabolic process	0.000593118	1.47652e-07	61	633	ANAPC1, ANKIB1, ARMC8, ATXN3L, AURKA, BBS7, BIRC6, CCNB1, CDC27, CLOCK, CUL2, CUL4B, DNAJB14, ERLEC1, FBXL3, FBXL5, FBXO4, FBXO5, GLMN, KLHL8, LATS1, LTN1, MDM2, MTM1, NEMF, NFE2L2, PCNP, PELI1, PLAA, PSMA2, PSMA3, PSMA4, PTEN, RBBP6, RLIM, RNF133, SENP1, SMURF2, SOCS5, SPOPL, SVIP, TRIP12, UBE2B, UBE2J1, UBE2K, UBR1, UBR2, UBXN4, UCHL3, UFL1, USP15, USP16, USP25, USP34, USP37, USP8, USP9X, USP9Y…
ADGRB3	GO:0051603	proteolysis involved in cellular protein catabolic process	0.000626309	1.55915e-07	67	723	ANAPC1, ANKIB1, ARMC8, ATXN3L, AURKA, BBS7, BIRC6, CCNB1, CDC27, CLOCK, CLPX, CUL2, CUL4B, DNAJB14, DNAJC3, ERLEC1, FAP, FBXL3, FBXL5, FBXO4, FBXO5, FMR1, GLMN, KLHL8, LATS1, LTN1, MDM2, MTM1, NEMF, NFE2L2, OMA1, PCNP, PELI1, PLAA, PSMA2, PSMA3, PSMA4, PTEN, RBBP6, RLIM, RNF133, RNFT1, SENP1, SMURF2, SOCS5, SPOPL, SVIP, TRIP12, UBE2B, UBE2J1, UBE2K, UBR1, UBR2, UBXN4, UCHL3, UFL1, USP15, USP16, U…
AGTPBP1	GO:0090304	nucleic acid metabolic process	0.000662478	1.64918e-07	319	5224	ACVR2A, ADAD1, AHCTF1, AHI1, AIMP1, ANKRD17, ANKRD30A, APAF1, ARID2, ARID4B, ARNTL2, ATAD2, ATAD2B, ATF1, ATF2, ATM, BAZ2B, BBS7, BCAS2, BCLAF1, BDP1, BOD1L1, BRIP1, BRWD1, BRWD3, C9orf84, CCAR1, CCNB1, CCNC, CCT2, CCT8, CDADC1, CDC40, CDC5L, CEBPZ, CENPJ, CHUK, CKAP2, CLOCK, CMTR2, COPS2, CPSF2, CREB1, CSTF3, CUL2, CUL4B, CWC22, CXorf57, DAZ1, DAZ2, DAZ3, DAZ4, DAZL, DCAF6, DCLRE1A, DDX46, DENND…
AHCTF1	GO:0006974	cellular response to DNA damage stimulus	0.000703675	1.75174e-07	75	847	ATF2, ATM, AURKA, BCLAF1, BOD1L1, BRIP1, CCNB1, CDC5L, CLOCK, COPS2, CUL4B, CXorf57, DCLRE1A, DNA2, ERCC6L2, FAM35A, FANCB, FANCL, FBXO4, FBXO5, FMR1, HELB, HELQ, INTS7, MASTL, MCM8, MCMDC2, MDM2, MEIOC, MMS22L, MSH2, MYO6, NABP1, PALB2, PARPBP, PDS5B, POLI, POLK, POLQ, POLR2B, RAD17, RAD51AP1, RAD51C, RBBP6, RBBP8, RECQL, REV1, REV3L, RPS27L, SETX, SFR1, SKIL, SLF1, SLF2, SMC5, SMC6, SMG1, SNW1,…
AHI1	GO:0044265	cellular macromolecule catabolic process	0.000796547	1.98294e-07	95	1166	ANAPC1, ANKIB1, APAF1, ARMC8, ATM, ATXN3L, AURKA, BBS7, BIRC6, CCNB1, CDC27, CLOCK, CLPX, CUL2, CUL4B, DAZ1, DAZ2, DAZ3, DAZ4, DAZL, DICER1, DIS3, DNA2, DNAJB14, DNAJC3, EIF3E, ERLEC1, ETF1, EXOSC8, FAP, FBXL3, FBXL5, FBXO4, FBXO5, FMR1, FXR1, GLMN, HNRNPR, KLHL8, LATS1, LRPPRC, LTN1, MAGOHB, MDM2, MEIOC, MTM1, MYEF2, NEMF, NFE2L2, OMA1, PCNP, PELI1, PLAA, PSMA2, PSMA3, PSMA4, PTEN, RBBP6, RDX, R…
AIMP1	GO:0006511	ubiquitin-dependent protein catabolic process	0.000956437	2.38097e-07	60	627	ANAPC1, ANKIB1, ARMC8, ATXN3L, AURKA, BBS7, BIRC6, CCNB1, CDC27, CLOCK, CUL2, CUL4B, DNAJB14, ERLEC1, FBXL3, FBXL5, FBXO4, FBXO5, GLMN, KLHL8, LATS1, LTN1, MDM2, MTM1, NEMF, NFE2L2, PCNP, PELI1, PLAA, PSMA2, PSMA3, PSMA4, PTEN, RBBP6, RLIM, RNF133, SENP1, SMURF2, SOCS5, SPOPL, SVIP, TRIP12, UBE2B, UBE2J1, UBE2K, UBR1, UBR2, UBXN4, UCHL3, UFL1, USP15, USP16, USP25, USP34, USP37, USP8, USP9X, USP9Y…
AK9	GO:0048232	male gamete generation	0.00100176	2.4938e-07	55	555	ACVR2A, ADAD1, ADAM10, ARID4B, ASPM, ATM, BIRC3, BRIP1, CATSPERB, CCNB1, CEP57, CFAP54, CFAP69, CLOCK, DAZ1, DAZ2, DAZ3, DAZ4, DAZL, GGNBP2, HERC4, HERPUD2, HORMAD1, HSF2, ICA1L, KATNAL1, KIAA1524, MCM8, MCMDC2, MEIOC, MGAT4D, MYBL1, NECTIN3, NPHP1, PAFAH1B1, PGM3, PLEKHA1, RAD51C, RBMY1B, SETX, SKIL, SPAG6, SPDYA, SPEF2, STRBP, TDRD1, TDRD5, TEX11, TOPAZ1, UBE2B, UBE2J1, UBR2, USP9Y, XRN2, YTHDC2
AKAP11	GO:0010564	regulation of cell cycle process	0.00187462	4.66672e-07	67	745	AHCTF1, ALMS1, ANAPC1, ANKRD17, ANLN, APAF1, ATM, AURKA, BIRC6, CCNB1, CDC27, CENPE, CENPJ, CEP120, CEP135, CEP152, CEP192, CEP295, CEP57, CEP70, CEP97, CHMP2B, CSPP1, CUL4B, DAZL, FAP, FBXO43, FBXO5, FGFR1OP, GPSM2, HORMAD1, KIF23, MDM2, NAE1, NDC80, NEDD1, PAFAH1B1, PHC3, PHIP, PLRG1, PSMA2, PSMA3, PSMA4, PTEN, RAD17, RAD51C, RB1, RBBP8, RBL1, RDX, RNF2, ROCK2, RPS27L, SENP6, SLF1, SLF2, SMC5, …
AKAP5	GO:0000724	double-strand break repair via homologous recombination	0.00195012	4.85466e-07	22	136	ATM, CXorf57, FAM35A, FANCB, HELB, HELQ, MCM8, MCMDC2, MMS22L, NABP1, PALB2, PARPBP, POLQ, RAD51AP1, RAD51C, RBBP8, RECQL, REV3L, SFR1, SMC5, WRN, XRCC2
AKAP7	GO:0022412	cellular process involved in reproduction in multicellular organism	0.00206022	5.12874e-07	40	357	ADAD1, ASPM, ATM, AURKA, BRIP1, CCNB1, CEP57, DAZ1, DAZ2, DAZ3, DAZ4, DAZL, DIAPH2, FBXO5, HORMAD1, ICA1L, ITGB1, MASTL, MCMDC2, MEIOC, MSH2, MYBL1, NECTIN3, NPHP1, PAFAH1B1, RAD51C, RNF2, SPAG6, SPAM1, SPDYA, STRBP, TDRD1, TDRD5, TEX11, TOPAZ1, UBE2B, UBE2J1, UBR2, YTHDC2, ZCCHC11
AKT3	GO:0044257	cellular protein catabolic process	0.00220134	5.48005e-07	69	779	ANAPC1, ANKIB1, ARMC8, ATXN3L, AURKA, BBS7, BIRC6, CCNB1, CDC27, CLOCK, CLPX, CUL2, CUL4B, DNAJB14, DNAJC3, ERLEC1, FAP, FBXL3, FBXL5, FBXO4, FBXO5, FMR1, GLMN, KLHL8, LATS1, LTN1, MDM2, MTM1, NEMF, NFE2L2, OMA1, PCNP, PELI1, PLAA, PSMA2, PSMA3, PSMA4, PTEN, RBBP6, RDX, RLIM, RNF133, RNFT1, SENP1, SMURF2, SOCS5, SPOPL, SVIP, TRIP12, UBE2B, UBE2J1, UBE2K, UBR1, UBR2, UBXN4, UCHL3, UFL1, USP15, USP…
ALG10	GO:0000725	recombinational repair	0.0022202	5.52702e-07	22	137	ATM, CXorf57, FAM35A, FANCB, HELB, HELQ, MCM8, MCMDC2, MMS22L, NABP1, PALB2, PARPBP, POLQ, RAD51AP1, RAD51C, RBBP8, RECQL, REV3L, SFR1, SMC5, WRN, XRCC2
ALG10B	GO:0007059	chromosome segregation	0.00275044	6.847e-07	37	321	ANAPC1, ATM, BRIP1, C9orf84, CCNB1, CDC27, CDCA2, CENPE, CHAMP1, CHMP2B, FBXO5, HELQ, HORMAD1, KIF23, LATS1, MCMDC2, MEIOC, NDC80, NUP43, PDS5B, PIBF1, RAD51C, RB1, RIOK3, SGO2, SKA3, SLF1, SLF2, SMC5, SMC6, SPDL1, STAG1, TEX11, TLK1, UBE2B, USP9X, VPS4B
ALG11	GO:0044782	cilium organization	0.00291042	7.24527e-07	42	389	AHI1, ALMS1, ARL13B, ARMC4, BBIP1, BBS7, CCDC39, CENPJ, CEP120, CEP126, CEP135, CEP152, CEP162, CEP192, CEP57, CEP70, CEP97, CFAP54, DNAH8, FAM92A, FGFR1OP, FOPNL, IFT74, INTU, IQUB, KIFAP3, LCA5, LCA5L, NEDD1, NPHP1, PAFAH1B1, PIBF1, RPGRIP1L, RSPH4A, SPAG17, TBC1D32, TNPO1, TOGARAM1, TTC21B, UBE2B, WDR35, WDR63
ALG5	GO:0000280	nuclear division	0.00439954	1.09523e-06	43	409	ANAPC1, ANLN, ASPM, ATM, AURKA, BRIP1, C9orf84, CCNB1, CDC27, CENPE, CEP192, CEP97, CHAMP1, CHMP2B, DAZL, FBXO43, FBXO5, HELQ, HORMAD1, KIF23, KIF2A, MASTL, MCMDC2, MEIOC, MYBL1, NDC80, PDS5B, PHIP, PIBF1, RAD51C, RB1, SGO2, SLF1, SLF2, SMC5, SPDL1, SPDYA, STAG1, TEX11, UBE2B, UBR2, USP16, VPS4B
ALG6	GO:0060271	cilium assembly	0.00552354	1.37504e-06	40	371	AHI1, ALMS1, ARL13B, ARMC4, BBIP1, BBS7, CCDC39, CENPJ, CEP120, CEP126, CEP135, CEP152, CEP162, CEP192, CEP57, CEP70, CEP97, CFAP54, DNAH8, FAM92A, FGFR1OP, FOPNL, IFT74, INTU, IQUB, KIFAP3, NEDD1, NPHP1, PAFAH1B1, PIBF1, RPGRIP1L, RSPH4A, SPAG17, TBC1D32, TNPO1, TOGARAM1, TTC21B, UBE2B, WDR35, WDR63
ALMS1	GO:0006139	nucleobase-containing compound metabolic process	0.00559815	1.39362e-06	348	5908	AADAT, ACSL3, ACSL4, ACVR2A, ADAD1, AHCTF1, AHI1, AIMP1, AK9, ANKRD17, ANKRD30A, APAF1, ARID2, ARID4B, ARNTL2, ATAD2, ATAD2B, ATF1, ATF2, ATM, ATP7A, BAZ2B, BBS7, BCAS2, BCLAF1, BDP1, BOD1L1, BRIP1, BRWD1, BRWD3, C9orf84, CCAR1, CCNB1, CCNC, CCT2, CCT8, CDADC1, CDC40, CDC5L, CEBPZ, CENPJ, CHUK, CKAP2, CLOCK, CLPX, CMTR2, COPS2, CPSF2, CREB1, CROT, CSTF3, CUL2, CUL4B, CWC22, CXorf57, DAZ1, DAZ2, D…
ALS2CR11	GO:0044260	cellular macromolecule metabolic process	0.00638814	1.59028e-06	468	8340	ABHD13, ABHD17B, ACVR2A, ADAM10, AGTPBP1, AHCTF1, AHI1, AIMP1, AKT3, ALG10, ALG10B, ALG11, ALG5, ALG6, ANAPC1, ANKIB1, ANKRD17, ANKRD30A, APAF1, APELA, ARFGEF1, ARID2, ARID4B, ARMC8, ARNTL2, ATAD2, ATAD2B, ATF1, ATF2, ATG12, ATM, ATP7A, ATXN3L, AURKA, BAZ2B, BBS7, BCLAF1, BDP1, BIRC3, BIRC6, BOD1L1, BRIP1, BRWD1, BRWD3, C9orf84, CCAR1, CCNB1, CCNC, CCT2, CCT8, CD55, CDADC1, CDC27, CDC42BPA, CDC5L…
AMY2A	GO:0070925	organelle assembly	0.00739924	1.84198e-06	72	853	AHI1, ALMS1, ANLN, ARL13B, ARMC4, ASPM, ATG12, ATG2B, AURKA, BBIP1, BBS7, CCDC39, CENPE, CENPJ, CEP120, CEP126, CEP135, CEP152, CEP162, CEP192, CEP295, CEP57, CEP70, CEP97, CFAP54, CHMP2B, DNAH8, EIF2A, FAM92A, FBXO5, FGFR1OP, FOPNL, GPSM2, IFT74, INTU, IQUB, ITGB1, KIF23, KIF2A, KIFAP3, LSM14A, MTM1, NEDD1, NEK7, NPHP1, PAFAH1B1, PIBF1, PRKAA1, PTEN, RAB3GAP1, RDX, RPF2, RPGRIP1L, RPS27L, RSPH4A…
ANAPC1	GO:0007283	spermatogenesis	0.00961664	2.39399e-06	51	537	ACVR2A, ADAD1, ADAM10, ARID4B, ASPM, BIRC3, BRIP1, CATSPERB, CCNB1, CEP57, CFAP54, CFAP69, CLOCK, DAZ1, DAZ2, DAZ3, DAZ4, DAZL, GGNBP2, HERC4, HERPUD2, HORMAD1, HSF2, ICA1L, KATNAL1, KIAA1524, MCMDC2, MEIOC, MGAT4D, MYBL1, NECTIN3, NPHP1, PAFAH1B1, PGM3, PLEKHA1, RAD51C, RBMY1B, SETX, SKIL, SPAG6, SPEF2, STRBP, TDRD1, TDRD5, TOPAZ1, UBE2B, UBE2J1, UBR2, USP9Y, XRN2, YTHDC2
ANKAR
ANKHD1
ANKHD1-EIF4EBP3
ANKIB1
ANKRD17
ANKRD18A
ANKRD18B
ANKRD20A1
ANKRD20A2
ANKRD20A3
ANKRD20A4
ANKRD26
ANKRD30A
ANKRD30B
ANKRD36C
ANKRD62
ANLN
AP3B1
APAF1
APELA
APPBP2
APPL1
ARFGEF1
ARHGAP11A
ARID2
ARID4B
ARL13B
ARMC1
ARMC3
ARMC4
ARMC8
ARNTL2
ARSK
ASAH2B
ASPM
ATAD2
ATAD2B
ATF1
ATF2
ATF7IP2
ATG12
ATG2B
ATG4C
ATM
ATP11B
ATP13A3
ATP1B3
ATP2B1
ATP2C1
ATP7A
ATRNL1
ATXN3L
AURKA
AXDND1
AZIN1
BAZ2B
BBIP1
BBS7
BCAP29
BCAS2
BCLAF1
BDP1
BET1
BIRC3
BIRC6
BIVM
BOD1L1
BRIP1
BRWD1
BRWD3
C10orf107
C11orf70
C12orf50
C15orf65
C1orf101
C1orf141
C21orf91
C2CD5
C2orf73
C5orf22
C7orf31
C7orf73
C9orf84
CACNA2D1
CAGE1
CAPN7
CAPZA1
CASC1
CATSPERB
CCAR1
CCDC125
CCDC138
CCDC14
CCDC144A
CCDC148
CCDC160
CCDC171
CCDC173
CCDC38
CCDC39
CCDC58
CCDC91
CCNB1
CCNC
CCSER1
CCT2
CCT8
CD55
CDADC1
CDC27
CDC37L1
CDC40
CDC42BPA
CDC5L
CDCA2
CDK17
CEBPZ
CENPE
CENPI
CENPJ
CENPU
CEP120
CEP126
CEP135
CEP152
CEP162
CEP170
CEP192
CEP295
CEP57
CEP70
CEP95
CEP97
CFAP36
CFAP47
CFAP54
CFAP69
CFAP97
CFHR1
CHAC2
CHAMP1
CHD9
CHL1
CHM
CHML
CHMP2B
CHUK
CKAP2
CLEC2A
CLEC2B
CLEC7A
CLHC1
CLIP4
CLLU1
CLOCK
CLPX
CMC1
CMTR2
CMYA5
CNBD1
CNST
CNTLN
COG5
COG6
COL11A1
COL19A1
COL5A2
COMMD10
COPB1
COPS2
CPSF2
CREB1
CROT
CRYBG3
CSMD3
CSPP1
CSTA
CSTF3
CTAGE15
CTAGE4
CTAGE6
CTAGE8
CTD-2535L24.2
CTNNAL1
CUL2
CUL4B
CUTC
CWC22
CXorf23
CXorf57
CYP20A1
DAZ1
DAZ2
DAZ3
DAZ4
DAZL
DBT
DCAF6
DCLRE1A
DDX3Y
DDX46
DDX60L
DECR1
DENND4A
DENND4C
DEPDC7
DHX29
DIAPH2
DICER1
DIS3
DMXL1
DMXL2
DNA2
DNAH12
DNAH14
DNAH8
DNAJB14
DNAJC13
DNAJC2
DNAJC3
DOCK11
DOCK7
DPM1
DPP8
DSC1
DSC2
DSC3
DUS4L
DUSP19
DYDC1
DZIP3
EBAG9
EBLN1
EBLN2
ECHDC1
EEA1
EFR3A
EHBP1
EIF1AY
EIF2A
EIF2S3
EIF2S3L
EIF3A
EIF3E
EIF3M
EIF5
ELF1
ELF2
EML4
EML5
ENAM
EPHA7
ERCC6L2
ERI2
ERLEC1
ESF1
ETF1
ETFA
ETFDH
ETFRF1
EVI5
EXOC1
EXOSC8
EYS
FAIM
FAM111A
FAM111B
FAM126A
FAM160B1
FAM184A
FAM204A
FAM208A
FAM214A
FAM227B
FAM228B
FAM35A
FAM49B
FAM83B
FAM91A1
FAM92A
FAM98B
FANCB
FANCL
FAP
FBXL3
FBXL5
FBXO30
FBXO4
FBXO43
FBXO5
FCHO2
FER
FGFR1OP
FMR1
FNBP4
FNIP1
FOPNL
FRRS1
FRS2
FRYL
FXR1
FZD6
GAB1
GABPA
GAS2L3
GCA
GFM1
GFM2
GGNBP2
GJE1
GK
GK3P
GLIPR1L1
GLIPR1L2
GLMN
GLRX3
GMNN
GMPS
GNPDA2
GOLT1B
GPBP1
GPCPD1
GPR160
GPR34
GPR82
GPSM2
GTF2A1
GTF2F2
GTF3C3
GYPE
HBP1
HCFC2
HDX
HECTD1
HELB
HELLS
HELQ
HERC4
HERPUD2
HGF
HIBCH
HIKESHI
HMGCLL1
HMGCS1
HNRNPH3
HNRNPR
HOOK3
HORMAD1
HPGD
HPRT1
HSF2
HSFY1
HSFY2
HSPA4L
HSPD1
HYAL4
ICA1L
IFI44L
IFIH1
IFNAR1
IFT74
IL18
IL18R1
IL23R
IL7
IMPACT
INTS13
INTS7
INTU
IPO5
IQUB
ITGA4
ITGB1
KANSL1L
KATNAL1
KCTD3
KDM6A
KIAA0232
KIAA0907
KIAA1107
KIAA1429
KIAA1468
KIAA1524
KIAA1551
KIAA1841
KIF23
KIF2A
KIF5B
KIFAP3
KITLG
KLHDC2
KLHL4
KLHL7
KLHL8
KMT2C
KPNA3
KPNA4
KRAS
KRTAP21
KYAT3
L2HGDH
LACC1
LARP4
LARP7
LATS1
LCA5
LCA5L
LDHAL6A
LDHC
LEO1
LEPR
LIAS
LIN7C
LIPI
LMBRD2
LRBA
LRP12
LRPPRC
LRRC19
LRRC40
LRRC9
LSM14A
LSM8
LTN1
LTV1
LXN
LY75
LY75-CD302
LY96
MACC1
MAGOHB
MAN2A1
MAP3K7
MAP4K3
MAPK6
MARK1
MASTL
MAT2A
MCF2
MCM8
MCMDC2
MDM2
ME1
ME2
MED13
MED4
MED7
MEIOC
METAP1
MFN1
MGAT4A
MGAT4D
MIA3
MIB1
MICU2
MMADHC
MMGT1
MMRN1
MMS22L
MON2
MORC3
MPHOSPH10
MPHOSPH9
MPP5
MRPL39
MSANTD4
MSH2
MTERF2
MTF2
MTM1
MTMR6
MTRF1L
MTX2
MUC15
MUM1L1
MYBL1
MYEF2
MYNN
MYO3A
MYO6
N4BP2
N4BP2L2
NABP1
NAE1
NAP1L1
NAPG
NBEA
NCK1
NDC80
NDUFAF7
NDUFV2
NECTIN3
NEDD1
NEK7
NEMF
NFAT5
NFATC3
NFE2L2
NKTR
NME7
NOC3L
NOL10
NOL11
NPHP1
NR2C1
NT5C3A
NTS
NUCB2
NUDT12
NUP107
NUP155
NUP205
NUP43
NUP54
NUP58
OCLM
ODAM
OLA1
OMA1
ORC2
ORC5
OSGIN2
OTOGL
OTUD4
OXR1
P4HA1
PAFAH1B1
PAGE2
PALB2
PANK3
PARPBP
PBOV1
PCGF5
PCLO
PCNP
PCNX4
PDS5B
PELI1
PEX1
PEX3
PFDN4
PGAP1
PGM3
PHC3
PHF10
PHF11
PHIP
PHTF2
PIBF1
PIGB
PIGK
PIK3C2A
PKD2L2
PLAA
PLEKHA1
PLEKHH2
PLOD2
PLRG1
PLSCR1
PMPCB
PNISR
PNLIPRP3
POLI
POLK
POLQ
POLR2B
PPIL6
PPM1B
PPP2R3A
PPP2R3C
PPP3CB
PPP3R1
PPP4R3B
PPP4R4
PPWD1
PRKAA1
PRKCI
PRKD3
PRKRA
PRMT9
PROS1
PROSER1
PSMA2
PSMA3
PSMA4
PTCD3
PTEN
PTPN12
PTPN22
PTPN4
PTPRQ
PUS10
PYROXD1
RAB3GAP1
RAB9A
RABEP1
RAD17
RAD51AP1
RAD51C
RALGAPA1
RALGPS2
RANBP6
RAPGEF6
RARS2
RASA2
RB1
RBBP6
RBBP8
RBL1
RBM34
RBMY1A1
RBMY1B
RBMY1D
RBMY1E
RBPJ
RDX
RECQL
REL
REPS1
REV1
REV3L
RFESD
RFX7
RGPD3
RGPD4
RGPD8
RGS1
RGS13
RGS22
RICTOR
RIMS2
RIOK3
RLIM
RNF133
RNF170
RNF2
RNF219
RNF38
RNFT1
RNPC3
ROCK2
RP11-111K18.1
RP11-219A15.1
RP11-371E8.4
RP11-58C22.1
RP11-606E8.2
RP11-9J18.1
RP4-613B23.5
RP5-1052I5.2
RPAP3
RPF2
RPGRIP1L
RPP30
RPS27L
RPS6KC1
RSPH4A
RTCA
RTN4IP1
RUFY2
RWDD1
SACS
SAGE1
SAMD15
SASS6
SC5D
SCAMP1
SCAPER
SCN7A
SCRN3
SEC24B
SEC62
SEC63
SENP1
SENP6
SENP7
SEPSECS
SERAC1
SESN1
SESTD1
SETX
SFR1
SGO2
SH3YL1
SKA3
SKIL
SLC24A5
SLC30A5
SLC30A6
SLC30A7
SLC35A1
SLC35A3
SLC38A6
SLC41A2
SLC4A7
SLC6A15
SLC9C2
SLCO1B7
SLF1
SLF2
SLITRK6
SLK
SLTM
SMAD2
SMARCA1
SMARCA5
SMC5
SMC6
SMG1
SMN1
SMN2
SMPX
SMR3B
SMURF2
SNAP91
SNAPC1
SNW1
SNX4
SOCS5
SON
SOS2
SP4
SPAG17
SPAG6
SPAM1
SPATA17
SPDL1
SPDYA
SPEF2
SPG20
SPOPL
SPPL2A
SPRED1
SRP19
SRSF5
SRSF7
SS18
SSFA2
ST7L
STAG1
STAM
STAM2
STAMBPL1
STAU2
STIL
STK3
STRBP
STXBP3
STXBP5L
SUPT20H
SUV39H2
SVIP
SYT14
TAB3
TAF1B
TAF2
TANK
TAX1BP1
TBC1D19
TBC1D32
TBC1D8B
TBCEL
TBK1
TC2N
TCEA1
TCERG1
TDRD1
TDRD3
TDRD5
TEC
TECRL
TEX11
TGS1
THAP9
THNSL1
THOC2
THOC7
TIGD7
TLK1
TM9SF3
TMEM30A
TNKS2
TNPO1
TOGARAM1
TOPAZ1
TOPBP1
TPP2
TPTE
TRAPPC2
TRAPPC2B
TRDMT1
TRGJP1
TRIM23
TRIM36
TRIM37
TRIP12
TRMT10A
TRMT10C
TRMT11
TRMT13
TRMT1L
TRPC1
TRUB1
TSNAX-DISC1
TTC1
TTC14
TTC21B
TTLL7
TWF1
UBA3
UBA5
UBE2B
UBE2J1
UBE2K
UBR1
UBR2
UBR5
UBXN4
UBXN7
UCHL3
UFL1
UFSP2
UHRF2
USP15
USP16
USP25
USP34
USP37
USP8
USP9X
USP9Y
UTP15
UTY
VAMP4
VCAN
VIP
VPS35
VPS4B
VPS54
VRK1
VTA1
WAC
WASF1
WASHC4
WDHD1
WDR35
WDR41
WDR44
WDR63
WDR75
WDR76
WDR78
WNK3
WRN
WSB1
XIAP
XIRP2
XPO4
XPOT
XRCC2
XRN1
XRN2
YES1
YTHDC2
ZBED8
ZBED9
ZBTB11
ZBTB33
ZBTB8OS
ZC3H13
ZC3H15
ZC3H6
ZC3H7A
ZCCHC10
ZCCHC11
ZCRB1
ZDHHC13
ZEB1
ZFAND4
ZFAND5
ZFR
ZGRF1
ZHX1
ZMPSTE24
ZMYM4
ZMYM6
ZNF143
ZNF302
ZNF322
ZNF326
ZNF418
ZNF451
ZNF480
ZNF493
ZNF578
ZNF600
ZNF611
ZNF616
ZNF645
ZNF654
ZNF665
ZNF695
ZNF761
ZNF776
ZNF804A
ZNF804B
ZNF813
ZNF836
ZNF880

## Sheet: +ssRNA subgroup 7
Gene list	Enriched GO terms
ABCA5	GOID	TERM	CORRECTED_PVALUE	UNCORRECTED_PVALUE	NUM_LIST_ANNOTATIONS	NUM_BG_ANNOTATIONS	ANNOTATED_GENES
ABCE1	GO:0048285	organelle fission	6.56085e-05	4.47534e-08	19	450	ANAPC4, ANKRD31, APC, ATRX, DDX4, DLGAP5, GEN1, HFM1, KIF11, KIF14, KIF20B, MTFR2, RAD21L1, RMI1, SMC3, SPDYA, SYCP1, SYCP2, ZNF207
ACADM	GO:0000280	nuclear division	8.12692e-05	5.5436e-08	18	409	ANAPC4, ANKRD31, APC, ATRX, DDX4, DLGAP5, GEN1, HFM1, KIF11, KIF14, KIF20B, RAD21L1, RMI1, SMC3, SPDYA, SYCP1, SYCP2, ZNF207
ADAM18	GO:0098813	nuclear chromosome segregation	0.000265089	1.80825e-07	14	263	ANAPC4, ANKRD31, APC, ATRX, DLGAP5, GEN1, HFM1, KIF14, RAD21L1, RMI1, SMC3, SYCP1, SYCP2, ZNF207
AKAP9	GO:0007059	chromosome segregation	0.00288223	1.96605e-06	14	321	ANAPC4, ANKRD31, APC, ATRX, DLGAP5, GEN1, HFM1, KIF14, RAD21L1, RMI1, SMC3, SYCP1, SYCP2, ZNF207
AMY1A	GO:0007017	microtubule-based process	0.00359872	2.45479e-06	22	760	AKAP9, APC, ATRX, BLOC1S6, CCDC66, CEP76, DLGAP5, GEN1, HAUS3, HIF1A, IFT80, IFT81, IFT88, KIF11, KIF14, KIF20B, KTN1, NME5, SMC3, TRIP11, XPO1, ZNF207
AMY1B
AMY1C
AMY2B
ANAPC4
ANGPTL3
ANKRD12
ANKRD31
ANKRD7
APC
ARMT1
ATRX
BLOC1S6
BROX
C11orf54
C1orf141
C1orf146
C4orf33
C5orf42
CAND1
CASP8AP2
CBLL1
CCDC122
CCDC186
CCDC66
CCDC7
CCPG1
CDKL3
CEP76
CEP83
CFHR3
CFHR4
CLGN
COL21A1
COL24A1
CRYZ
CTAGE5
CTC-534A2.2
CYLC1
DBF4
DDX4
DEFB107A
DEFB107B
DEPDC1
DLGAP5
DNAJB7
DNAJC19
EFCAB7
ERBIN
F13B
FAM13B
FASTKD1
FOXN2
FRA10AC1
FSIP2
G3BP2
GEN1
GIN1
GNPNAT1
GPATCH11
GTF2A1L
HAUS3
HDAC2
HEATR5B
HFM1
HIF1A
HMMR
HNRNPA2B1
HNRNPA3
HSPA14
HSPA4L
IBTK
IFT80
IFT81
IFT88
IL15
IREB2
KBTBD3
KIAA0586
KIAA1109
KIF11
KIF14
KIF20B
KLHL9
KPNA5
KTN1
LARP1B
LIG4
LNPK
LRIF1
LRRCC1
MGAT4C
MIA2
MIER1
MTFR2
MTIF2
NAA15
NEDD4
NEK1
NME5
NME8
NUP35
OMD
PAPOLG
PBK
PCF11
PDCD4
PHOSPHO2
PLCZ1
PMCH
PMS1
PNN
PNPLA8
PNRC2
PPIP5K2
PRPF39
PTP4A1
RAB5A
RAD21L1
RAD54B
RAP1GDS1
RBM26
RBM39
RBM44
RMDN2
RMI1
RNMT
ROCK1
RP11-12J10.3
RP11-140L24.4
RP11-407N17.3
RP4-777O23.3
SCAMP1
SCYL2
SF3B1
SLC25A40
SLC46A3
SLCO1B1
SMC3
SPATA1
SPDYA
SPESP1
SPINK9
STARD4
STARD6
STK17B
STX19
SWT1
SYCP1
SYCP2
TATDN1
TBC1D15
TBK1
TBL1XR1
TBPL1
TIGD2
TIGD4
TPTE2
TRIM23
TRIP11
TRPC5OS
TRPM7
TTC33
TXNDC16
UBE2D3
UBL3
UHRF1BP1L
USP45
USPL1
VPS13A
VPS54
WDR17
WDR89
XPO1
ZBED5
ZFYVE16
ZMYM1
ZNF207
ZNF639
ZNF729
ZNF770
ZNF99
ZUFSP

## Sheet: -ssRNA subgroup 3
Gene list	Enriched GO terms
AADAT	GOID	TERM	CORRECTED_PVALUE	UNCORRECTED_PVALUE	NUM_LIST_ANNOTATIONS	NUM_BG_ANNOTATIONS	ANNOTATED_GENES
AASS	GO:0006396	RNA processing	0.000196011	4.94103e-08	79	929	BCAS2, BMT2, C14orf166, CCNB1, CCNT1, CDC5L, CNOT6L, COIL, CPSF2, CSTF3, DDX20, DDX21, DDX46, DICER1, DIMT1, ECD, ELP4, FAM103A1, GTF2F2, HNRNPH1, HNRNPK, HNRNPR, HNRNPU, HTATSF1, INTS7, KIAA0907, LEO1, LSM8, MAGOHB, MPHOSPH10, NOL10, NOL8, NOVA1, NSUN3, NUFIP1, NUP98, NVL, PABPC1, PAN3, PIK3R1, PPWD1, PRKRA, PRMT9, PRPF18, PUS10, RBBP6, RBM17, RPF1, RPF2, RPP30, RPRD1A, RTCA, SAGE1, SETX, SHQ1, …
ABCC4
ABCC9
ABCD3
ABHD5
ABI1
AC002429.5
ACAD11
ACADL
ACADSB
ACAT2
ACBD5
ACOT9
ACRV1
ACSL4
ACSS3
ADAM7
ADAMTS20
ADAMTS6
ADD3
ADGB
ADGRB3
ADNP
AFM
AFP
AGA
AGFG1
AIMP1
AKT3
ALCAM
ALG10
ALG10B
ALG11
ALG5
ANAPC1
ANKEF1
ANKHD1
ANKHD1-EIF4EBP3
ANKIB1
ANKRD17
ANKRD18A
ANKRD18B
ANKRD20A1
ANKRD20A2
ANKRD20A3
ANKRD20A4
ANKUB1
ANO3
AP3B1
APAF1
APPBP2
AREG
ARHGAP11B
ARHGAP18
ARHGAP28
ARHGAP42
ARL13B
ARMC1
ARMC3
ARMC4
ARMC8
ARMCX5
ARSK
ASAH2B
ASB5
ASIC5
ASNS
ASPA
ASXL3
ATF1
ATG2B
ATP1B3
ATP6AP2
ATP7A
ATP8A1
ATRNL1
ATXN3L
AVL9
AXDND1
BBIP1
BBOX1
BBS7
BCAS2
BCLAF1
BIVM
BIVM-ERCC5
BLOC1S5
BMP2K
BMPR1A
BMT2
BOD1L1
BSPH1
BTG3
C10orf67
C11orf70
C12orf75
C14orf166
C17orf75
C1GALT1C1L
C21orf91
C2CD5
C2orf16
C2orf73
C2orf80
C4BPA
C5orf22
C7
C7orf31
C7orf73
C9orf135
CACNA2D1
CADM2
CADPS2
CAGE1
CAPRIN1
CAPRIN2
CAPZA1
CAPZA3
CBLB
CC2D2A
CCDC125
CCDC141
CCDC150
CCDC160
CCDC171
CCDC38
CCDC58
CCNB1
CCNG2
CCNT1
CCSER1
CCT6A
CD55
CDADC1
CDC16
CDC42
CDC42SE2
CDC5L
CDH9
CDK8
CDS1
CEBPZ
CENPI
CENPJ
CEP192
CEP63
CEP78
CEP95
CEP97
CFAP36
CFAP43
CFTR
CHAC2
CHAMP1
CHL1
CKS2
CLEC2A
CLEC4D
CLEC7A
CLINT1
CLIP4
CLSPN
CMC1
CMYA5
CNBD1
CNOT1
CNOT6L
CNST
CNTN5
COG6
COIL
COL12A1
COL1A2
COL9A1
COMMD10
COPS2
COPS4
COQ3
COX16
CPB2
CPM
CPSF2
CREB1
CRLF3
CSDE1
CSGALNACT2
CSN3
CSTF3
CT55
CT83
CTHRC1
CTNNAL1
CUL4B
CUTC
CXorf57
CYLD
CYP20A1
CYP2R1
CYP7B1
DAZ1
DAZ4
DAZL
DCAF17
DCAF6
DCLRE1C
DCTN6
DDX20
DDX21
DDX3X
DDX46
DDX60L
DECR1
DENND1B
DEPDC1B
DEPDC7
DERA
DIAPH2
DIAPH3
DICER1
DIMT1
DLAT
DMGDH
DNAH6
DNAH8
DNAJC2
DOCK11
DOCK7
DONSON
DPM1
DPP8
DSC1
DSC2
DSC3
DSG2
DSG4
DST
DUSP19
DYDC1
DYNAP
DZIP3
E2F6
EAPP
EBAG9
EBLN1
EBLN2
ECD
ECM2
EFHC2
EFR3A
EHBP1
EIF2AK3
EIF2S3L
EIF3A
EIF3E
EIF5
ELF1
ELP4
EMB
EML4
EMSY
ENAM
ENY2
EOGT
EPC2
EPHA7
EPS8
ERCC6L2
ERICH3
ERICH5
ERLEC1
ERV3
ETF1
EVI5
EXOC1
EYA3
EYS
F8
FAF1
FAIM
FAM103A1
FAM122B
FAM160B1
FAM171B
FAM175B
FAM177A1
FAM206A
FAM92A
FANCL
FAP
FBXL3
FBXO3
FBXO4
FBXO5
FCHSD2
FER
FGFR1OP
FGG
FH
FLRT3
FOPNL
FPGT-TNNI3K
FRMD7
FRRS1
FRYL
FSTL5
FYB
G3BP1
GAB1
GABRA4
GAGE13
GALNT13
GALNT7
GAPVD1
GBE1
GCNT4
GCNT7
GDAP1
GDPD1
GFM1
GGNBP2
GIGYF2
GJA9
GLIPR1L2
GLRX3
GML
GNL2
GOLGA5
GPATCH2
GPR34
GPR82
GTF2F2
GTF2I
GTF3C3
GZMA
HAUS2
HCFC2
HELB
HERC1
HERPUD2
HEXB
HGF
HHLA2
HIKESHI
HIVEP1
HMGCLL1
HMGCS1
HNRNPH1
HNRNPK
HNRNPR
HNRNPU
HOOK3
HPGD
HSD17B11
HSP90B1
HTATSF1
HYAL4
ICA1L
ICOS
IDE
IFIH1
IL18R1
IL23R
IL26
IMPACT
INPP5F
INSL6
INTS7
INTU
IPO5
IRAK3
ISCA1
ITGA2
ITGA4
ITGA6
ITGAV
ITGB1
ITSN2
IZUMO3
KDM3A
KDM6A
KDM7A
KIAA0232
KIAA0907
KIAA1468
KITLG
KIZ
KLHL2
KLHL4
KLHL41
KLHL7
KLRF2
KMT2C
KMT5B
KPNA1
KPNA3
KRBA2
KRTAP21
KYAT3
L3MBTL3
LACE1
LDHAL6A
LDHB
LEO1
LGR4
LIN7A
LPCAT2
LRBA
LRPPRC
LRR1
LRRC49
LRRC53
LRRC7
LRRC72
LSM14A
LSM8
LXN
LY75
LY75-CD302
LY96
LYPLA1
LZTFL1
MACC1
MAEL
MAGI3
MAGOHB
MAK
MALT1
MAN2A1
MAP2
MAP3K7
MAP7D3
MARK3
MAT2A
MBTPS2
MCF2
ME1
MED14
METAP1
METTL25
MFN1
MFSD14A
MGAT4D
MIA3
MIB1
MICU2
MINOS1
MKLN1
MMGT1
MORF4L1
MOSPD2
MPHOSPH10
MRC1
MRPL39
MRPS22
MS4A14
MSANTD4
MSH2
MSH6
MSR1
MTHFD2
MTM1
MTMR6
MTRF1L
MTRR
MTUS1
MTX2
MYNN
MYO3A
MYO6
NANOGNB
NAPG
NBAS
NBPF10
NBPF14
NBPF19
NBPF20
NCAM2
NCOA6
NDC1
NDUFAF1
NDUFAF7
NF1
NFAT5
NFATC3
NFE2L2
NKTR
NMRK1
NOC3L
NOL10
NOL8
NOSTRIN
NOVA1
NPEPPS
NPHP1
NPS
NR1H4
NRK
NSD1
NSD3
NSUN3
NT5C3A
NT5DC1
NTAN1
NTS
NUFIP1
NUFIP2
NUP133
NUP205
NUP54
NUP58
NUP88
NUP98
NVL
OFCC1
OFD1
OGT
OLA1
OR10AG1
OR5H15
OR5H2
OR6C70
ORC6
OSBPL11
OSBPL1A
OTOGL
OTOR
OVOS2
OXCT1
P4HA1
PABPC1
PABPC3
PAFAH1B1
PAGE2
PAIP2
PALB2
PAN3
PAPSS1
PARG
PBDC1
PBOV1
PCCA
PCDH15
PCLO
PDCD5
PDE7A
PDHX
PDK3
PDSS1
PFDN4
PGM3
PHC3
PHF10
PHF11
PHKB
PIGB
PIK3R1
PITPNB
PKD2L2
PLA2R1
PLAA
PLCB4
PLEKHA1
PLEKHA3
PLEKHA5
PLEKHH2
PLGRKT
PLS1
PLSCR4
PNLIPRP3
POTEB
POTEB2
POTEB3
POTEC
POTED
PPIL6
PPP1R2P3
PPP1R36
PPP2R1B
PPP2R3A
PPP2R3C
PPP2R5E
PPP3R1
PPP6C
PPWD1
PRKCI
PRKD3
PRKRA
PRMT9
PROS1
PROSER1
PRPF18
PSMD12
PTCD3
PTPN20
PTPN22
PUS10
PYHIN1
PYROXD1
RAB3GAP1
RAB9A
RABEP1
RABGAP1
RAD51AP1
RAD51C
RALGAPB
RANBP9
RAP1A
RAPGEF2
RASA2
RASSF8
RASSF9
RBBP6
RBM17
RBM34
RBM45
RBPJ
RECK
REV1
RFC1
RFESD
RFTN2
RFX7
RGS13
RIDA
RIPK2
RMND1
RNASE2
RNASE3
RNF115
RNF170
RNF2
RNF219
RNF38
RNFT1
ROCK2
RP11-111M22.2
RP11-248J23.7
RP11-249L12.1
RP11-437B10.1
RP11-449H3.3
RP11-726G1.1
RP11-80H18.3
RP2
RP5-1052I5.2
RP5-864K19.6
RPF1
RPF2
RPGRIP1L
RPP30
RPRD1A
RPS27L
RPS3A
RPS6KC1
RRM1
RSF1
RSPH4A
RTCA
RTN4IP1
RTTN
RUFY2
RUNDC3B
RWDD2A
SAGE1
SAMD15
SAXO2
SCAPER
SCCPDH
SCEL
SCML2
SENP1
SEPSECS
SEP10
SERAC1
SETD9
SETSIP
SETX
SFXN1
SGCE
SGIP1
SGTB
SH3YL1
SHCBP1
SHQ1
SLC12A2
SLC16A9
SLC24A5
SLC25A14
SLC26A2
SLC26A3
SLC26A7
SLC30A4
SLC30A5
SLC30A7
SLC35A1
SLC38A11
SLC38A6
SLC4A7
SLC6A15
SLF2
SLITRK6
SLK
SLMAP
SLTM
SLX4IP
SMAD2
SMARCC1
SMG1
SMURF2
SNAP91
SNAPC1
SNCA
SNRNP48
SNW1
SNX4
SOCS5
SON
SPA17
SPAG16
SPAG17
SPAG6
SPATA4
SPDL1
SPEF2
SPG21
SPIC
SPPL2A
SPRED1
SPRYD7
SPTY2D1-AS1
SQLE
SREK1
SRP19
SRP72
SRPK1
SRSF11
SRSF5
SS18
SSFA2
SSR1
ST3GAL6
ST7L
ST8SIA4
STAMBPL1
STAU2
STK3
STK38L
STMND1
STRBP
STXBP5
SUPT20H
SUPT3H
SUV39H2
SVIP
SYNRG
TAB3
TAF1B
TAOK1
TARS
TAS2R31
TATDN3
TBCEL
TCERG1
TDRD5
TDRD7
TEC
TEX11
TEX43
TFB1M
TFDP2
THAP12
TIMM23
TIPARP
TLK2
TLR8
TM9SF3
TMCO2
TMEFF1
TMEM117
TMEM131
TMEM156
TMEM19
TMEM2
TMEM237
TMEM257
TMEM260
TMEM30A
TMEM55A
TMEM59
TMEM87A
TNPO1
TNRC6A
TOM1L1
TP53BP2
TP53INP1
TRAF6
TRAJ30
TRAJ31
TRAM1
TRAPPC2
TRAPPC2B
TRAV5
TRDMT1
TRGJP1
TRGV11
TRIM36
TRIP12
TRMT11
TRMT1L
TRMT6
TRPA1
TRPC1
TRUB1
TTC1
TTC27
UBA2
UBA3
UBE2F
UBE2F-SCLY
UBE2G1
UBE2J1
UBE2V1
UBR1
UBR2
UBXN4
UBXN7
UFSP2
UGP2
UHMK1
UQCRB
USP24
USP37
USP38
USP7
UTP6
VAMP4
VAPA
VBP1
VCAN
VIP
VPS29
VPS35
VTA1
VWA8
WBP2NL
WDCP
WDR11
WDR3
WDR33
WDR35
WDR41
WDR63
WDR7
WDR75
WDR76
WNK1
XPO4
XRCC2
YIPF6
YTHDF2
ZBTB11
ZBTB44
ZBTB6
ZBTB8OS
ZC3H13
ZCRB1
ZDHHC13
ZDHHC21
ZEB1
ZFAND4
ZFAND5
ZFR
ZMPSTE24
ZMYM4
ZNF106
ZNF134
ZNF143
ZNF160
ZNF322
ZNF326
ZNF415
ZNF419
ZNF530
ZNF551
ZNF616
ZNF665
ZNF669
ZNF761
ZNF765
ZNF773
ZNF776
ZNF789
ZNF804B
ZNF813
ZNF836
ZNF880
ZW10
ZYG11B

## Sheet: -ssRNA subgroup 4
Gene list	Enriched GO terms
AADAT	GOID	TERM	CORRECTED_PVALUE	UNCORRECTED_PVALUE	NUM_LIST_ANNOTATIONS	NUM_BG_ANNOTATIONS	ANNOTATED_GENES
AASDH	GO:0007049	cell cycle	1.23917e-08	4.53907e-12	106	1814	AHCTF1, AKAP9, ANLN, APAF1, APC, APPL1, ASPM, ATAD5, ATRX, BIRC6, BRCA2, BRDT, BRIP1, C9orf84, CCAR1, CCNC, CCP110, CDC27, CDC7, CDCA2, CENPC, CENPE, CEP126, CEP290, CEP295, CEP57, CLOCK, CSPP1, CUL2, DCLRE1A, DDIAS, DDX4, ETAA1, EVI5, FANCM, FBXO43, FIGNL1, GMNN, GPSM2, HELLS, HELQ, HMGN5, INTS13, KIF18A, KIF2A, KIF3A, KMT2E, LATS1, LIG4, LIN54, MAP9, MAPK6, MCMDC2, MDM2, MEIOC, MNS1, MTBP, MYBL…
ABHD13	GO:0022402	cell cycle process	5.95208e-08	2.18025e-11	85	1351	AHCTF1, AKAP9, ANLN, APAF1, APC, ASPM, ATAD5, ATRX, BIRC6, BRCA2, BRDT, BRIP1, C9orf84, CCP110, CDC27, CDC7, CENPC, CENPE, CEP126, CEP290, CEP295, CEP57, CSPP1, CUL2, DDIAS, DDX4, FANCM, FBXO43, FIGNL1, GMNN, GPSM2, HELQ, HMGN5, INTS13, KIF18A, KIF2A, KIF3A, KMT2E, LATS1, MAP9, MCMDC2, MDM2, MEIOC, MTBP, MYBL1, NAE1, NBN, NCAPG, NEDD1, NEK7, NIPBL, NPAT, ORC5, PCM1, PDS5B, PHIP, PIBF1, PKN2, PPP1…
AC005281.1	GO:0000280	nuclear division	3.42689e-07	1.25527e-10	39	409	ANLN, APC, ASPM, ATRX, BRCA2, BRDT, BRIP1, C9orf84, CDC27, CENPC, CENPE, DDX4, FANCM, FBXO43, FIGNL1, HELQ, KIF18A, KIF2A, MAP9, MCMDC2, MEIOC, MTBP, MYBL1, NCAPG, NIPBL, PDS5B, PHIP, PIBF1, RIOK2, SGO2, SLF1, SMC5, SPATA22, SYCP2, TEX15, TOP2B, USP16, VPS4B, ZNF207
ACSL3	GO:0007059	chromosome segregation	1.38023e-06	5.05579e-10	33	321	APC, ATRX, BRIP1, C9orf84, CDC27, CDCA2, CENPC, CENPE, FANCM, HELQ, KIF18A, LATS1, MCMDC2, MEIOC, NCAPG, NIPBL, NUP37, PDS5B, PIBF1, RIOK2, RIOK3, SGO2, SKA1, SLF1, SMARCAD1, SMC5, SMC6, SPATA22, SYCP2, TEX15, TOP2B, VPS4B, ZNF207
ACTR10	GO:0051276	chromosome organization	1.42502e-06	5.21985e-10	75	1200	ACTR6, APC, ARID2, ARID4A, ARID4B, ATAD2, ATRX, ATXN3L, BAZ2B, BRCA2, BRDT, BRIP1, BRWD1, CCT2, CCT8, CDC27, CENPC, CENPE, CENPU, CHD1, CLOCK, DCLRE1A, ERCC8, FAM208A, HELLS, HELQ, HLTF, HMGN5, JMJD1C, KANSL1L, KIAA1551, KIF18A, KMT2E, LATS1, LIG4, MCMDC2, MEIOC, MIER1, MYSM1, NAP1L1, NBN, NCAPG, NEK7, NIPBL, NUP107, PCGF5, PDS5B, PIBF1, RBL1, RECQL, RIF1, RIOK2, RLF, SENP6, SGO2, SLF1, SMARCA5, …
ACTR6	GO:0048285	organelle fission	1.61365e-06	5.91081e-10	40	450	ANLN, APC, ASPM, ATRX, BRCA2, BRDT, BRIP1, C9orf84, CDC27, CENPC, CENPE, DDX4, FANCM, FBXO43, FIGNL1, HELQ, KIF18A, KIF2A, MAP9, MCMDC2, MEIOC, MTBP, MTFR2, MYBL1, NCAPG, NIPBL, PDS5B, PHIP, PIBF1, RIOK2, SGO2, SLF1, SMC5, SPATA22, SYCP2, TEX15, TOP2B, USP16, VPS4B, ZNF207
ADAD1	GO:0090304	nucleic acid metabolic process	3.92347e-06	1.43717e-09	219	5224	ADAD1, AHCTF1, AHI1, ANKRD30A, APAF1, ARID2, ARID4A, ARID4B, ARNTL2, ATAD2, ATAD5, ATRX, ATXN3, BAZ2B, BDP1, BLZF1, BRCA2, BRDT, BRIP1, BRWD1, BTAF1, C9orf84, CCAR1, CCNC, CCT2, CCT8, CDC40, CDC7, CEP290, CHD1, CLOCK, CPSF2, CTDSPL2, CUL2, DCAF6, DCLRE1A, DDX4, DHX40, DIS3, DNAJB4, EIF2A, EIF2AK2, ERCC8, ERI2, ESF1, ETAA1, EXOSC8, FAM208A, FAM35A, FAM98B, FANCB, FANCM, FASTKD1, FIGNL1, FXR1, GABP…
ADAM32	GO:0006996	organelle organization	1.07053e-05	3.92137e-09	172	3875	ACTR6, AGTPBP1, AHCTF1, AHI1, AKAP9, AKT3, ANLN, APC, ARFGEF1, ARID2, ARID4A, ARID4B, ARL13B, ASPM, ATAD2, ATRX, ATXN3, ATXN3L, BAZ2B, BBS10, BBS12, BBS5, BET1, BLOC1S6, BLZF1, BRCA2, BRDT, BRIP1, BRWD1, C2CD5, C9orf84, CAMSAP2, CCDC39, CCP110, CCT2, CCT8, CD47, CDC27, CENPC, CENPE, CENPU, CEP126, CEP162, CEP290, CEP295, CEP57, CFAP54, CHD1, CLOCK, CROT, DCLRE1A, DDX4, DIAPH2, DNAJC13, DOCK7, DST…
AGL	GO:0007017	microtubule-based process	1.6671e-05	6.10658e-09	53	760	ACTR10, AKAP9, APC, ASPM, ATRX, ATXN3, BBS12, BLOC1S6, BRCA2, CAMSAP2, CCDC39, CCP110, CENPE, CEP126, CEP295, CEP57, CFAP54, DNAH12, DOCK7, DYNC2H1, FIGNL1, GAS2L3, GCC2, GPSM2, IFT74, IFT80, INTS13, KATNAL1, KIF18A, KIF2A, KIF3A, KIF5B, KTN1, LCA5, MAP9, NEK7, PCM1, PEX1, PIBF1, PPP1R12A, RNF19A, RP1, SASS6, SENP6, SKA1, TRIM37, TTC21B, USP33, VAMP4, VPS4B, WASF1, WDR78, ZNF207
AGTPBP1	GO:0006607	NLS-bearing protein import into nucleus	2.85711e-05	1.04656e-08	8	17	KPNA4, RANBP2, RGPD1, RGPD2, RGPD3, RGPD4, RGPD5, RGPD8
AHCTF1	GO:0098813	nuclear chromosome segregation	5.43311e-05	1.99015e-08	27	263	APC, ATRX, BRIP1, C9orf84, CDC27, CENPC, CENPE, FANCM, HELQ, KIF18A, LATS1, MCMDC2, MEIOC, NCAPG, NIPBL, PDS5B, PIBF1, RIOK2, SGO2, SLF1, SMC5, SPATA22, SYCP2, TEX15, TOP2B, VPS4B, ZNF207
AHI1	GO:0051321	meiotic cell cycle	7.63161e-05	2.79546e-08	26	250	ASPM, ATRX, BRCA2, BRDT, BRIP1, C9orf84, CENPC, DDX4, FANCM, FBXO43, FIGNL1, HELQ, KIF18A, MCMDC2, MEIOC, MNS1, MYBL1, NBN, OSGIN2, RBBP8, SGO2, SPATA22, SYCP2, TEX15, TOP2B, TOPAZ1
AK9	GO:0006139	nucleobase-containing compound metabolic process	9.13702e-05	3.34689e-08	235	5908	AADAT, ACSL3, ADAD1, AHCTF1, AHI1, AK9, ANKRD30A, APAF1, ARID2, ARID4A, ARID4B, ARNTL2, ATAD2, ATAD5, ATRX, ATXN3, BAZ2B, BDP1, BLZF1, BRCA2, BRDT, BRIP1, BRWD1, BTAF1, C9orf84, CCAR1, CCNC, CCT2, CCT8, CDC40, CDC7, CEP290, CHD1, CLOCK, CLPX, CPSF2, CROT, CTDSPL2, CUL2, DCAF6, DCLRE1A, DDX4, DHX40, DIS3, DLD, DNAJB4, EIF2A, EIF2AK2, ERCC8, ERI2, ESF1, ETAA1, EXOSC8, FAM208A, FAM35A, FAM98B, FANCB…
AKAP11	GO:0006302	double-strand break repair	9.80126e-05	3.5902e-08	25	236	BRCA2, BRIP1, CDC7, DCLRE1A, FAM35A, FANCB, FIGNL1, HELQ, LIG4, MCMDC2, MEIOC, MMS22L, NBN, NIPBL, RBBP8, RECQL, REV3L, RIF1, SFR1, SLF1, SMARCAD1, SMC5, TEX15, UBR5, WRN
AKAP5	GO:0070647	protein modification by small protein conjugation or removal	0.000111085	4.06906e-08	66	1108	APC, ATXN3, ATXN3L, BIRC6, CCP110, CDC27, CUL2, DCAF6, DCUN1D1, DZIP3, ERCC8, FANCM, FBXL5, FBXO30, FBXO43, G2E3, GLMN, HECTD1, HERC4, HLTF, KLHL7, LTN1, MDM2, MED7, MTBP, MYSM1, NAE1, NUP107, NUP37, PCGF5, PCNP, PELI1, PJA2, PSMA2, PSMA3, PSMA4, PTEN, RANBP2, RLIM, RNF146, RNF19A, RNF6, RNFT1, SENP6, SENP7, SPOPL, STAM, STAM2, TANK, TNKS2, TPP2, TRIM23, TRIM37, UBE2K, UBR5, USP1, USP15, USP16, U…
AKAP7	GO:1903046	meiotic cell cycle process	0.000120583	4.41698e-08	22	189	ASPM, ATRX, BRCA2, BRDT, BRIP1, C9orf84, CENPC, DDX4, FANCM, FBXO43, FIGNL1, HELQ, KIF18A, MCMDC2, MEIOC, MYBL1, SGO2, SPATA22, SYCP2, TEX15, TOP2B, TOPAZ1
AKAP9	GO:0000724	double-strand break repair via homologous recombination	0.000287522	1.05319e-07	18	136	BRCA2, CDC7, FAM35A, FANCB, FIGNL1, HELQ, MCMDC2, MMS22L, NBN, NIPBL, RBBP8, RECQL, REV3L, RIF1, SFR1, SMC5, TEX15, WRN
AKT3	GO:0000725	recombinational repair	0.00032209	1.17982e-07	18	137	BRCA2, CDC7, FAM35A, FANCB, FIGNL1, HELQ, MCMDC2, MMS22L, NBN, NIPBL, RBBP8, RECQL, REV3L, RIF1, SFR1, SMC5, TEX15, WRN
ALG5	GO:0035520	monoubiquitinated protein deubiquitination	0.000331867	1.21563e-07	6	10	ATXN3, ATXN3L, MYSM1, USP1, USP15, USP16
ALG6	GO:0046483	heterocycle metabolic process	0.000413891	1.51608e-07	237	6071	AADAT, ACSL3, ADAD1, AHCTF1, AHI1, AK9, ANKRD30A, APAF1, ARID2, ARID4A, ARID4B, ARNTL2, ATAD2, ATAD5, ATRX, ATXN3, BAZ2B, BDP1, BLZF1, BRCA2, BRDT, BRIP1, BRWD1, BTAF1, C9orf84, CCAR1, CCNC, CCT2, CCT8, CDC40, CDC7, CEP290, CHD1, CLOCK, CLPX, CPSF2, CROT, CTDSPL2, CUL2, DCAF6, DCLRE1A, DDX4, DHX40, DIS3, DLD, DNAJB4, EIF2A, EIF2AK2, ERCC8, ERI2, ESF1, ETAA1, EXOSC8, FAM208A, FAM35A, FAM98B, FANCB…
ALS2CR11	GO:0000278	mitotic cell cycle	0.000462141	1.69283e-07	59	982	AKAP9, ANLN, APC, ATAD5, ATRX, BRCA2, CCP110, CDC27, CDC7, CENPC, CENPE, CEP126, CEP290, CEP57, CUL2, DDIAS, GMNN, GPSM2, INTS13, KIF18A, KIF2A, KMT2E, LATS1, MAP9, MDM2, MEIOC, MTBP, MYBL1, NAE1, NBN, NCAPG, NEDD1, NEK7, NIPBL, NPAT, ORC5, PCM1, PDS5B, PHIP, PIBF1, PKN2, PPP1R12A, PSMA2, PSMA3, PSMA4, PTEN, RAD17, RBBP8, RBL1, RIOK2, SKA1, SLF1, SMC5, TOP2B, USP16, VPS4B, VRK1, WDHD1, ZNF207
AMY2A	GO:0006725	cellular aromatic compound metabolic process	0.000495894	1.81646e-07	238	6115	AADAT, ACSL3, ADAD1, AHCTF1, AHI1, AK9, ANKRD30A, APAF1, APPL1, ARID2, ARID4A, ARID4B, ARNTL2, ATAD2, ATAD5, ATRX, ATXN3, BAZ2B, BDP1, BLZF1, BRCA2, BRDT, BRIP1, BRWD1, BTAF1, C9orf84, CCAR1, CCNC, CCT2, CCT8, CDC40, CDC7, CEP290, CHD1, CLOCK, CLPX, CPSF2, CROT, CTDSPL2, CUL2, DCAF6, DCLRE1A, DDX4, DHX40, DIS3, DLD, DNAJB4, EIF2A, EIF2AK2, ERCC8, ERI2, ESF1, ETAA1, EXOSC8, FAM208A, FAM35A, FAM98B…
ANKRD12	GO:0140013	meiotic nuclear division	0.00055258	2.0241e-07	20	173	ASPM, BRCA2, BRDT, BRIP1, C9orf84, CENPC, DDX4, FANCM, FBXO43, FIGNL1, HELQ, KIF18A, MCMDC2, MEIOC, MYBL1, SGO2, SPATA22, SYCP2, TEX15, TOP2B
ANKRD18B	GO:0051301	cell division	0.0005541	2.02967e-07	42	598	AHCTF1, ANLN, APC, ASPM, BIRC6, BRCA2, BRIP1, CCP110, CDC7, CDCA2, CENPC, CENPE, CSPP1, DCLRE1A, DOCK7, EVI5, GPSM2, HELLS, INTS13, KIF2A, LATS1, LIG4, MACC1, MAP9, NCAPG, NEDD1, NUP37, PDS5B, PKN2, RBBP8, RBL1, SGO2, SKA1, SMC5, SPG20, SYCP2, TIAL1, TOPAZ1, USP16, VPS4B, VRK1, ZNF207
ANKRD26	GO:0006259	DNA metabolic process	0.00081968	3.00249e-07	60	1023	APAF1, ATAD5, ATRX, ATXN3, BRCA2, BRIP1, C9orf84, CCT2, CCT8, CDC7, DCLRE1A, DDX4, ERCC8, ERI2, ETAA1, FAM208A, FAM35A, FANCB, FANCM, FIGNL1, GMNN, HELLS, HELQ, KIAA1551, KMT2E, LIG4, MCMDC2, MEIOC, MMS22L, NAP1L1, NBN, NEK7, NIPBL, ORC5, PDS5B, POLI, POLR2B, PRIMPOL, RAD17, RBBP8, RECQL, REV3L, RIF1, RLF, SFR1, SLF1, SMARCAD1, SMC5, SMC6, SPATA22, TATDN1, TEX15, TNKS2, TOP2B, UBR5, USP1, WDHD1, …
ANKRD30A	GO:0006281	DNA repair	0.000907595	3.32452e-07	39	544	ATRX, ATXN3, BRCA2, BRIP1, CDC7, DCLRE1A, ERCC8, ETAA1, FAM35A, FANCB, FANCM, FIGNL1, HELQ, LIG4, MCMDC2, MEIOC, MMS22L, NBN, NIPBL, PDS5B, POLI, POLR2B, PRIMPOL, RAD17, RBBP8, RECQL, REV3L, RIF1, SFR1, SLF1, SMARCAD1, SMC5, SMC6, SPATA22, TEX15, UBR5, USP1, WDHD1, WRN
ANKRD50	GO:1903047	mitotic cell cycle process	0.000914462	3.34968e-07	52	836	AKAP9, ANLN, APC, ATAD5, ATRX, BRCA2, CCP110, CDC27, CDC7, CENPC, CENPE, CEP126, CEP290, CEP57, CUL2, GMNN, GPSM2, INTS13, KIF18A, KIF2A, KMT2E, LATS1, MAP9, MDM2, MTBP, NAE1, NBN, NCAPG, NEDD1, NIPBL, NPAT, ORC5, PCM1, PDS5B, PHIP, PIBF1, PPP1R12A, PSMA2, PSMA3, PSMA4, PTEN, RAD17, RBBP8, RBL1, RIOK2, SLF1, SMC5, TOP2B, USP16, VPS4B, VRK1, ZNF207
ANLN	GO:0051641	cellular localization	0.00241007	8.82811e-07	130	2945	ACSL3, ACTR10, AHI1, AKAP5, AKAP9, ANKRD50, ANLN, AP5M1, APC, APPL1, ARFIP1, ARL13B, ASPM, ATRX, BBS12, BBS5, BCAP29, BET1, BLOC1S6, BLZF1, BRCA2, C12orf50, C2CD5, CCDC14, CCDC39, CCDC91, CCP110, CCT2, CCT8, CDC40, CENPC, CENPE, CEP162, CEP290, CEP57, CHML, COG5, CPSF2, CROT, CTAGE1, CTAGE15, CTAGE6, CTDSPL2, DENND4C, DNAJC13, DOCK7, DYNC2H1, EVI5, FAM126A, FAM208A, FAM91A1, FCHO2, GCC2, GPSM2, I…
AP5M1	GO:0006310	DNA recombination	0.00261021	9.5612e-07	26	299	ATAD5, BRCA2, BRIP1, C9orf84, CDC7, FAM35A, FANCB, FANCM, FIGNL1, HELQ, LIG4, MCMDC2, MMS22L, NBN, NIPBL, RBBP8, RECQL, REV3L, RIF1, SFR1, SMARCAD1, SMC5, SMC6, TEX15, TOP2B, WRN
APAF1	GO:0019953	sexual reproduction	0.00262945	9.63169e-07	51	842	ADAD1, ARID4A, ARID4B, ASPM, ATRX, BRCA2, BRDT, BRIP1, CATSPERB, CCT2, CCT8, CEP57, CFAP54, CFAP69, CLOCK, DDX3Y, DDX4, DIAPH2, DLD, FIGNL1, HERC4, HERPUD2, HSF2, INTS13, KATNAL1, KIAA1524, KIF18A, LEPR, MCMDC2, MEIOC, MNS1, MYBL1, NECTIN3, PLCZ1, PTEN, RBMY1B, RBMY1F, RNF17, SKIL, SLC9B1, SLC9C1, SOS1, SPATA22, SPEF2, SPESP1, SYCP2, TEX15, TIAL1, TOPAZ1, USP9Y, XRN2
APC	GO:0048232	male gamete generation	0.00395665	1.44932e-06	38	555	ADAD1, ARID4A, ARID4B, ASPM, ATRX, BRCA2, BRDT, BRIP1, CATSPERB, CEP57, CFAP54, CFAP69, CLOCK, DDX4, DLD, FIGNL1, HERC4, HERPUD2, HSF2, KATNAL1, KIAA1524, KIF18A, MCMDC2, MEIOC, MNS1, MYBL1, NECTIN3, RBMY1B, RBMY1F, RNF17, SKIL, SLC9C1, SPEF2, SYCP2, TEX15, TOPAZ1, USP9Y, XRN2
APELA	GO:0007127	meiosis I	0.00398775	1.46071e-06	15	115	BRCA2, BRDT, BRIP1, C9orf84, CENPC, DDX4, FANCM, HELQ, MCMDC2, MEIOC, MYBL1, SPATA22, SYCP2, TEX15, TOP2B
APPL1	GO:1901360	organic cyclic compound metabolic process	0.00421892	1.54539e-06	240	6333	AADAT, ACSL3, ADAD1, AHCTF1, AHI1, AK9, ANKRD30A, APAF1, APPL1, ARID2, ARID4A, ARID4B, ARNTL2, ATAD2, ATAD5, ATRX, ATXN3, BAZ2B, BDP1, BLZF1, BRCA2, BRDT, BRIP1, BRWD1, BTAF1, C9orf84, CCAR1, CCNC, CCT2, CCT8, CDC40, CDC7, CEP290, CHD1, CLOCK, CLPX, CPSF2, CROT, CTDSPL2, CUL2, DCAF6, DCLRE1A, DDX4, DHX40, DIS3, DLD, DNAJB4, EIF2A, EIF2AK2, ERCC8, ERI2, ESF1, ETAA1, EXOSC8, FAM208A, FAM35A, FAM98B…
ARFGEF1	GO:0000226	microtubule cytoskeleton organization	0.00431329	1.57996e-06	38	557	AKAP9, APC, ASPM, ATRX, ATXN3, BRCA2, CAMSAP2, CCDC39, CCP110, CENPE, CEP126, CEP295, CEP57, DOCK7, FIGNL1, GAS2L3, GCC2, GPSM2, INTS13, KATNAL1, KIF18A, KIF2A, KIF3A, MAP9, NEK7, PCM1, PIBF1, PPP1R12A, RNF19A, RP1, SASS6, SENP6, SKA1, TRIM37, USP33, VAMP4, VPS4B, ZNF207
ARFIP1	GO:0010564	regulation of cell cycle process	0.00547335	2.00489e-06	46	745	AHCTF1, AKAP9, ANLN, APAF1, APC, ATAD5, ATRX, BIRC6, BRCA2, CCP110, CDC27, CDC7, CENPE, CEP290, CEP295, CEP57, CSPP1, FBXO43, GPSM2, HMGN5, KMT2E, MAP9, MDM2, MTBP, NAE1, NBN, NEDD1, NIPBL, PCM1, PHIP, PKN2, PSMA2, PSMA3, PSMA4, PTEN, RAD17, RBBP8, RBL1, RIOK2, SENP6, SLF1, SMC5, TOPAZ1, TRIM37, VPS4B, ZNF207
ARHGAP11A	GO:0061982	meiosis I cell cycle process	0.00687339	2.51772e-06	15	120	BRCA2, BRDT, BRIP1, C9orf84, CENPC, DDX4, FANCM, HELQ, MCMDC2, MEIOC, MYBL1, SPATA22, SYCP2, TEX15, TOP2B
ARHGAP5	GO:0007346	regulation of mitotic cell cycle	0.00807531	2.95799e-06	40	617	AKAP9, ANLN, APC, ATAD5, ATRX, BRCA2, CCP110, CDC27, CDC7, CENPE, CEP290, CEP57, DDIAS, GPSM2, INTS13, KMT2E, MAP9, MDM2, MEIOC, MTBP, NAE1, NBN, NEDD1, NEK7, NIPBL, PCM1, PHIP, PKN2, PSMA2, PSMA3, PSMA4, PTEN, RAD17, RBL1, RIOK2, SLF1, SMC5, TOP2B, VPS4B, ZNF207
ARID2
ARID4A
ARID4B
ARL13B
ARMC1
ARNTL2
ARSK
ASPM
ATAD2
ATAD5
ATF7IP2
ATG4C
ATP2B1
ATRNL1
ATRX
ATXN3
ATXN3L
BAZ2B
BBS10
BBS12
BBS5
BCAP29
BDP1
BET1
BIRC6
BLOC1S6
BLZF1
BRCA2
BRDT
BRIP1
BRWD1
BTAF1
BTBD8
BTF3L4
C12orf40
C12orf50
C15orf65
C1GALT1
C1orf185
C2CD5
C2orf15
C9orf84
CAMSAP2
CATSPERB
CC2D2B
CCAR1
CCDC112
CCDC138
CCDC14
CCDC148
CCDC173
CCDC18
CCDC39
CCDC73
CCDC82
CCDC91
CCNC
CCP110
CCT2
CCT8
CD47
CDC27
CDC37L1
CDC40
CDC7
CDCA2
CENPC
CENPE
CENPU
CEP126
CEP162
CEP290
CEP295
CEP57
CEP95
CFAP47
CFAP54
CFAP69
CFAP97
CFHR1
CFHR5
CHD1
CHML
CLEC2B
CLHC1
CLLU1
CLOCK
CLPX
COG5
COL11A1
COL5A2
CPSF2
CROT
CSPP1
CTAGE1
CTAGE15
CTAGE6
CTDSPL2
CUL2
CXorf23
DCAF6
DCLRE1A
DCUN1D1
DDIAS
DDX3Y
DDX4
DECR1
DENND4C
DHX40
DIAPH2
DIS3
DLD
DMXL1
DMXL2
DNAH12
DNAJB4
DNAJC13
DNAJC3
DOCK7
DSTN
DYNC2H1
DZIP3
ECHDC1
EIF2A
EIF2AK2
ERCC8
ERI2
ESF1
ETAA1
ETFA
ETFDH
ETFRF1
EVI5
EXOSC8
FAM111B
FAM126A
FAM135A
FAM184A
FAM208A
FAM214A
FAM227B
FAM35A
FAM83B
FAM91A1
FAM98B
FANCB
FANCM
FASTKD1
FBXL5
FBXO30
FBXO43
FCHO2
FIGNL1
FNBP4
FPGT
FUNDC1
FXR1
G2E3
GABPA
GAS2L3
GCA
GCC2
GK3P
GLMN
GMFB
GMNN
GNPNAT1
GPBP1
GPCPD1
GPR160
GPSM2
GTF2A1
GTPBP10
GYPE
HBS1L
HECTD1
HELLS
HELQ
HERC4
HERPUD2
HLTF
HMGN5
HNRNPH3
HSF2
HSFY1
HSFY2
ICE2
IFNAR1
IFT74
IFT80
IL7
INTS12
INTS13
IQUB
JMJD1C
KANSL1L
KATNAL1
KATNBL1
KBTBD3
KIAA1107
KIAA1429
KIAA1524
KIAA1551
KIAA1841
KIF18A
KIF2A
KIF3A
KIF5B
KLHDC2
KLHL7
KMT2E
KPNA4
KRAS
KRIT1
KRR1
KRTAP20
KTN1
LARP7
LATS1
LCA5
LCORL
LEKR1
LEPR
LIAS
LIFR
LIG4
LIN54
LIN7C
LIPI
LMBRD2
LRP12
LRRC40
LRRC9
LRRD1
LRRIQ1
LTN1
LTV1
LY96
MACC1
MANEA
MAP4K3
MAP9
MAPK6
MAR7
MCF2
MCMDC2
MDM2
ME2
MED13
MED4
MED7
MEIOC
MFN1
MGAT4A
MIER1
MIOS
MMADHC
MMS22L
MNS1
MON2
MORC3
MPHOSPH9
MPP5
MRLN
MRPL1
MTBP
MTERF2
MTFR2
MUM1L1
MYBL1
MYEF2
MYSM1
N4BP2
N4BP2L2
NAE1
NAP1L1
NAPG
NBN
NCAPG
NCK1
NECTIN3
NEDD1
NEK7
NEMF
NEXN
NFATC3
NIPBL
NKTR
NME7
NOC3L
NOL11
NPAT
NUCB2
NUDT12
NUP107
NUP37
OCIAD1
ODAM
ODF2L
OMA1
ORC5
OSGEPL1
OSGIN2
OXR1
PAPOLA
PCGF5
PCM1
PCNP
PCNX4
PDS5B
PELI1
PEX1
PGAP1
PHF6
PHIP
PIBF1
PIGK
PIK3C2A
PJA2
PKN2
PLCZ1
PLOD2
PMPCB
PNISR
PNPLA8
POLI
POLR2B
PPM1B
PPP1R12A
PPP1R3A
PPP3CB
PPP4R3B
PPP4R4
PRELID3B
PRIMPOL
PSMA2
PSMA3
PSMA4
PTEN
PTPN12
PTPN4
PTPRQ
PUS7L
PYROXD1
QSER1
RAD17
RALGPS2
RANBP2
RANBP6
RARS2
RB1CC1
RBBP8
RBL1
RBM44
RBM46
RBMY1A1
RBMY1B
RBMY1D
RBMY1E
RBMY1F
RBMY1J
RECQL
REPS1
REV3L
RFESD
RGPD1
RGPD2
RGPD3
RGPD4
RGPD5
RGPD6
RGPD8
RIF1
RIMS2
RIOK2
RIOK3
RLF
RLIM
RNF146
RNF17
RNF19A
RNF6
RNFT1
RNPC3
RP1
RP11-111K18.1
RP11-134F2.8
RP11-371E8.4
RP11-432B6.3
RP11-545J16.1
RP11-58C22.1
RPAP3
RPS6KA3
RPS6KA6
RSRC2
SACS
SASS6
SBNO1
SCAMP1
SCRN3
SEC24B
SENP6
SENP7
SESTD1
SFR1
SGO2
SI
SKA1
SKIL
SKIV2L2
SLC24A5
SLC30A6
SLC35A3
SLC35F5
SLC41A2
SLC9B1
SLC9C1
SLC9C2
SLCO1B3
SLCO1B7
SLF1
SMARCA5
SMARCAD1
SMC5
SMC6
SMNDC1
SMPX
SMR3B
SNX16
SNX6
SOS1
SOS2
SP3
SP4
SPATA22
SPEF2
SPESP1
SPG20
SPINK9
SPOPL
SRP54
SRSF7
STAM
STAM2
STPG2
STX19
STXBP3
STXBP5L
SYCP2
TAF13
TAF1D
TANK
TATDN1
TAX1BP1
TBC1D32
TBK1
TC2N
TCEAL8
TDRD3
TEX15
TEX30
TFAM
TGS1
THNSL1
THOC2
THOC7
TIAL1
TIGD7
TM9SF3
TNKS2
TOP2B
TOPAZ1
TPP2
TPTE
TRAPPC2B
TRAPPC8
TRIM23
TRIM37
TRMT10A
TRMT10C
TRMT13
TROVE2
TSNAX-DISC1
TTC14
TTC21B
U2SURP
UBE2K
UBR5
UBXN4
UGGT2
USO1
USP1
USP15
USP16
USP25
USP33
USP34
USP53
USP9Y
USPL1
UTY
VAMP4
VPS13A
VPS4B
VRK1
WASF1
WBP4
WDHD1
WDR44
WDR78
WRN
XIAP
XPOT
XRN2
YES1
ZBED8
ZBED9
ZBTB11
ZBTB33
ZBTB41
ZC2HC1A
ZC3H7A
ZC3H8
ZDBF2
ZFC3H1
ZFR
ZFYVE16
ZGRF1
ZHX1
ZMYM5
ZMYM6
ZNF207
ZNF292
ZNF480
ZNF518A
ZNF578
ZNF600
ZNF611
ZNF638
ZNF644
ZNF645
ZNF654
ZNF706
ZNF711
ZNF845
ZNF860
ZRANB2
ZUFSP

## Sheet: Retro(HIV-1)
Gene list	Enriched GO terms
AASDH	GOID	TERM	CORRECTED_PVALUE	UNCORRECTED_PVALUE	NUM_LIST_ANNOTATIONS	NUM_BG_ANNOTATIONS	ANNOTATED_GENES
ABCA10	GO:0006259	DNA metabolic process	7.31882e-05	1.70562e-08	96	1023	ANKRD17, APAF1, APLF, AQR, ATM, BAZ1A, BIVM-ERCC5, BLM, BOD1L1, BRCA1, C2orf61, CCT2, CCT8, CDADC1, CDC5L, CENPF, CENPS, CLSPN, COPS2, COPS4, CXorf57, DCLRE1A, DICER1, DNA2, DNAJC2, EPC2, ERCC6L2, ESCO2, FAM111A, FAM208A, FANCL, FBXO5, GTF2H1, GZMA, HELB, HGF, HSPD1, MBD4, MCM8, MCMDC2, MEIOC, MSH2, NABP1, NASP, NSMCE2, NVL, ORC2, OTUD4, PALB2, PARPBP, PDS5A, PDS5B, POLI, POLK, POLQ, PSME4, PTPRC…
ABCB5	GO:0006281	DNA repair	7.36025e-05	1.71528e-08	61	544	APLF, AQR, ATM, BIVM-ERCC5, BLM, BOD1L1, BRCA1, CDC5L, CENPS, CLSPN, COPS2, COPS4, CXorf57, DCLRE1A, DNA2, EPC2, ERCC6L2, ESCO2, FANCL, GTF2H1, HELB, MBD4, MCM8, MCMDC2, MEIOC, MSH2, NABP1, NSMCE2, PALB2, PARPBP, PDS5A, PDS5B, POLI, POLK, POLQ, PSME4, RAD17, RAD51AP1, RAD51C, RAD9B, RECQL, REV1, REV3L, RFC1, SAMHD1, SETX, SFR1, SLF2, SMC3, SMG1, TAOK1, TCEA1, TOPBP1, TRIP12, UBE2B, UBR5, USP47, W…
ABCB7	GO:0051276	chromosome organization	8.33082e-05	1.94146e-08	108	1200	ANAPC1, ATAD2, ATAD2B, ATF2, ATM, ATXN3L, BAZ1A, BLM, BRCA1, C2orf61, CCNB1, CCT2, CCT8, CDC27, CENPF, CENPI, CENPS, CENPU, CHAMP1, CHD9, CHMP2B, CLOCK, COPS2, COPS4, CTR9, DCLRE1A, DNA2, DNAJC2, DPY30, DYDC1, ENY2, EPC2, ESCO2, FAM208A, FBXO5, FMR1, GTF2F2, GTF2H1, HELB, HORMAD1, JAK2, KANSL1L, KDM6A, KIF23, KMT2C, L3MBTL3, LEO1, LRRK2, MAP3K7, MBIP, MCM8, MCMDC2, MEIOC, MSH2, MTF2, NAP1L2, NASP…
ABCD3	GO:0006974	cellular response to DNA damage stimulus	0.000226601	5.28084e-08	82	847	APLF, AQR, ATF2, ATM, BCLAF1, BIVM-ERCC5, BLM, BOD1L1, BRCA1, CCNB1, CDC5L, CENPS, CEP63, CLOCK, CLSPN, COPS2, COPS4, CXorf57, DCLRE1A, DNA2, EPC2, ERCC6L2, ESCO2, FANCL, FBXO5, FMR1, GTF2H1, HELB, INTS7, MASTL, MBD4, MCM8, MCMDC2, MEIOC, MSH2, MYO6, NABP1, NSMCE2, PALB2, PARPBP, PDS5A, PDS5B, POLI, POLK, POLQ, PSME4, PYHIN1, RAD17, RAD51AP1, RAD51C, RAD9B, RBBP6, RECQL, REV1, REV3L, RFC1, RPS27L…
ABHD17B	GO:0000278	mitotic cell cycle	0.000316848	7.38402e-08	91	982	ANAPC1, ANKRD17, ANLN, ATF2, ATM, BLM, BRCA1, BTG3, CCNB1, CCNG1, CDC27, CDC5L, CENPF, CENPJ, CEP126, CEP135, CEP152, CEP192, CEP57, CEP63, CEP70, CHAMP1, CHMP2B, CKAP2, CLSPN, CUL2, DNA2, EML4, FAP, FBXO5, FER, FGFR1OP, FZD3, GPSM2, HGF, KIF23, MASTL, MCM8, MEIOC, MSH2, MYBL1, NABP1, NASP, NSMCE2, ORC2, PAFAH1B1, PDS5A, PDS5B, PLRG1, PPAT, PPP6C, PSMA2, PSMA3, PSME4, PTEN, RAB11A, RAD17, RAD51C,…
ABHD5	GO:0006260	DNA replication	0.000703342	1.63911e-07	37	277	ANKRD17, ATM, BAZ1A, BLM, BOD1L1, BRCA1, CENPS, CLSPN, DNA2, DNAJC2, ESCO2, FAM111A, FBXO5, HELB, MCM8, MCMDC2, NASP, ORC2, PDS5A, POLI, POLK, POLQ, RAD17, RAD9B, RBBP6, RECQL, REV1, REV3L, RFC1, SAMHD1, SMC3, TOPBP1, USP37, WAPL, WDHD1, ZMPSTE24, ZRANB3
AC002429.5	GO:0070647	protein modification by small protein conjugation or removal	0.00168605	3.92928e-07	97	1108	ANAPC1, ANKIB1, ASB15, ATG10, ATXN3L, BIRC2, BIRC3, BRCA1, CBLB, CDC27, CDC42, CENPS, CLSPN, COPS2, COPS4, CTR9, CUL2, DCAF6, DZIP3, ENY2, FANCL, FBXL3, FBXL5, FBXO3, FBXO43, FBXO5, HERC1, HERC4, IFIH1, KLHL41, KLHL7, KLHL8, LEO1, LRR1, LRRK2, MAP3K7, MASTL, MED7, MIB1, NFE2L2, NHLRC3, NSMCE2, NUP107, NUP155, NUP205, NUP43, NUP54, OGT, OTUD4, PCGF5, PEX2, PSMA2, PSMA3, PSME4, PTEN, PTPN22, RBBP6,…
AC005281.1	GO:0007017	microtubule-based process	0.00169952	3.96065e-07	73	760	ACTR10, AP3B1, AP3S1, ARMC4, BLOC1S5, BRCA1, CCDC68, CCNB1, CDC42, CENPJ, CEP120, CEP126, CEP135, CEP152, CEP192, CEP57, CEP63, CEP70, CFAP43, CHMP2B, CKAP2, DNAH12, DNAH14, DNAH6, DNAH7, DNAH8, DOCK7, DST, DYNC2LI1, EML4, FBXO5, FER, FGFR1OP, FMR1, GPSM2, HOOK3, IFT74, KATNAL1, KIF23, KIF5B, KIFAP3, KIZ, LCA5L, LRPPRC, LRRC49, MAK, MARK1, PAFAH1B1, PEX1, PRKAA1, RAB11A, ROCK2, RPGR, RTTN, SAXO2,…
ACADL	GO:0032446	protein modification by small protein conjugation	0.006564	1.52971e-06	81	904	ANAPC1, ANKIB1, ASB15, ATG10, BIRC2, BIRC3, BRCA1, CBLB, CDC27, CDC42, CENPS, CTR9, CUL2, DCAF6, DZIP3, FANCL, FBXL3, FBXL5, FBXO3, FBXO43, FBXO5, HERC1, HERC4, IFIH1, KLHL41, KLHL7, KLHL8, LEO1, LRR1, LRRK2, MASTL, MED7, MIB1, NFE2L2, NHLRC3, NSMCE2, NUP107, NUP155, NUP205, NUP43, NUP54, OGT, PCGF5, PEX2, PSMA2, PSMA3, PSME4, PTEN, PTPN22, RBBP6, RLIM, RNF133, RNF170, RNF2, RNF38, RNFT1, SENP1, …
ACAT1	GO:0007049	cell cycle	0.00692307	1.61339e-06	140	1814	ANAPC1, ANKRD17, ANLN, APAF1, APPL1, ATF2, ATM, BIRC2, BLM, BRCA1, BTG3, CCNB1, CCNG1, CDC27, CDC42, CDC5L, CDCA2, CDK17, CDK8, CENPF, CENPJ, CENPS, CEP120, CEP126, CEP135, CEP152, CEP192, CEP57, CEP63, CEP70, CHAMP1, CHMP2B, CKAP2, CLOCK, CLSPN, CUL2, DAZL, DCLRE1A, DNA2, EML4, ESCO2, EVI5, FAP, FBXO43, FBXO5, FER, FGFR1OP, FZD3, GPSM2, GTF2H1, HBP1, HGF, HORMAD1, HPGD, INTS7, IPO5, IPO7, KIF23,…
ACAT2	GO:0006996	organelle organization	0.00737572	1.71888e-06	263	3875	ABCD3, ADD3, AKT3, ANAPC1, ANKRD28, ANLN, AP3B1, ARFGEF1, ARHGAP12, ARL13B, ARMC4, ATAD2, ATAD2B, ATF2, ATG12, ATG2B, ATM, ATP2C1, ATP7A, ATXN3L, BAZ1A, BBS7, BBS9, BLM, BLOC1S5, BRCA1, BRWD3, C2CD5, C2orf61, C5orf42, C9orf72, CAPZA1, CCDC68, CCNB1, CCT2, CCT8, CDC27, CDC42, CDC42BPA, CENPF, CENPI, CENPJ, CENPS, CENPU, CEP120, CEP126, CEP135, CEP152, CEP162, CEP192, CEP57, CEP63, CEP70, CFAP43, C…
ACRV1
ACSL3
ACSL4
ACTR10
ADAM10
ADAM32
ADAM7
ADAM9
ADAMTS20
ADD3
ADGB
ADGRB3
AFM
AFP
AFTPH
AGR3
AIMP1
AK6
AK9
AKAP11
AKAP7
AKT3
ALG10
ALG10B
ALG11
ALG5
ALG6
ANAPC1
ANKAR
ANKHD1
ANKHD1-EIF4EBP3
ANKIB1
ANKRD17
ANKRD18A
ANKRD18B
ANKRD20A1
ANKRD20A2
ANKRD20A3
ANKRD20A4
ANKRD26
ANKRD28
ANKRD30A
ANKRD30B
ANKRD36
ANKRD36B
ANKRD36C
ANKRD62
ANLN
ANTXR2
AP3B1
AP3S1
AP4E1
APAF1
APELA
API5
APLF
APPBP2
APPL1
AQR
ARAP2
ARFGEF1
ARHGAP11B
ARHGAP12
ARHGAP29
ARL13B
ARMC1
ARMC3
ARMC4
ARMC8
ARMCX5
ARSK
ASAH2B
ASB15
ASPA
ATAD2
ATAD2B
ATF2
ATG10
ATG12
ATG2B
ATM
ATP11B
ATP13A3
ATP1B3
ATP2C1
ATP7A
ATRNL1
ATXN3L
AXDND1
AZIN1
BAZ1A
BBS7
BBS9
BCAP29
BCAS2
BCLAF1
BIRC2
BIRC3
BIVM-ERCC5
BLM
BLOC1S5
BMP2K
BOD1L1
BRCA1
BRWD3
BTG3
C11orf70
C12orf4
C12orf50
C14orf166
C14orf28
C17orf75
C1D
C1orf101
C21orf91
C2CD5
C2orf16
C2orf61
C2orf73
C5
C5orf24
C5orf42
C5orf58
C7orf31
C7orf73
C8orf22
C8orf89
C9orf72
CACNA2D1
CAGE1
CAPN7
CAPRIN2
CAPZA1
CARF
CASC1
CBLB
CCDC125
CCDC138
CCDC14
CCDC144A
CCDC160
CCDC171
CCDC38
CCDC58
CCDC68
CCNB1
CCNG1
CCSER1
CCT2
CCT8
CD109
CD36
CD55
CDADC1
CDC27
CDC42
CDC42BPA
CDC5L
CDCA2
CDH19
CDK17
CDK8
CEBPZ
CENPF
CENPI
CENPJ
CENPS
CENPU
CEP112
CEP120
CEP126
CEP135
CEP152
CEP162
CEP170
CEP192
CEP57
CEP63
CEP70
CEP95
CFAP36
CFAP43
CFAP47
CFAP97
CFHR1
CHAC2
CHAMP1
CHD9
CHM
CHMP2B
CHUK
CKAP2
CKAP2L
CLCN3
CLEC2A
CLEC7A
CLIP4
CLLU1
CLOCK
CLPX
CLSPN
CMC1
CMTR2
CMYA5
CNBD1
CNST
CNTN5
COG5
COG6
COL11A1
COL19A1
COMMD10
COPB1
COPS2
COPS4
COQ3
CPB2
CPSF2
CREB1
CRYBG3
CSDE1
CSE1L
CSMD3
CSTA
CSTF3
CT55
CTAGE15
CTAGE4
CTAGE6
CTAGE8
CTAGE9
CTC-432M15.3
CTD-2535L24.2
CTNNAL1
CTR9
CUL2
CUTC
CWC22
CWC27
CWF19L2
CXorf23
CXorf57
CYB5R4
CYP20A1
DAZ1
DAZ2
DAZ3
DAZ4
DAZL
DBT
DCAF6
DCLRE1A
DDX46
DDX52
DDX60L
DECR1
DEFB119
DENND4A
DENND4C
DEPDC7
DERA
DHX15
DHX29
DIAPH2
DICER1
DIS3
DNA2
DNAH12
DNAH14
DNAH6
DNAH7
DNAH8
DNAJB14
DNAJC13
DNAJC2
DNAJC21
DOCK11
DOCK7
DPM1
DPP8
DPY30
DSC1
DSC2
DSEL
DST
DUS4L
DUSP19
DYDC1
DYNAP
DYNC2LI1
DZIP3
EBAG9
EBLN1
EBLN2
EEA1
EFR3A
EHBP1
EIF1AY
EIF2S3
EIF2S3L
EIF3E
EIF3M
EIF5
ELF1
ELF2
ELMOD2
EML4
EML5
ENAM
ENY2
EPC2
EPHA7
ERCC6L2
ERICH5
ERLEC1
ERP44
ESCO2
ETF1
ETFA
ETFDH
EVI2A
EVI5
EXOC1
EXOSC8
EXPH5
EYS
FAIM
FAM111A
FAM126A
FAM133B
FAM160B1
FAM169A
FAM208A
FAM214A
FAM228B
FAM3C
FAM49B
FAM76B
FANCL
FAP
FASTKD3
FBXL3
FBXL5
FBXO3
FBXO43
FBXO5
FCHO2
FER
FGD6
FGFR1OP
FGG
FLJ22763
FMR1
FNBP1L
FNIP1
FPGT-TNNI3K
FRRS1
FRS2
FRYL
FSTL5
FXR1
FZD3
FZD6
GAB1
GABRG1
GAGE12J
GALNT13
GAPVD1
GCNT4
GFM1
GFM2
GGNBP2
GINM1
GJE1
GK
GK3P
GLIPR1L1
GLRX3
GMPS
GNPDA2
GOLGA4
GOLT1B
GPATCH11
GPATCH2
GPCPD1
GPR160
GPR34
GPR82
GPSM2
GTF2F2
GTF2H1
GTF3C3
GZMA
HBP1
HCFC2
HDX
HEATR5A
HELB
HEMGN
HERC1
HERC4
HERPUD2
HGF
HIBCH
HIKESHI
HMGCLL1
HMGCS1
HNRNPH3
HNRNPR
HOOK3
HORMAD1
HPGD
HPGDS
HPRT1
HPS5
HSD17B11
HSF2
HSFY1
HSFY2
HSPA13
HSPA4L
HSPD1
HSPH1
HTATSF1
HTN3
HYAL4
ICA1L
ICE1
IFI44L
IFIH1
IFT74
IL18
IL18R1
IL23R
IL7
IMPACT
INPP5F
INTS2
INTS7
INTU
IPO5
IPO7
IPO8
IPP
ISCA1
ITGA2
ITGA4
ITSN2
JAK2
JRKL
KANSL1L
KATNAL1
KCTD3
KDM6A
KIAA0232
KIAA0907
KIAA1109
KIAA1524
KIF23
KIF5B
KIFAP3
KITLG
KIZ
KLHDC1
KLHDC2
KLHL23
KLHL4
KLHL41
KLHL5
KLHL7
KLHL8
KLRF2
KMT2C
KPNA3
KPNA4
KRTAP21
KYAT3
L2HGDH
L3MBTL3
LACC1
LACTB2
LARP4
LARP7
LCA5L
LDHAL6A
ldhc
LEO1
LIAS
LMNTD1
LPAR6
LRBA
LRP12
LRPPRC
LRR1
LRRC19
LRRC49
LRRC53
LRRK2
LSM14A
LSM8
LUC7L2
LY96
LZTFL1
MACC1
MAGOHB
MAK
MAN2A1
MAP3K7
MAPK6
MARK1
MASTL
MAT2A
MBD4
MBIP
MBTPS2
MCF2
MCM8
MCMDC2
MDGA2
ME1
MED7
MEIOC
METAP1
METTL25
METTL8
MFN1
MFSD4B
MGA
MGAT4D
MIB1
MICU2
MIGA1
MKLN1
MMAA
MMADHC
MMGT1
MMRN1
MOSPD2
MPHOSPH10
MRPL3
MRPL39
MSANTD3-TMEFF1
MSANTD4
MSH2
MTF2
MTFR1
MTM1
MTMR2
MTMR6
MTRF1L
MTUS1
MTX2
MUC15
MUC7
MYBL1
MYNN
MYO3A
MYO6
N4BP2L2
NAA15
NAA25
NABP1
NAP1L2
NAPEPLD
NAPG
NASP
NBEA
NCAM2
NCK1
NDUFAF1
NDUFAF4
NDUFAF7
NDUFV2
NEMF
NF1
NFAT5
NFATC3
NFE2L2
NFXL1
NGLY1
NHLRC3
NKTR
NOC3L
NOL10
NOL11
NOL8
NPS
NR2C1
NRIP1
NRK
NSMCE2
NSUN7
NUCB2
NUDCD1
NUDT12
NUP107
NUP155
NUP205
NUP43
NUP54
NVL
OCLM
OGT
OLA1
OMA1
OR5H15
OR6C70
ORC2
OSBPL11
OSBPL9
OTOGL
OTUD4
OVOS2
OXCT1
P4HA1
PACRGL
PAFAH1B1
PAGE2
PAIP2
PALB2
PANK3
PARPBP
PATJ
PBOV1
PCDH15
PCGF5
PCLO
PDS5A
PDS5B
PEX1
PEX2
PEX3
PFDN4
PGAP1
PGM3
PHAX
PHC3
PHF10
PHF11
PHF20L1
PHTF2
PIGK
PIK3C3
PIK3CB
PKD2L2
PLEKHA1
PLEKHA3
PLEKHA5
PLEKHH2
PLOD2
PLRG1
PLSCR1
PMPCB
PNLIPRP3
POLI
POLK
POLQ
POTEB
POTEB2
PP2D1
PPAT
PPIG
PPIL4
PPIL6
PPM1B
PPP2CB
PPP2R3A
PPP3R1
PPP4R4
PPP6C
PPWD1
PRKAA1
PRKCI
PRKD3
PRKRA
PRMT9
PROS1
PROSER1
PSIP1
PSMA2
PSMA3
PSME4
PTCD3
PTEN
PTPN2
PTPN20
PTPN22
PTPN4
PTPRC
PTPRQ
PTPRZ1
PUS10
PYHIN1
PYROXD1
RAB11A
RAB3GAP1
RAB3GAP2
RAB3IP
RAB9A
RAD17
RAD51AP1
RAD51C
RAD9B
RALGAPA1
RALGAPB
RANBP3L
RAPGEF6
RARS
RASA1
RASA2
RASSF9
RB1
RBBP6
RBL1
RBM12
RBM27
RBMX
RBPJ
RDX
RECQL
REL
REPS1
REV1
REV3L
RFC1
RFESD
RFTN2
RFX7
RGS1
RGS13
RGS22
RICTOR
RIDA
RIMS2
RIOK3
RLIM
RNF133
RNF170
RNF2
RNF219
RNF38
RNFT1
RNGTT
RNPC3
ROCK2
RP11-111K18.1
RP11-219A15.1
RP11-244H3.4
RP11-449H3.3
RP11-606E8.2
RP11-724O16.1
RP11-9J18.1
RP4-613B23.5
RP4-714D9.5
RP5-1052I5.2
RPF1
RPF2
RPGR
RPGRIP1L
RPP30
RPS27L
RPS6KC1
RTCA
RTTN
RUFY2
S100PBP
SACM1L
SAGE1
SAMD15
SAMHD1
SAXO2
SC5D
SCAI
SCAPER
SCEL
SCML2
SCN7A
SDR16C5
SEC63
SENP1
SEPSECS
SEP7
SERAC1
SESTD1
SETX
SF3B1
SFR1
SH3GLB1
SH3YL1
SHTN1
SKAP2
SKIL
SLC16A7
SLC24A5
SLC25A27
SLC26A7
SLC30A5
SLC38A6
SLC39A10
SLC41A2
SLC46A3
SLC4A7
SLC9C2
SLCO1A2
SLF2
SLITRK6
SLK
SLTM
SLX4IP
SMARCA1
SMC1B
SMC3
SMG1
SMURF2
SNAP91
SNAPC1
SNW1
SNX14
SNX2
SNX4
SPAG17
SPAG6
SPAM1
SPATA17
SPATA4
SPDL1
SPDYA
SPEF2
SPOPL
SPPL2A
SPRED1
SQLE
SRSF10
SRSF11
SRSF5
SRSF7
SSB
ST13
ST7L
ST8SIA4
STAG1
STAM
STAMBPL1
STAU2
STIL
STK3
STK33
STK38L
STON1-GTF2A1L
STRBP
STX17
STXBP5L
SUPT20H
SUV39H2
SYT14
SYTL2
TAB2
TAB3
TAF1B
TAF2
TAF9B
TAOK1
TAS2R31
TAX1BP1
TBC1D19
TBC1D31
TBC1D8B
TBCEL
TC2N
TCAIM
TCEA1
TCF12
TCTEX1D1
TDRD1
TDRD3
TDRD5
TEC
TECRL
TET1
TEX11
TGDS
TGS1
THAP12
THAP9
TIGD7
TINAG
TJP1
TLR10
TM2D1
TM9SF3
TMEM237
TMEM30A
TMPRSS11B
TNPO1
TNRC6A
TOGARAM1
TOPBP1
TPP2
TRAJ14
TRAJ30
TRAJ31
TRAPPC13
TRAPPC2
TRAPPC2B
TRGJP1
TRIM23
TRIM36
TRIM37
TRIP12
TRMT10A
TRMT10C
TRMT11
TRMT1L
TRMT5
TRUB1
TSGA10
TTC1
TTC3
TTC37
TTLL7
TTN
TUBD1
TWF1
UBA2
UBA3
UBE2B
UBE2K
UBE3A
UBQLN1
UBR1
UBR2
UBR5
UBXN4
UBXN7
UCHL3
UFL1
UFSP2
UPF2
UQCRC2
USF3
USP24
USP25
USP34
USP37
USP44
USP47
USP8
USP9X
UTP15
UTY
VCAN
VPS35
VPS4B
VPS50
VPS8
VTA1
VWDE
WAC
WAPL
WASHC4
WASL
WDCP
WDHD1
WDR41
WDR44
WDR49
WDR5B
WDR63
WDR76
WDR78
WNK3
WSB1
XIRP2
XPO4
XPOT
XRCC2
XRN1
YLPM1
YTHDC2
ZBED8
ZBED9
ZBTB6
ZBTB8A
ZBTB8OS
ZC3H13
ZC3H15
ZC3H6
ZCCHC10
ZCCHC11
ZCCHC6
ZCRB1
ZDHHC13
ZFAND4
ZFAND5
ZFR
ZMPSTE24
ZMYM2
ZMYM4
ZNF106
ZNF131
ZNF143
ZNF160
ZNF180
ZNF286B
ZNF302
ZNF322
ZNF326
ZNF418
ZNF451
ZNF493
ZNF616
ZNF665
ZNF678
ZNF695
ZNF726
ZNF776
ZNF804A
ZNF804B
ZNF814
ZNF836
ZNF880
ZNF99
ZRANB3
ZWILCH
ZZZ3

## Sheet: Ambi subgroup 4
Gene list	Enriched GO terms
AADAT	GOID	TERM	CORRECTED_PVALUE	UNCORRECTED_PVALUE	NUM_LIST_ANNOTATIONS	NUM_BG_ANNOTATIONS	ANNOTATED_GENES
AASDH	GO:0070647	protein modification by small protein conjugation or removal	2.02969e-06	5.02151e-10	98	1108	ANAPC1, ANKIB1, ASB5, ATXN3L, BIRC3, BIRC6, CDC27, CDC42, CLSPN, COPS2, CUL2, CUL4B, CYLD, DCAF6, DZIP3, FANCL, FBXL3, FBXL5, FBXO4, FBXO43, FBXO5, HERC1, HERC4, IFIH1, KLHL2, KLHL7, LEO1, LRR1, LTN1, MAP3K7, MASTL, MED7, MIB1, NAE1, NFE2L2, NUP107, NUP155, NUP205, NUP54, NUP58, OTUD4, PCGF5, PCNP, PELI1, PLAA, PSMA2, PSMA3, PSMA4, PSMD12, PTEN, PTPN22, RBBP6, RIPK2, RLIM, RNF111, RNF170, RNF2, R…
ABCD3	GO:0007017	microtubule-based process	1.26082e-05	3.1193e-09	73	760	ACTR10, ALMS1, AP3B1, ARMC4, ASPM, AURKA, BBS12, CCDC39, CCNB1, CDC42, CENPE, CENPJ, CEP120, CEP126, CEP152, CEP192, CEP295, CEP57, CEP63, CEP97, CFAP54, CNTLN, CYLD, DNAH12, DNAH14, DNAH8, DOCK7, EML4, FBXO5, FER, FGFR1OP, FMR1, FOPNL, GPSM2, HOOK3, IFT74, KATNAL1, KIF23, KIF5B, KIFAP3, LCA5, LCA5L, LRPPRC, LRRC49, MAK, NDC80, NEK7, PAFAH1B1, PEX1, PPP2R3C, PRKAA1, ROCK2, RSPH4A, SASS6, SKA3, SL…
ABHD13	GO:0043632	modification-dependent macromolecule catabolic process	3.35098e-05	8.2904e-09	64	644	ANAPC1, ANKIB1, ARMC8, ATXN3L, AURKA, BBS7, BIRC6, CCNB1, CDC27, CLOCK, CUL2, CUL4B, CYLD, DNAJB14, ERLEC1, EXOSC8, FBXL3, FBXL5, FBXO4, FBXO5, LTN1, MTM1, NFE2L2, PCNP, PELI1, PLAA, PSMA2, PSMA3, PSMA4, PSMD12, PTEN, RBBP6, RLIM, RNF111, SENP1, SGTB, SMARCC1, SMURF2, SOCS5, SPOPL, SVIP, TLK2, TRIP12, UBE2B, UBE2G1, UBE2J1, UBE2K, UBR1, UBR2, UBXN4, UFL1, USP15, USP16, USP24, USP25, USP34, USP37,…
ABHD17B	GO:0051603	proteolysis involved in cellular protein catabolic process	4.51006e-05	1.1158e-08	69	723	ANAPC1, ANKIB1, ARMC8, ATXN3L, AURKA, BBS7, BIRC6, CCNB1, CDC27, CLOCK, CLPX, CUL2, CUL4B, CYLD, DNAJB14, DNAJC3, ERLEC1, FAP, FBXL3, FBXL5, FBXO4, FBXO5, FMR1, IDE, LTN1, MTM1, NFE2L2, OMA1, PCNP, PELI1, PLAA, PSMA2, PSMA3, PSMA4, PSMD12, PTEN, RBBP6, RLIM, RNF111, RNFT1, SENP1, SGTB, SMARCC1, SMURF2, SOCS5, SPOPL, SVIP, TLK2, TRIP12, UBE2B, UBE2G1, UBE2J1, UBE2K, UBR1, UBR2, UBXN4, UFL1, USP15,…
AC002429.5	GO:0007049	cell cycle	4.60879e-05	1.14023e-08	136	1814	ALMS1, ANAPC1, ANKRD17, ANLN, APAF1, APPL1, ASNS, ASPM, ATF2, AURKA, BIRC6, BRIP1, BTG3, CCAR1, CCNB1, CCNC, CCNG2, CDC27, CDC42, CDC5L, CDCA2, CDK17, CENPE, CENPJ, CEP120, CEP126, CEP152, CEP192, CEP295, CEP57, CEP63, CEP97, CHAMP1, CLOCK, CLSPN, CNTLN, CSPP1, CUL2, CUL4B, CYLD, DAZL, DCLRE1A, DDX3X, DNA2, EML4, EPGN, EPS8, EVI5, FAP, FBXO4, FBXO43, FBXO5, FER, FGFR1OP, GMNN, GPSM2, HBP1, HELLS,…
AC005281.1	GO:0044265	cellular macromolecule catabolic process	5.86451e-05	1.45089e-08	97	1166	ANAPC1, ANKIB1, APAF1, ARMC8, ATXN3L, AURKA, BBS7, BIRC6, CCNB1, CDC27, CLOCK, CLPX, CUL2, CUL4B, CYLD, DAZ1, DAZ3, DAZ4, DAZL, DICER1, DIS3, DNA2, DNAJB14, DNAJC3, EIF3E, ERI1, ERLEC1, ETF1, EXOSC8, FAP, FBXL3, FBXL5, FBXO4, FBXO5, FMR1, FXR1, HBS1L, HNRNPR, IDE, LRPPRC, LTN1, MAGOHB, MEIOC, MTM1, MYEF2, NFE2L2, OMA1, PCNP, PELI1, PLAA, PSMA2, PSMA3, PSMA4, PSMD12, PTEN, RBBP6, RIDA, RLIM, RNF11…
ACAD11	GO:0044782	cilium organization	7.13436e-05	1.76506e-08	45	389	AHI1, ALMS1, ARL13B, ARMC4, BBIP1, BBS12, BBS7, CCDC39, CENPJ, CEP120, CEP126, CEP152, CEP162, CEP192, CEP57, CEP63, CEP97, CFAP54, CYLD, DNAH8, FAM92A, FGFR1OP, FOPNL, IFT74, INTU, IQUB, KIFAP3, LCA5, LCA5L, LRRC49, MAK, MNS1, NEDD1, NPHP1, PAFAH1B1, RPGRIP1L, RSPH4A, SPAG17, TBC1D32, TNPO1, TOGARAM1, TTC21B, UBE2B, WDR35, WDR63
ACADL	GO:0000278	mitotic cell cycle	8.47409e-05	2.09651e-08	85	982	ALMS1, ANAPC1, ANKRD17, ANLN, ASNS, ATF2, AURKA, BTG3, CCNB1, CCNG2, CDC27, CDC5L, CENPE, CENPJ, CEP126, CEP152, CEP192, CEP57, CEP63, CEP97, CHAMP1, CLSPN, CUL2, CUL4B, CYLD, DDX3X, DNA2, EML4, EPGN, EPS8, FAP, FBXO5, FER, FGFR1OP, GMNN, GPSM2, HGF, ITGB1, KIF23, MASTL, MCM8, MEIOC, MSH2, MYBL1, NABP1, NAE1, NDC80, NEDD1, NEK7, ORC2, ORC5, PAFAH1B1, PDS5B, PHIP, PLRG1, PPP6C, PSMA2, PSMA3, PSMA4…
ACADSB	GO:0019941	modification-dependent protein catabolic process	9.91551e-05	2.45312e-08	62	633	ANAPC1, ANKIB1, ARMC8, ATXN3L, AURKA, BBS7, BIRC6, CCNB1, CDC27, CLOCK, CUL2, CUL4B, CYLD, DNAJB14, ERLEC1, FBXL3, FBXL5, FBXO4, FBXO5, LTN1, MTM1, NFE2L2, PCNP, PELI1, PLAA, PSMA2, PSMA3, PSMA4, PSMD12, PTEN, RBBP6, RLIM, RNF111, SENP1, SGTB, SMARCC1, SMURF2, SOCS5, SPOPL, SVIP, TLK2, TRIP12, UBE2B, UBE2G1, UBE2J1, UBE2K, UBR1, UBR2, UBXN4, UFL1, USP15, USP16, USP24, USP25, USP34, USP37, USP9X, …
ACAT2	GO:0006511	ubiquitin-dependent protein catabolic process	0.000164692	4.07452e-08	61	627	ANAPC1, ANKIB1, ARMC8, ATXN3L, AURKA, BBS7, BIRC6, CCNB1, CDC27, CLOCK, CUL2, CUL4B, CYLD, DNAJB14, ERLEC1, FBXL3, FBXL5, FBXO4, FBXO5, LTN1, MTM1, NFE2L2, PCNP, PELI1, PLAA, PSMA2, PSMA3, PSMA4, PSMD12, PTEN, RBBP6, RLIM, RNF111, SENP1, SGTB, SMARCC1, SMURF2, SOCS5, SPOPL, SVIP, TLK2, TRIP12, UBE2B, UBE2G1, UBE2J1, UBE2K, UBR1, UBR2, UBXN4, UFL1, USP15, USP16, USP24, USP25, USP34, USP37, USP9X, …
ACRV1	GO:0033554	cellular response to stress	0.000215834	5.33979e-08	145	2019	AKT3, APAF1, ASNS, ATF2, ATP7A, ATXN3L, AURKA, BCLAF1, BMT2, BOD1L1, BRIP1, CCNB1, CDC5L, CEP63, CLOCK, CLSPN, COPS2, CUL2, CUL4B, CXorf57, CYLD, DCLRE1A, DDX3X, DNA2, DNAJB14, DNAJC2, DNAJC3, DSC2, DUSP19, EIF2A, ERCC6L2, ERLEC1, FANCB, FANCL, FBXO4, FBXO5, FER, FMR1, FNIP1, HELB, HELQ, HERPUD2, HGF, HIKESHI, HNRNPK, HSF2, HSFY1, IMPACT, INTS7, MAP3K7, MAP4K3, MASTL, MBTPS2, MCM8, MCMDC2, MEIOC,…
ACSL3	GO:0051726	regulation of cell cycle	0.000237287	5.87054e-08	95	1167	ALMS1, ANAPC1, ANKRD17, ANLN, APAF1, ASNS, ASPM, ATF2, AURKA, BIRC6, BRIP1, BTG3, CCNB1, CCNC, CCNG2, CDC27, CDC42, CDC5L, CDK17, CENPE, CENPJ, CEP120, CEP152, CEP192, CEP295, CEP57, CEP63, CEP97, CLOCK, CLSPN, CSPP1, CUL4B, CYLD, DAZL, DDX3X, DNA2, EPGN, FAP, FBXO4, FBXO43, FBXO5, FGFR1OP, GMNN, GPSM2, HBP1, HPGD, INTS7, IPO5, ITGB1, KIF23, MASTL, MEIOC, MSH2, MSH6, NABP1, NAE1, NDC80, NEDD1, NE…
ACSL4	GO:0006974	cellular response to DNA damage stimulus	0.000240763	5.95653e-08	75	847	ATF2, AURKA, BCLAF1, BOD1L1, BRIP1, CCNB1, CDC5L, CEP63, CLOCK, CLSPN, COPS2, CUL4B, CXorf57, DCLRE1A, DNA2, ERCC6L2, FANCB, FANCL, FBXO4, FBXO5, FMR1, HELB, HELQ, HNRNPK, INTS7, MASTL, MCM8, MCMDC2, MEIOC, MMS22L, MSH2, MSH6, MYO6, NABP1, PALB2, PDS5B, POLI, POLQ, POLR2B, RAD17, RAD51AP1, RAD51C, RBBP6, RBBP8, REV1, REV3L, RNF111, RPS27L, SETX, SFR1, SKIL, SLF2, SMC5, SMC6, SMG1, SNW1, SPRED1, T…
ACTR10	GO:0032446	protein modification by small protein conjugation	0.000382413	9.46098e-08	78	904	ANAPC1, ANKIB1, ASB5, BIRC3, BIRC6, CDC27, CDC42, CUL2, CUL4B, DCAF6, DZIP3, FANCL, FBXL3, FBXL5, FBXO4, FBXO43, FBXO5, HERC1, HERC4, IFIH1, KLHL2, KLHL7, LEO1, LRR1, LTN1, MASTL, MED7, MIB1, NAE1, NFE2L2, NUP107, NUP155, NUP205, NUP54, NUP58, PCGF5, PCNP, PELI1, PLAA, PSMA2, PSMA3, PSMA4, PSMD12, PTEN, PTPN22, RBBP6, RIPK2, RLIM, RNF111, RNF170, RNF2, RNF38, RNFT1, SENP1, SMURF2, SOCS5, SPOPL, T…
ACVR2A	GO:0044257	cellular protein catabolic process	0.000385668	9.54151e-08	70	779	ANAPC1, ANKIB1, ARMC8, ATXN3L, AURKA, BBS7, BIRC6, CCNB1, CDC27, CLOCK, CLPX, CUL2, CUL4B, CYLD, DNAJB14, DNAJC3, ERLEC1, FAP, FBXL3, FBXL5, FBXO4, FBXO5, FMR1, IDE, LTN1, MTM1, NFE2L2, OMA1, PCNP, PELI1, PLAA, PSMA2, PSMA3, PSMA4, PSMD12, PTEN, RBBP6, RLIM, RNF111, RNFT1, SENP1, SGTB, SMARCC1, SMURF2, SOCS5, SPOPL, SVIP, TLK2, TRIP12, UBE2B, UBE2G1, UBE2J1, UBE2K, UBR1, UBR2, UBXN4, UFL1, USP15,…
ADAMTS20	GO:0060271	cilium assembly	0.000392561	9.71205e-08	42	371	AHI1, ALMS1, ARL13B, ARMC4, BBIP1, BBS7, CCDC39, CENPJ, CEP120, CEP126, CEP152, CEP162, CEP192, CEP57, CEP63, CEP97, CFAP54, CYLD, DNAH8, FAM92A, FGFR1OP, FOPNL, IFT74, INTU, IQUB, KIFAP3, LRRC49, MAK, MNS1, NEDD1, NPHP1, PAFAH1B1, RPGRIP1L, RSPH4A, SPAG17, TBC1D32, TNPO1, TOGARAM1, TTC21B, UBE2B, WDR35, WDR63
ADGB	GO:0007276	gamete generation	0.000496558	1.22849e-07	64	692	ACVR2A, AGFG1, ASPM, AURKA, BIRC3, BRIP1, CATSPERB, CCNB1, CEP57, CFAP54, CLOCK, DAZ1, DAZ3, DAZ4, DAZL, DDX3X, DDX3Y, DIAPH2, FANCL, FBXO5, GGNBP2, HERC4, HERPUD2, HPGD, HSF2, ICA1L, ITGB1, KATNAL1, KDM3A, KIAA1524, MAK, MASTL, MCM8, MCMDC2, MEIOC, MFSD14A, MGAT4D, MNS1, MSH2, MYBL1, NECTIN3, NPHP1, PAFAH1B1, PGM3, PLEKHA1, RAD51C, RNF2, SETX, SKIL, SPAG6, SPEF2, STRBP, TDRD1, TDRD5, TEX11, TOPA…
ADGRB3	GO:0090304	nucleic acid metabolic process	0.000558225	1.38106e-07	312	5224	ACVR2A, AHI1, AIMP1, ANKRD17, ANKRD30A, APAF1, ARID2, ARNTL2, ASXL3, ATAD2, ATAD2B, ATF1, ATF2, BAZ2B, BBS7, BBX, BCAS2, BCLAF1, BMT2, BOD1L1, BRIP1, BRWD3, CCAR1, CCNB1, CCNC, CCT2, CCT8, CDADC1, CDC40, CDC5L, CEBPZ, CENPJ, CLOCK, CLSPN, COPS2, CPSF2, CREB1, CSTF3, CUL2, CUL4B, CWC22, CXorf57, CYLD, DAZ1, DAZ3, DAZ4, DAZL, DCAF6, DCLRE1A, DDX3X, DDX46, DICER1, DIS3, DNA2, DNAJC2, EAPP, EIF2A, EI…
AFM	GO:0051641	cellular localization	0.000565551	1.39919e-07	194	2945	ABHD17B, ACSL3, ACTR10, AGFG1, AHI1, AKAP5, ALMS1, ANLN, AP3B1, APPBP2, APPL1, ARL13B, ASPM, ATP1B3, AURKA, BBIP1, BBS12, BBS7, BCAP29, BET1, C12orf50, C17orf75, C2CD5, CACNA2D1, CAPZA1, CCDC14, CCDC39, CCNB1, CCT2, CCT8, CD55, CDC40, CDC42, CENPE, CENPJ, CEP120, CEP152, CEP162, CEP192, CEP57, CEP63, CEP97, CHAMP1, CHML, CNST, CNTLN, COG5, COG6, CPSF2, CROT, CTAGE15, CTAGE6, CYLD, DDX3X, DENND4C,…
AGA	GO:0006259	DNA metabolic process	0.00102184	2.52805e-07	84	1023	ANKRD17, APAF1, ATF1, BOD1L1, BRIP1, CCT2, CCT8, CDADC1, CDC5L, CLSPN, COPS2, CUL4B, CXorf57, DCLRE1A, DICER1, DNA2, DNAJC2, ERCC6L2, ERI1, ERI2, FAM111A, FAM208A, FANCB, FANCL, FBXO4, FBXO5, GMNN, HELB, HELLS, HELQ, HGF, KIAA1551, MCM8, MCMDC2, MEIOC, MMS22L, MSH2, MSH6, NABP1, NAP1L1, NEK7, ORC2, ORC5, OTUD4, PALB2, PDS5B, POLI, POLQ, POLR2B, RAD17, RAD51AP1, RAD51C, RBBP6, RBBP8, REV1, REV3L, …
AGFG1	GO:0070925	organelle assembly	0.00137783	3.40879e-07	73	853	AGFG1, AHI1, ALMS1, ANLN, ARL13B, ARMC4, ASPM, ATG12, ATG2B, AURKA, BBIP1, BBS7, CCDC39, CENPE, CENPJ, CEP120, CEP126, CEP152, CEP162, CEP192, CEP295, CEP57, CEP63, CEP97, CFAP54, CYLD, DDX3X, DNAH8, EIF2A, FAM92A, FBXO5, FGFR1OP, FOPNL, GPSM2, IFT74, INTU, IQUB, ITGB1, KIF23, KIFAP3, LRRC49, LSM14A, MAK, MFSD14A, MNS1, MTM1, NEDD1, NEK7, NPHP1, PAFAH1B1, PRKAA1, PTEN, RAB3GAP1, RPF2, RPGRIP1L, R…
AGTPBP1	GO:0044260	cellular macromolecule metabolic process	0.0020337	5.03142e-07	460	8340	ABHD13, ABHD17B, ACVR2A, AGA, AGTPBP1, AHI1, AIMP1, AKT3, ALG10, ALG10B, ALG11, ALG5, ALG6, ANAPC1, ANKIB1, ANKRD17, ANKRD30A, APAF1, APELA, ARFGEF1, ARID2, ARMC8, ARNTL2, ASB5, ASXL3, ATAD2, ATAD2B, ATF1, ATF2, ATG12, ATP7A, ATXN3L, AURKA, B3GALT2, BAZ2B, BBS7, BBX, BCLAF1, BIRC3, BIRC6, BMT2, BOD1L1, BRIP1, BRWD3, C1GALT1C1L, CAPRIN1, CCAR1, CCNB1, CCNC, CCNG2, CCT2, CCT8, CD55, CDADC1, CDC27, …
AHI1	GO:0006396	RNA processing	0.00230755	5.70893e-07	77	929	BCAS2, BMT2, CCAR1, CCNB1, CDC40, CDC5L, CPSF2, CSTF3, CWC22, DDX46, DICER1, DIS3, ERI1, ESF1, EXOSC8, FAM103A1, FAM172A, FAM98B, FMR1, GTF2F2, HNRNPH3, HNRNPK, HNRNPR, INTS7, KIAA0907, KIAA1429, LARP7, LEO1, LSM8, MAGOHB, MPHOSPH10, NOL10, NOL11, NUFIP1, PLRG1, POLR2B, PPWD1, PRKRA, PRMT9, PUS10, RBBP6, RIOK3, RNPC3, RPF1, RPF2, RPP30, RTCA, SAGE1, SETX, SLTM, SMAD2, SMN1, SNW1, SON, SREK1, SRSF…
AIMP1	GO:0043161	proteasome-mediated ubiquitin-dependent protein catabolic process	0.00246055	6.08746e-07	44	425	ANAPC1, ANKIB1, ARMC8, ATXN3L, AURKA, BBS7, CCNB1, CDC27, CLOCK, CUL2, CUL4B, DNAJB14, ERLEC1, FBXL3, FBXL5, FBXO4, FBXO5, LTN1, MTM1, NFE2L2, PCNP, PELI1, PLAA, PSMA2, PSMA3, PSMA4, PSMD12, SENP1, SGTB, SMARCC1, SMURF2, SOCS5, SPOPL, SVIP, TLK2, UBE2B, UBE2G1, UBE2J1, UBE2K, UBR1, UBR2, UBXN4, UFL1, WAC
AK9	GO:0000226	microtubule cytoskeleton organization	0.00258424	6.39347e-07	53	557	ALMS1, ARMC4, ASPM, AURKA, CCDC39, CCNB1, CENPE, CENPJ, CEP120, CEP126, CEP152, CEP192, CEP295, CEP57, CEP63, CEP97, CNTLN, CYLD, DNAH8, DOCK7, EML4, FBXO5, FER, FGFR1OP, FOPNL, GPSM2, HOOK3, KATNAL1, KIF23, LRRC49, NDC80, NEK7, PAFAH1B1, PPP2R3C, PRKAA1, ROCK2, RSPH4A, SASS6, SKA3, SLK, SON, SPAG17, SPDL1, SS18, STIL, TBCEL, TOGARAM1, TRIM37, UBE2B, VAMP4, VPS4B, WDR63, XRCC2
AKAP11	GO:0120031	plasma membrane bounded cell projection assembly	0.00273094	6.7564e-07	53	558	AHI1, ALMS1, ANLN, ARL13B, ARMC4, ATP7A, BBIP1, BBS7, CCDC39, CDC42, CENPJ, CEP120, CEP126, CEP152, CEP162, CEP192, CEP57, CEP63, CEP97, CFAP54, CYLD, DNAH8, DOCK11, EPS8, FAM92A, FER, FGFR1OP, FMR1, FOPNL, IFT74, INTU, IQUB, ITGB1, KIFAP3, LRRC49, MAK, MNS1, NCK1, NEDD1, NPHP1, PAFAH1B1, RAPGEF6, RPGRIP1L, RSPH4A, SPAG17, TBC1D32, TNPO1, TOGARAM1, TTC21B, TWF1, UBE2B, WDR35, WDR63
AKAP5	GO:0051276	chromosome organization	0.00301371	7.45598e-07	93	1200	ANAPC1, ARID2, ATAD2, ATAD2B, ATF2, ATXN3L, AURKA, BAZ2B, BRIP1, CCNB1, CCT2, CCT8, CDC27, CENPE, CENPI, CENPU, CHAMP1, CLOCK, COPS2, CUL4B, DCLRE1A, DDX3X, DNA2, DNAJC2, DYDC1, FAM172A, FAM208A, FBXO4, FBXO5, FMR1, GTF2F2, HELB, HELLS, HELQ, KANSL1L, KDM3A, KDM6A, KIAA1551, KIF23, KMT2C, KMT5B, L3MBTL3, LEO1, MAP3K7, MCM8, MCMDC2, MEIOC, MSH2, MSH6, NAP1L1, NDC80, NEK7, NR1H4, NUP107, NUP155, PC…
AKAP7	GO:0006996	organelle organization	0.00304433	7.53174e-07	239	3875	ABCD3, AGFG1, AGTPBP1, AHI1, AKT3, ALMS1, ANAPC1, ANLN, AP3B1, ARFGEF1, ARID2, ARL13B, ARMC4, ASPM, ATAD2, ATAD2B, ATF2, ATG12, ATG2B, ATP2C1, ATP7A, ATXN3L, AURKA, BAZ2B, BBIP1, BBS12, BBS7, BET1, BRIP1, BRWD3, C2CD5, CAPZA1, CCDC39, CCNB1, CCT2, CCT8, CDC27, CDC42, CENPE, CENPI, CENPJ, CENPU, CEP120, CEP126, CEP152, CEP162, CEP192, CEP295, CEP57, CEP63, CEP97, CFAP54, CHAMP1, CLOCK, CNTLN, COPS…
AKT3	GO:0006139	nucleobase-containing compound metabolic process	0.00359118	8.88467e-07	341	5908	AADAT, ACSL3, ACSL4, ACVR2A, AHI1, AIMP1, AK9, ANKRD17, ANKRD30A, APAF1, ARID2, ARNTL2, ASXL3, ATAD2, ATAD2B, ATF1, ATF2, ATP7A, BAZ2B, BBS7, BBX, BCAS2, BCLAF1, BMT2, BOD1L1, BRIP1, BRWD3, CCAR1, CCNB1, CCNC, CCT2, CCT8, CDADC1, CDC40, CDC5L, CEBPZ, CENPJ, CLOCK, CLPX, CLSPN, COPS2, CPSF2, CREB1, CROT, CSTF3, CUL2, CUL4B, CWC22, CXorf57, CYLD, DAZ1, DAZ3, DAZ4, DAZL, DCAF6, DCLRE1A, DDX3X, DDX46…
ALG10	GO:0022402	cell cycle process	0.00508379	1.25774e-06	101	1351	ALMS1, ANAPC1, ANKRD17, ANLN, APAF1, ASPM, ATF2, AURKA, BIRC6, BRIP1, CCNB1, CCNG2, CDC27, CDC42, CENPE, CENPJ, CEP120, CEP126, CEP152, CEP192, CEP295, CEP57, CEP63, CEP97, CHAMP1, CLSPN, CNTLN, CSPP1, CUL2, CUL4B, DAZL, DDX3X, DNA2, EPGN, EPS8, FAP, FBXO43, FBXO5, FGFR1OP, GMNN, GPSM2, HBP1, HELQ, ITGB1, KIF23, MASTL, MCM8, MCMDC2, MEIOC, MSH2, MSH6, MYBL1, NABP1, NAE1, NDC80, NEDD1, NEK7, ORC2,…
ALG10B	GO:0030031	cell projection assembly	0.00522129	1.29176e-06	53	570	AHI1, ALMS1, ANLN, ARL13B, ARMC4, ATP7A, BBIP1, BBS7, CCDC39, CDC42, CENPJ, CEP120, CEP126, CEP152, CEP162, CEP192, CEP57, CEP63, CEP97, CFAP54, CYLD, DNAH8, DOCK11, EPS8, FAM92A, FER, FGFR1OP, FMR1, FOPNL, IFT74, INTU, IQUB, ITGB1, KIFAP3, LRRC49, MAK, MNS1, NCK1, NEDD1, NPHP1, PAFAH1B1, RAPGEF6, RPGRIP1L, RSPH4A, SPAG17, TBC1D32, TNPO1, TOGARAM1, TTC21B, TWF1, UBE2B, WDR35, WDR63
ALG11	GO:0010498	proteasomal protein catabolic process	0.00600043	1.48452e-06	47	483	ANAPC1, ANKIB1, ARMC8, ATXN3L, AURKA, BBS7, CCNB1, CDC27, CLOCK, CUL2, CUL4B, DNAJB14, ERLEC1, FBXL3, FBXL5, FBXO4, FBXO5, FMR1, LTN1, MTM1, NFE2L2, PCNP, PELI1, PLAA, PSMA2, PSMA3, PSMA4, PSMD12, RNFT1, SENP1, SGTB, SMARCC1, SMURF2, SOCS5, SPOPL, SVIP, TLK2, UBE2B, UBE2G1, UBE2J1, UBE2K, UBR1, UBR2, UBXN4, UFL1, USP25, WAC
ALG5	GO:0019953	sexual reproduction	0.00690291	1.7078e-06	70	842	ACVR2A, AGFG1, ASPM, AURKA, BIRC3, BRIP1, CATSPERB, CCNB1, CCT2, CCT8, CEP57, CFAP54, CLOCK, DAZ1, DAZ3, DAZ4, DAZL, DDX3X, DDX3Y, DIAPH2, FANCL, FBXO5, GGNBP2, HERC4, HERPUD2, HPGD, HSF2, ICA1L, ITGB1, KATNAL1, KDM3A, KIAA1524, LEPR, MAK, MASTL, MCM8, MCMDC2, MEIOC, MFSD14A, MGAT4D, MNS1, MSH2, MYBL1, NECTIN3, NPHP1, PAFAH1B1, PGM3, PLEKHA1, PTEN, RAD51C, RNF2, SETX, SKIL, SPAG6, SPAM1, SPEF2, S…
ALG6	GO:0006725	cellular aromatic compound metabolic process	0.00764724	1.89195e-06	349	6115	AADAT, ACSL3, ACSL4, ACVR2A, AHI1, AIMP1, AK9, ANKRD17, ANKRD30A, APAF1, APPL1, ARID2, ARNTL2, ASXL3, ATAD2, ATAD2B, ATF1, ATF2, ATP7A, BAZ2B, BBS7, BBX, BCAS2, BCLAF1, BMT2, BOD1L1, BRIP1, BRWD3, CCAR1, CCNB1, CCNC, CCT2, CCT8, CDADC1, CDC40, CDC5L, CEBPZ, CENPJ, CLOCK, CLPX, CLSPN, COPS2, CPSF2, CREB1, CROT, CSTF3, CUL2, CUL4B, CWC22, CXorf57, CYLD, DAZ1, DAZ3, DAZ4, DAZL, DCAF6, DCLRE1A, DDX3X…
ALMS1	GO:0009057	macromolecule catabolic process	0.00928346	2.29675e-06	103	1404	ABHD13, ABHD17B, ANAPC1, ANKIB1, APAF1, ARMC8, ASB5, ATXN3L, AURKA, AZIN1, BBS7, BIRC6, CCNB1, CDC27, CLOCK, CLPX, CUL2, CUL4B, CYLD, DAZ1, DAZ3, DAZ4, DAZL, DICER1, DIS3, DNA2, DNAJB14, DNAJC3, EIF3E, ERI1, ERLEC1, ETF1, EXOSC8, FAP, FBXL3, FBXL5, FBXO4, FBXO5, FMR1, FXR1, HBS1L, HNRNPR, HYAL4, IDE, LRPPRC, LTN1, MAGOHB, MEIOC, MTM1, MYEF2, NFE2L2, OMA1, PCNP, PELI1, PLAA, PSMA2, PSMA3, PSMA4, P…
ALS2CR11
ANAPC1
ANKHD1
ANKHD1-EIF4EBP3
ANKIB1
ANKRD17
ANKRD18A
ANKRD18B
ANKRD20A1
ANKRD20A2
ANKRD20A3
ANKRD20A4
ANKRD26
ANKRD30A
ANKRD30B
ANKRD36C
ANLN
AP3B1
APAF1
APELA
APPBP2
APPL1
ARFGEF1
ARHGAP42
ARID2
ARL13B
ARMC1
ARMC3
ARMC4
ARMC8
ARNTL2
ARSK
ASAH2B
ASB5
ASNS
ASPM
ASXL3
ATAD2
ATAD2B
ATF1
ATF2
ATG12
ATG2B
ATP1B3
ATP2C1
ATP7A
ATRNL1
ATXN3L
AURKA
AXDND1
AZIN1
B3GALT2
BAZ2B
BBIP1
BBS12
BBS7
BBX
BCAP29
BCAS2
BCLAF1
BET1
BIRC3
BIRC6
BIVM
BMT2
BOD1L1
BRIP1
BRWD3
BTG3
C10orf107
C11orf70
C12orf50
C15orf65
C17orf75
C1GALT1C1L
C1orf101
C21orf91
C2CD5
C2orf73
C5orf22
C7orf31
C7orf73
CACNA2D1
CADM2
CAGE1
CAPRIN1
CAPZA1
CATSPERB
CCAR1
CCDC125
CCDC14
CCDC160
CCDC171
CCDC173
CCDC38
CCDC39
CCDC58
CCNB1
CCNC
CCNG2
CCSER1
CCT2
CCT8
CD55
CDADC1
CDC27
CDC37L1
CDC40
CDC42
CDC5L
CDCA2
CDH9
CDK17
CEBPZ
CENPE
CENPI
CENPJ
CENPU
CEP120
CEP126
CEP152
CEP162
CEP192
CEP295
CEP57
CEP63
CEP95
CEP97
CFAP36
CFAP47
CFAP54
CFAP97
CFHR1
CHAC2
CHAMP1
CHL1
CHML
CLEC2A
CLEC2B
CLEC4D
CLEC7A
CLIP4
CLLU1
CLOCK
CLPX
CLSPN
CMC1
CMYA5
CNBD1
CNST
CNTLN
COG5
COG6
COL11A1
COL19A1
COL5A2
COMMD10
COPS2
COX16
CPSF2
CREB1
CROT
CRYBG3
CSGALNACT2
CSPP1
CSTF3
CTAGE15
CTAGE6
CTNNAL1
CUL2
CUL4B
CUTC
CWC22
CXorf23
CXorf57
CYLD
CYP20A1
DAZ1
DAZ3
DAZ4
DAZL
DBT
DCAF6
DCLRE1A
DDX3X
DDX3Y
DDX46
DDX60L
DECR1
DENND4C
DEPDC7
DHX29
DIAPH2
DICER1
DIS3
DLAT
DMXL1
DMXL2
DNA2
DNAH12
DNAH14
DNAH8
DNAJB14
DNAJC13
DNAJC2
DNAJC3
DOCK11
DOCK7
DPM1
DPP8
DSC1
DSC2
DSC3
DUSP19
DYDC1
DZIP3
EAPP
EBAG9
EBLN1
EBLN2
EFR3A
EHBP1
EIF2A
EIF2S3
EIF2S3L
EIF3A
EIF3E
EIF3M
EIF5
ELF1
ELF2
EML4
EML5
ENAM
EPGN
EPHA7
EPS8
ERCC6L2
ERI1
ERI2
ERLEC1
ESF1
ETF1
ETFA
ETFDH
ETFRF1
EVI5
EXOC1
EXOSC8
EYS
FAIM
FAM103A1
FAM111A
FAM160B1
FAM172A
FAM184A
FAM204A
FAM208A
FAM214A
FAM227B
FAM49B
FAM83B
FAM91A1
FAM92A
FAM98B
FANCB
FANCL
FAP
FBXL3
FBXL5
FBXO4
FBXO43
FBXO5
FCHO2
FER
FGFR1OP
FMR1
FNBP4
FNIP1
FOPNL
FPGT
FRRS1
FRS2
FRYL
FXR1
FYB
FZD6
GAB1
GABPA
GAGE13
GAGE2E
GBE1
GFM1
GGNBP2
GJE1
GK
GK3P
GLIPR1L2
GLRX3
GMNN
GMPS
GOLT1B
GPBP1
GPCPD1
GPR160
GPR34
GPR82
GPSM2
GTF2A1
GTF2F2
GTF3C3
GYPE
HBP1
HBS1L
HCFC2
HELB
HELLS
HELQ
HERC1
HERC4
HERPUD2
HGF
HIKESHI
HMGCLL1
HMGCS1
HNRNPH3
HNRNPK
HNRNPR
HOOK3
HPGD
HPRT1
HSF2
HSFY1
HSFY2
HYAL4
ICA1L
IDE
IFI44L
IFIH1
IFNAR1
IFT74
IL18
IL18R1
IL23R
IL7
IMPACT
INTS7
INTU
IPO5
IQUB
ITGA4
ITGB1
KANSL1L
KATNAL1
KCTD3
KDM3A
KDM6A
KIAA0232
KIAA0907
KIAA1429
KIAA1468
KIAA1524
KIAA1551
KIAA1841
KIF23
KIF5B
KIFAP3
KITLG
KLHDC2
KLHL2
KLHL4
KLHL7
KMT2C
KMT5B
KPNA3
KPNA4
KRTAP21
KYAT3
L2HGDH
L3MBTL3
LARP7
LCA5
LCA5L
LDHAL6A
LDHB
LDHC
LEKR1
LEO1
LEPR
LIAS
LIN7C
LMBRD2
LPCAT2
LRBA
LRP12
LRPPRC
LRR1
LRRC40
LRRC49
LRRC72
LRRC9
LSM14A
LSM8
LTN1
LTV1
LXN
LY75
LY75
LY96
MACC1
MAGOHB
MAK
MAN2A1
MAP3K7
MAP4K3
MAPK6
MASTL
MAT2A
MBTPS2
MCF2
MCM8
MCMDC2
ME1
MED13
MED4
MED7
MEIOC
METAP1
MFN1
MFSD14A
MGAT4A
MGAT4D
MIA3
MIB1
MICU2
MIER3
MINOS1
MMADHC
MMGT1
MMRN1
MMS22L
MNS1
MORC3
MPHOSPH10
MPHOSPH9
MPP5
MRPL39
MSANTD4
MSH2
MSH6
MTERF2
MTHFD2
MTM1
MTMR6
MTRF1L
MTX2
MUM1L1
MYBL1
MYEF2
MYNN
MYO3A
MYO6
N4BP2L2
NABP1
NAE1
NAP1L1
NAPG
NBEA
NBPF19
NBPF20
NCK1
NDC80
NDUFAF7
NECTIN3
NEDD1
NEK7
NF1
NFAT5
NFATC3
NFE2L2
NKTR
NME7
NOC3L
NOL10
NOL11
NPHP1
NPS
NR1H4
NR2C1
NRK
NT5C3A
NTS
NUCB2
NUDT12
NUFIP1
NUFIP2
NUP107
NUP155
NUP205
NUP54
NUP58
OCLM
ODAM
OLA1
OMA1
OR5H15
OR5H2
OR6C70
ORC2
ORC5
OSGIN2
OTOGL
OTUD4
OXR1
P4HA1
PAFAH1B1
PAGE2
PALB2
PANK3
PBOV1
PCCA
PCGF5
PCLO
PCNP
PCNX4
PDE7A
PDS5B
PELI1
PEX1
PEX3
PFDN4
PGAP1
PGM3
PHC3
PHF10
PHF11
PHIP
PHTF2
PIGB
PIGK
PKD2L2
PLAA
PLEKHA1
PLEKHA5
PLEKHH2
PLOD2
PLRG1
PMPCB
PNISR
PNLIPRP3
POLI
POLQ
POLR2B
PPIL6
PPM1B
PPP2R3A
PPP2R3C
PPP3CB
PPP3R1
PPP4R3A
PPP4R3B
PPP4R4
PPP6C
PPWD1
PREPL
PRKAA1
PRKCI
PRKD3
PRKRA
PRMT9
PROS1
PROSER1
PSMA2
PSMA3
PSMA4
PSMD12
PTCD3
PTEN
PTPN22
PTPRQ
PUS10
PYROXD1
RAB3GAP1
RAB9A
RABEP1
RAD17
RAD51AP1
RAD51C
RALGAPB
RANBP6
RAPGEF6
RARS2
RASA2
RB1
RBBP6
RBBP8
RBL1
RBM34
RBPJ
REPS1
REV1
REV3L
RFESD
RFX7
RGS1
RGS13
RGS22
RIDA
RIMS2
RIOK3
RIPK2
RLIM
RNF111
RNF170
RNF2
RNF219
RNF38
RNFT1
RNPC3
ROCK2
RP11-111K18.1
RP11-371E8.4
RP11-58C22.1
RP11-717K11.2
RP11-80H18.3
RP4-613B23.5
RP5-1052I5.2
RPAP3
RPF1
RPF2
RPGRIP1L
RPP30
RPS27L
RPS3A
RPS6KC1
RSPH4A
RTCA
RTN4IP1
RUFY2
RWDD1
SACS
SAGE1
SAMD15
SASS6
SCAPER
SCN7A
SEC24B
SEC62
SEC63
SENP1
SENP7
SEPSECS
SERAC1
SESN1
SESTD1
SETD9
SETX
SFR1
SGTB
SKA3
SKIL
SLC24A5
SLC25A14
SLC26A2
SLC26A7
SLC30A5
SLC30A6
SLC30A7
SLC35A1
SLC35A3
SLC38A6
SLC41A2
SLC4A7
SLC6A15
SLC9C2
SLF2
SLITRK6
SLK
SLMAP
SLTM
SMAD2
SMARCA5
SMARCC1
SMC5
SMC6
SMG1
SMN1
SMN2
SMPX
SMR3B
SMURF2
SNAP91
SNAPC1
SNW1
SNX4
SOCS5
SON
SOS2
SP4
SPAG17
SPAG6
SPAM1
SPATA17
SPATA4
SPDL1
SPEF2
SPG20
SPG21
SPOPL
SPPL2A
SPRED1
SPRYD7
SQLE
SREK1
SRP19
SRSF5
SRSF7
SS18
SSFA2
SSR1
ST7L
STAM
STAM2
STAMBPL1
STAU2
STIL
STK3
STRBP
STXBP3
STXBP5
STXBP5L
SUPT20H
SUV39H2
SVIP
TAB3
TAF1B
TAF2
TANK
TAX1BP1
TBC1D32
TBC1D8B
TBCEL
TC2N
TCEA1
TCERG1
TDRD1
TDRD3
TDRD5
TEC
TECRL
TEX11
TEX43
TGS1
THAP12
THNSL1
THOC2
THOC7
TIGD7
TLK1
TLK2
TM9SF3
TMEM156
TMEM30A
TNKS2
TNPO1
TOGARAM1
TOPAZ1
TOPBP1
TPP2
TPTE
TRAPPC2
TRAPPC2B
TRDMT1
TRGJP1
TRIM37
TRIP12
TRMT10A
TRMT10C
TRMT11
TRMT13
TRMT1L
TRPA1
TRPC1
TRUB1
TSNAX-DISC1
TTC1
TTC14
TTC21B
TWF1
UBA3
UBA5
UBE2B
UBE2G1
UBE2J1
UBE2K
UBE2V1
UBR1
UBR2
UBR5
UBXN4
UBXN7
UFL1
UFSP2
UHRF2
USP15
USP16
USP24
USP25
USP34
USP37
USP9X
USP9Y
UTY
VAMP4
VCAN
VIP
VPS35
VPS4B
VRK1
VTA1
WAC
WASF1
WASHC4
WDHD1
WDR33
WDR35
WDR41
WDR44
WDR63
WDR75
WDR76
WNK3
WRN
WSB1
XIAP
XIRP2
XPO4
XPOT
XRCC2
XRN2
ZBED8
ZBED9
ZBTB11
ZBTB33
ZBTB44
ZBTB8OS
ZC3H13
ZC3H6
ZC3H7A
ZCCHC10
ZCCHC11
ZCRB1
ZDHHC13
ZEB1
ZFAND4
ZFAND5
ZFR
ZGRF1
ZHX1
ZMPSTE24
ZMYM4
ZMYM6
ZNF106
ZNF143
ZNF160
ZNF302
ZNF322
ZNF326
ZNF415
ZNF418
ZNF480
ZNF578
ZNF600
ZNF611
ZNF616
ZNF645
ZNF665
ZNF761
ZNF765
ZNF776
ZNF804B
ZNF813
ZNF836
ZNF860
ZNF880
ZRANB1
