# Supplementary material for: Codon usage similarity between viral and some host genes suggests a codon-specific translational regulation
Source: Heliyon. 2020 May 8;6(5):e03915. doi: 10.1016/j.heliyon.2020.e03915 (PMC7205639; doi:10.1016/j.heliyon.2020.e03915)
Supplement: Supplementary File 3 [file mmc3.xlsx]

## Sheet: HIV-1
*see cited references	Lists of enriched GO terms of upregulated proteins upon viral infection
Upregulated genes*	GOID	TERM	CORRECTED_PVALUE	UNCORRECTED_PVALUE	NUM_LIST_ANNOTATIONS	NUM_BG_ANNOTATIONS	ANNOTATED_GENES
C20orf4	GO:0007051	spindle organization	3.33895e-08	1.48861e-11	17	172	AURKA, BIRC5, CDC20, HAUS5, HAUS6, HSPA1A, KIF11, KIF23, KIFC1, PLK1, PRC1, SPAG5, SPAST, SPC25, STMN1, SUN2, TACC3
HLA-C;HLA-B	GO:0007052	mitotic spindle organization	4.30548e-08	1.91952e-11	14	106	AURKA, BIRC5, CDC20, HSPA1A, KIF11, KIF23, KIFC1, PLK1, PRC1, SPAST, SPC25, STMN1, SUN2, TACC3
AURKA	GO:1902850	microtubule cytoskeleton organization involved in mitosis	7.34317e-08	3.27382e-11	15	132	ARHGEF2, AURKA, BIRC5, CDC20, HSPA1A, KIF11, KIF23, KIFC1, PLK1, PRC1, SPAST, SPC25, STMN1, SUN2, TACC3
PDPR	GO:1903047	mitotic cell cycle process	1.25171e-06	5.58052e-10	33	836	ARHGEF2, AURKA, BIRC5, BUB1B, CDC20, CFL1, CKAP2, FHL1, HAUS5, HAUS6, HMMR, HSPA1A, INCENP, KIF11, KIF23, KIFC1, MCM2, MNAT1, PLK1, PPP1R9B, PRC1, RPS27L, RPTOR, SMPD3, SPAG5, SPAST, SPC25, STMN1, SUN2, TACC3, TFAP4, TP53, TSGA14
MYO1G	GO:0006996	organelle organization	3.60162e-06	1.60571e-09	83	3875	ACIN1, ARHGEF2, ARIH2, ASCC3, ATG7, ATP5L, AURKA, BAIAP2, BCAS3, BEND3, BIRC5, BPTF, BUB1B, C12orf5, CDC20, CFL1, CHCHD3, CHORDC1, CKAP2, DENR, DIAPH1, DNAJC19, EFTUD1, EHMT1, EPB41L2, ERBB2IP, ERCC6L, EXOC8, GAN, GMFB, GPX1, HAUS5, HAUS6, HIST1H1B, HMGCL, HSPA1A, HTRA2, IKBKB, INCENP, KANK4, KIF11, KIF23, KIFC1, LIMA1, LRSAM1, MAP1A, MAP1S, MCM2, MICAL1, MNAT1, MTMR3, NDUFA11, PLK1, PPP1R9B, PRC…
UBE2I	GO:0000278	mitotic cell cycle	5.23712e-06	2.33487e-09	35	982	ARHGEF2, AURKA, BIRC5, BUB1B, CDC20, CFL1, CKAP2, FHL1, HAUS5, HAUS6, HMMR, HSPA1A, INCENP, KIF11, KIF23, KIFC1, LGMN, MCM2, MNAT1, PLK1, PPP1R9B, PRC1, RNF2, RPS27L, RPTOR, SMPD3, SPAG5, SPAST, SPC25, STMN1, SUN2, TACC3, TFAP4, TP53, TSGA14
HMGCL	GO:0071840	cellular component organization or biogenesis	7.56235e-06	3.37153e-09	119	6642	AAK1, ACIN1, ARHGAP15, ARHGEF2, ARIH2, ASCC3, ATG7, ATP11C, ATP5L, AURKA, B2M, BAIAP2, BCAS3, BEND3, BIRC5, BPTF, BUB1B, C12orf5, C20orf4, C2orf44, CCM2, CDC20, CFL1, CHCHD3, CHORDC1, CKAP2, DENR, DIAPH1, DNAJB12, DNAJC19, EFTUD1, EHMT1, EPB41L2, ERBB2IP, ERCC6L, EXOC8, FAM98A, FHL1, GAN, GMFB, GPX1, GTF2E1, HAUS5, HAUS6, HIST1H1B, HMGCL, HSPA1A, HTRA2, IKBKB, INCENP, ITM2C, KANK4, KCTD12, KCTD9,…
SOAT1	GO:0007049	cell cycle	8.62132e-06	3.84365e-09	50	1814	ARHGEF2, ATP2B4, AURKA, BIRC5, BUB1B, CDC20, CDK17, CFL1, CHORDC1, CKAP2, EHMT1, EPB41L2, ERCC6L, FHL1, HAUS5, HAUS6, HMMR, HSPA1A, HTRA2, INCENP, KIF11, KIF23, KIFC1, LGMN, MCM2, MIF, MNAT1, PLK1, PPP1R9B, PRC1, RABGAP1, RNF2, RPS27L, RPTOR, RRAGC, SMPD3, SPAG5, SPAST, SPC25, STMN1, SUN2, SYNE2, TACC3, TFAP4, TP53, TRIM21, TSGA14, UBE2I, WDR6, ZNF318
MAP1S	GO:0016043	cellular component organization	1.29222e-05	5.76111e-09	116	6456	AAK1, ACIN1, ARHGAP15, ARHGEF2, ARIH2, ASCC3, ATG7, ATP11C, ATP5L, AURKA, B2M, BAIAP2, BCAS3, BEND3, BIRC5, BPTF, BUB1B, C12orf5, C20orf4, C2orf44, CCM2, CDC20, CFL1, CHCHD3, CHORDC1, CKAP2, DENR, DIAPH1, DNAJB12, DNAJC19, EFTUD1, EHMT1, EPB41L2, ERBB2IP, ERCC6L, EXOC8, FAM98A, FHL1, GAN, GMFB, GPX1, GTF2E1, HAUS5, HAUS6, HIST1H1B, HMGCL, HSPA1A, HTRA2, IKBKB, INCENP, ITM2C, KANK4, KCTD12, KCTD9,…
PPP1R12C	GO:0022402	cell cycle process	2.03145e-05	9.05684e-09	41	1351	ARHGEF2, ATP2B4, AURKA, BIRC5, BUB1B, CDC20, CFL1, CHORDC1, CKAP2, EHMT1, FHL1, HAUS5, HAUS6, HMMR, HSPA1A, INCENP, KIF11, KIF23, KIFC1, MCM2, MIF, MNAT1, PLK1, PPP1R9B, PRC1, RNF2, RPS27L, RPTOR, RRAGC, SMPD3, SPAG5, SPAST, SPC25, STMN1, SUN2, SYNE2, TACC3, TFAP4, TP53, TSGA14, WDR6
PTGES3	GO:0000226	microtubule cytoskeleton organization	6.65443e-05	2.96675e-08	24	557	ARHGEF2, AURKA, BCAS3, BIRC5, CDC20, CHORDC1, CKAP2, HAUS5, HAUS6, HSPA1A, KIF11, KIF23, KIFC1, MAP1A, MAP1S, PLK1, PRC1, SPAG5, SPAST, SPC25, STMN1, SUN2, SYNE2, TACC3
MVK	GO:0010564	regulation of cell cycle process	8.16688e-05	3.64105e-08	28	745	ATP2B4, AURKA, BUB1B, CDC20, CHORDC1, EHMT1, FHL1, HAUS5, HAUS6, HMMR, HSPA1A, INCENP, KIF11, KIF23, MIF, PLK1, PPP1R9B, PRC1, RNF2, RPS27L, RPTOR, SMPD3, SPAG5, SPAST, TACC3, TFAP4, TP53, TSGA14
SMPD3	GO:0033043	regulation of organelle organization	9.55663e-05	4.26065e-08	38	1262	ARHGEF2, ARIH2, ATG7, AURKA, BAIAP2, BCAS3, BUB1B, C12orf5, CDC20, CFL1, CHORDC1, CKAP2, DIAPH1, GMFB, GPX1, HIST1H1B, HSPA1A, HTRA2, KANK4, KIF11, LIMA1, LRSAM1, MAP1A, MAP1S, MCM2, MNAT1, MTMR3, PLK1, PPP1R9B, PRKD2, PXN, SMPD3, SPAG5, SPAST, STMN1, SYNE2, TACC3, TP53
DIAPH1	GO:0007017	microtubule-based process	0.000124064	5.53118e-08	28	760	ARHGEF2, AURKA, BCAS3, BIRC5, CDC20, CHORDC1, CKAP2, DIAPH1, HAUS5, HAUS6, HSPA1A, HSPB1, KIF11, KIF21A, KIF23, KIFC1, MAP1A, MAP1S, PLK1, PRC1, SPAG5, SPAST, SPC25, STMN1, SUN2, SYNE2, TACC3, VAMP7
CPSF4	GO:0051225	spindle assembly	0.000126356	5.63336e-08	11	110	AURKA, BIRC5, CDC20, HAUS5, HAUS6, HSPA1A, KIF11, KIF23, KIFC1, PLK1, SPAG5
RPS27L	GO:0007010	cytoskeleton organization	0.000143328	6.39003e-08	39	1337	ARHGEF2, AURKA, BAIAP2, BCAS3, BIRC5, CDC20, CFL1, CHORDC1, CKAP2, DIAPH1, EPB41L2, ERBB2IP, GAN, GMFB, HAUS5, HAUS6, HSPA1A, IKBKB, KANK4, KIF11, KIF23, KIFC1, LIMA1, MAP1A, MAP1S, MICAL1, PLK1, PPP1R9B, PRC1, PRKCI, PXN, SPAG5, SPAST, SPC25, STMN1, SUN2, SYNE2, TACC3, ZYX
PPIG	GO:0140014	mitotic nuclear division	0.000171461	7.64429e-08	16	265	AURKA, BIRC5, BUB1B, CDC20, HSPA1A, INCENP, KIF11, KIF23, KIFC1, PLK1, PPP1R9B, PRC1, SMPD3, SPAG5, SPAST, TACC3
CCM2	GO:0051726	regulation of cell cycle	0.000388874	1.73372e-07	35	1167	ATP2B4, AURKA, BUB1B, CDC20, CDK17, CHORDC1, EHMT1, FHL1, HAUS5, HAUS6, HMMR, HSPA1A, HTRA2, INCENP, KIF11, KIF23, LGMN, MIF, MNAT1, PLK1, PPP1R9B, PRC1, RNF2, RPS27L, RPTOR, RRAGC, SMPD3, SPAG5, SPAST, TACC3, TFAP4, TP53, TRIM21, TSGA14, WDR6
HMMR	GO:0070507	regulation of microtubule cytoskeleton organization	0.000666612	2.97197e-07	13	189	ARHGEF2, AURKA, CHORDC1, CKAP2, HSPA1A, KIF11, MAP1A, MAP1S, PLK1, SPAG5, SPAST, STMN1, TACC3
TATDN1	GO:0032886	regulation of microtubule-based process	0.000710083	3.16577e-07	14	223	ARHGEF2, AURKA, CHORDC1, CKAP2, DIAPH1, HSPA1A, KIF11, MAP1A, MAP1S, PLK1, SPAG5, SPAST, STMN1, TACC3
MRPL13	GO:0044085	cellular component biogenesis	0.000858456	3.82727e-07	68	3286	ARHGEF2, ATG7, AURKA, B2M, BAIAP2, BCAS3, BEND3, BIRC5, C20orf4, C2orf44, CDC20, DENR, DIAPH1, DNAJB12, EFTUD1, FAM98A, GMFB, HAUS5, HAUS6, HIST1H1B, HMGCL, HSPA1A, HTRA2, IKBKB, KANK4, KCTD12, KCTD9, KIF11, KIF23, KIFC1, LIMA1, LRSAM1, MCM2, MIF, MNAT1, MTMR3, NDUFA11, NVL, PLK1, PPP1R9B, PRKCI, PTGES3, PXN, RAB27A, RABGGTA, REXO4, RPS27L, RSF1, SMPD3, SOAT1, SPAG5, SPAST, STMN1, SYNE2, TFAP4, T…
LYPLA2	GO:0051301	cell division	0.000988345	4.40635e-07	23	598	ARHGEF2, AURKA, BIRC5, BUB1B, CDC20, CFL1, CKAP2, EPB41L2, ERCC6L, HAUS5, HAUS6, INCENP, KIF11, KIF23, KIFC1, PLK1, PRC1, SPAG5, SPAST, SPC25, STMN1, TACC3, UBE2I
EIF2B4	GO:0022607	cellular component assembly	0.00128431	5.72584e-07	64	3046	ARHGEF2, ATG7, AURKA, B2M, BAIAP2, BCAS3, BEND3, BIRC5, C20orf4, C2orf44, CDC20, DENR, DIAPH1, DNAJB12, EFTUD1, FAM98A, GMFB, HAUS5, HAUS6, HIST1H1B, HMGCL, HSPA1A, HTRA2, IKBKB, KANK4, KCTD12, KCTD9, KIF11, KIF23, KIFC1, LIMA1, LRSAM1, MCM2, MIF, MNAT1, MTMR3, NDUFA11, PLK1, PPP1R9B, PRKCI, PTGES3, PXN, RABGGTA, RPS27L, RSF1, SMPD3, SOAT1, SPAG5, SPAST, STMN1, SYNE2, TFAP4, TK1, TP53, TRAPPC10, …
CKAP2	GO:0010639	negative regulation of organelle organization	0.00155557	6.93522e-07	18	392	ARHGEF2, ATG7, BUB1B, C12orf5, CDC20, CKAP2, GMFB, GPX1, HIST1H1B, HSPA1A, HTRA2, KANK4, LIMA1, MCM2, MNAT1, PLK1, STMN1, TP53
PDPK1;PDPK2	GO:0051493	regulation of cytoskeleton organization	0.00232581	1.03692e-06	21	535	ARHGEF2, AURKA, BAIAP2, BCAS3, CFL1, CHORDC1, CKAP2, DIAPH1, GMFB, HSPA1A, KANK4, KIF11, LIMA1, MAP1A, MAP1S, PLK1, PXN, SPAG5, SPAST, STMN1, TACC3
MAP1A	GO:0006793	phosphorus metabolic process	0.00315539	1.40677e-06	67	3333	AAK1, ARHGEF2, ATP2B4, ATP5L, AURKA, BEND3, BIRC5, BMP3, BUB1B, C12orf5, CCM2, CDK17, CDS2, CFL1, CHORDC1, DERA, EFTUD1, ERC1, FDFT1, GLIPR2, GMFB, GPX1, HMGCL, HMGCS1, HSPA1A, HSPB1, IDI1, IKBKB, KCTD20, LCP2, LDLR, MAP2K4, MICAL1, MIF, MNAT1, MOCS2, MTMR3, MVK, NDUFA11, NDUFA4, NFKB1, NME3, NQO2, NRBF2, NUP160, NUPL2, PCYT1A, PDCL3, PDP1, PDPR, PHKA2, PLK1, PPP1R9B, PRKCI, PRKD2, PTGES3, RPTOR,…
EPB41L2	GO:0006796	phosphate-containing compound metabolic process	0.00501023	2.23372e-06	66	3306	AAK1, ARHGEF2, ATP2B4, ATP5L, AURKA, BEND3, BIRC5, BMP3, BUB1B, C12orf5, CCM2, CDK17, CDS2, CFL1, CHORDC1, DERA, EFTUD1, ERC1, FDFT1, GLIPR2, GMFB, GPX1, HMGCL, HMGCS1, HSPA1A, HSPB1, IDI1, IKBKB, KCTD20, LCP2, LDLR, MAP2K4, MICAL1, MIF, MNAT1, MOCS2, MTMR3, MVK, NDUFA11, NDUFA4, NFKB1, NME3, NQO2, NRBF2, NUP160, NUPL2, PCYT1A, PDCL3, PDP1, PDPR, PHKA2, PLK1, PPP1R9B, PRKCI, PRKD2, PTGES3, RPTOR,…
MOCS2	GO:0051129	negative regulation of cellular component organization	0.00699598	3.11903e-06	24	721	ARHGEF2, ATG7, B2M, BCAS3, BUB1B, C12orf5, CDC20, CKAP2, GMFB, GPX1, HIST1H1B, HSPA1A, HTRA2, IKBKB, ITM2C, KANK4, LDLR, LIMA1, LRSAM1, MCM2, MNAT1, PLK1, STMN1, TP53
ATP5L	GO:0090307	mitotic spindle assembly	0.00772257	3.44297e-06	7	56	BIRC5, CDC20, HSPA1A, KIF11, KIF23, KIFC1, PLK1
FDFT1	GO:0051128	regulation of cellular component organization	0.0098627	4.3971e-06	53	2477	AAK1, ARHGAP15, ARHGEF2, ARIH2, ATG7, AURKA, B2M, BAIAP2, BCAS3, BUB1B, C12orf5, CDC20, CFL1, CHORDC1, CKAP2, DIAPH1, FAM98A, FHL1, GMFB, GPX1, HIST1H1B, HSPA1A, HTRA2, IKBKB, ITM2C, KANK4, KIF11, LDLR, LIMA1, LRSAM1, MAP1A, MAP1S, MCM2, MNAT1, MOV10, MTMR3, PLK1, PPP1R9B, PRKCI, PRKD2, PXN, RAB27A, RPTOR, SESN2, SMPD3, SPAG5, SPAST, STMN1, SYNE2, TACC3, TP53, VAMP7, VPS28
PXN
TRIM21
FRMD4B
B2M
CDK17
RPTOR
LIMA1
DENR
RGPD1;RGPD2
NVL
PRC1
KIF21A
BCHE
DLGAP4
FTH1
GMFB
MTMR3
C15orf24
LDLR
RAB8B;RAB13
BIRC5
RAB27A
GABARAP;GABARAPL1
KIF23
CTSD
DNAJB12
SUN2
SUMF2
TK1
BCAS3
PRKD2
NDUFA4
PIR
TAX1BP3
IKBKB
WDR46
RER1
NUPL2
HTRA2
BUB1B
UGDH
GCAT
STK17B
ENDOD1
HAUS5
ATG7
ARIH2
CDS2
HERC2
FADS2
TP53
HSPB1
CD5
GPX1
HSPA1A
BMP3
MIF
UQCRB
CD1E
NQO2
VCL
NFKB1
ATP2B4
GTF2E1
DDT;DDTL
CA8
TRIM23
PRKCI
MAP2K4
PHKA2
UTRN
TRAPPC10
CD97
PCYT1A
VAMP7
MNAT1
KIF11
PLK1
SLC12A2
SESN2
NUTF2
FKBP1A;FKBP12-Exip2
TPM4;TPM1
MRPS36
RBM3
HMGCS1
BPTF
CDC20
LCP2
NME3
FHL1
IDI1
CHI3L2
SC4MOL
ZYX
AAK1
ERCC6L
ARHGAP15
BEND3
KANK4
ZNF318
HAUS6
GLIPR2
TSHZ3
NXN
LRSAM1
KCTD9
EPM2AIP1
EFTUD1
KCTD20
SCD5
TMED7
DTX1
NDUFA11
ERC1
EXOC8
RNF168
ASCC3
TTC9C
ATP11C
FAM98A
SLC30A7
MICAL1
RAPGEF6;FNIP1
SCFD2
SMAP2
SYNE2
HSPH1
RABGGTA
OSTF1
RNF25
C1orf163
KCTD12
DNAJC19
C1orf212
MMAB
NRBF2
NUDT11;NUDT10
GMPPA
SPAG5
MED15
ERBB2IP
PPP1R9B
RNF2
LGMN
GINS3
MED18
SELO
KIFC1
TSGA14
REXO4
CCDC90B
TMX4
GAN
PDCL3
C11orf68
CXorf56
EHMT1
RRAGC
AS3MT
C9orf46
SPC25
MOV10
WDR6
C12orf5
INCENP
ITM2C
MED17
PDP1
SPAST
VPS28
ZNF295
BAIAP2
DERA
RABGAP1
TACC3
CHCHD3
CHCHD3
ACIN1
MYL12A
MYL12A
TCF3
HIST1H1B
STMN1
CFL1
MCM2
MCM2
TFAP4
NUP160
TAB1
DNTTIP2
ARHGEF2
EDC4
REPS1
RSF1
WRAP53
PNN
C2orf44
TOMM22
CHORDC1

## Sheet: ZIKV
Upregulated genes*	GOID	TERM	CORRECTED_PVALUE	UNCORRECTED_PVALUE	NUM_LIST_ANNOTATIONS	NUM_BG_ANNOTATIONS	ANNOTATED_GENES
PSMD6	GO:0071840	cellular component organization or biogenesis	1.49086e-14	6.64081e-18	152	6642	AASS, ABI2, ACACA, ACAD9, ACP2, ACTR1A, ANKFY1, ANLN, ANXA1, AP2B1, APEX1, ARF4, ARHGEF11, ARHGEF19, ARPC2, ATP5C1, ATP6V1A, ATRX, BCCIP, BMS1, BPTF, BRCA1, C1QBP, CAPZB, CCDC136, CENPE, CFTR, CLASP1, CNN2, COG2, COL6A3, COPS3, CRYZ, CSK, CUL4A, CYCS, DDX6, DECR1, DRG1, DSCAML1, DYNC1H1, EIF2A, EIF2S3, EIF3C, EIF3H, EIF3I, EIF5, EIF5A, EIF6, ELMO2, EPB41L2, EPRS, ERBB2, F5, FANCD2, FARSB, FAT1, F…
PA2G4	GO:0016043	cellular component organization	5.61987e-13	2.50328e-16	146	6456	AASS, ABI2, ACACA, ACAD9, ACP2, ACTR1A, ANKFY1, ANLN, ANXA1, AP2B1, APEX1, ARF4, ARHGEF11, ARHGEF19, ARPC2, ATP5C1, ATP6V1A, ATRX, BCCIP, BPTF, BRCA1, C1QBP, CAPZB, CCDC136, CENPE, CFTR, CLASP1, CNN2, COG2, COL6A3, COPS3, CRYZ, CSK, CUL4A, CYCS, DDX6, DECR1, DRG1, DSCAML1, DYNC1H1, EIF2A, EIF2S3, EIF3C, EIF3H, EIF3I, EIF5, EIF5A, EIF6, ELMO2, EPB41L2, EPRS, ERBB2, F5, FANCD2, FARSB, FAT1, FERMT3,…
COX5A	GO:0044085	cellular component biogenesis	2.18393e-12	9.72797e-16	95	3286	AASS, ABI2, ACACA, ACAD9, ACTR1A, ANLN, AP2B1, ARPC2, ATRX, BCCIP, BMS1, BRCA1, C1QBP, CAPZB, CCDC136, CENPE, CLASP1, CRYZ, CUL4A, DDX6, DECR1, DRG1, DYNC1H1, EIF2A, EIF2S3, EIF3C, EIF3H, EIF3I, EIF5, EIF6, EPRS, F5, FARSB, FERMT3, HIST2H3A, HP1BP3, HSPA1A, IQGAP2, ITGB4, KIRREL3, KRT1, KRT10, MAP4, MAP4K4, MCM2, MCM3, MIS18BP1, MLH3, MYH11, NCBP1, NDUFS1, NEFL, NOP56, NPHP3, NPM1, PA2G4, PARK7, …
ITGB4	GO:0010608	posttranscriptional regulation of gene expression	8.48551e-12	3.77974e-15	36	577	APEX1, C1QBP, DGCR8, EIF2A, EIF2S3, EIF3C, EIF3H, EIF5, EIF5A, EIF6, EPRS, ERBB2, HIST2H3A, HSPA1A, LIN28A, MRPS27, NCBP1, NCL, NPM1, PA2G4, POLR2D, PSMA4, PSMB1, PSMB6, PSMC1, PSMC2, PSMC3, PSMD2, PSMD6, RAE1, RPL5, RPS6KA1, SHMT1, TCOF1, XPO1, YWHAB
CCDC136	GO:0006402	mRNA catabolic process	9.9533e-12	4.43354e-15	29	364	APEX1, CSDE1, DDX6, EDC4, HSPA1A, LSM1, NCBP1, NPM1, PNPT1, POLR2D, PSMA4, PSMB1, PSMB6, PSMC1, PSMC2, PSMC3, PSMD2, PSMD6, RPL15, RPL27A, RPL5, RPS10, RPS15, RPS16, RPS2, RPS7, SMG1, XPO1, YWHAB
RPS16	GO:0006401	RNA catabolic process	1.4377e-11	6.40402e-15	30	398	APEX1, CSDE1, DDX6, EDC4, HSPA1A, LIN28A, LSM1, NCBP1, NPM1, PNPT1, POLR2D, PSMA4, PSMB1, PSMB6, PSMC1, PSMC2, PSMC3, PSMD2, PSMD6, RPL15, RPL27A, RPL5, RPS10, RPS15, RPS16, RPS2, RPS7, SMG1, XPO1, YWHAB
CKB	GO:0065003	protein-containing complex assembly	7.67402e-11	3.41827e-14	66	1904	AASS, ABI2, ACACA, ACAD9, ANLN, AP2B1, ARPC2, ATRX, C1QBP, CAPZB, CENPE, CLASP1, CRYZ, CUL4A, DDX6, DECR1, DRG1, DYNC1H1, EIF2A, EIF2S3, EIF3C, EIF3H, EIF3I, EIF5, EIF6, EPRS, F5, FARSB, FERMT3, HIST2H3A, HP1BP3, HSPA1A, IQGAP2, KRT1, KRT10, MCM2, MCM3, MIS18BP1, MYH11, NCBP1, NDUFS1, NEFL, NPM1, PARK7, PFDN6, PFN2, PNPT1, POLR2D, PRPF8, PSMC2, PSMC3, RPL5, RPS10, RPS15, RYR1, SEC23B, SEC23IP, SE…
DOCK4	GO:0043933	protein-containing complex subunit organization	1.12013e-10	4.98946e-14	72	2223	AASS, ABI2, ACACA, ACAD9, ANLN, AP2B1, ARPC2, ATRX, C1QBP, CAPZB, CENPE, CLASP1, CRYZ, CUL4A, DDX6, DECR1, DRG1, DYNC1H1, EIF2A, EIF2S3, EIF3C, EIF3H, EIF3I, EIF5, EIF5A, EIF6, EPRS, F5, FARSB, FERMT3, HIST2H3A, HP1BP3, HSPA1A, IQGAP2, KLC1, KRT1, KRT10, MCM2, MCM3, MIS18BP1, MRPS22, MRPS27, MYH11, NCBP1, NDUFS1, NEFL, NPM1, PARK7, PFDN6, PFN2, PNPT1, POLR2D, PRPF8, PSMC2, PSMC3, RPL5, RPS10, RPS…
PSMC2	GO:0022607	cellular component assembly	1.40057e-10	6.23861e-14	87	3046	AASS, ABI2, ACACA, ACAD9, ACTR1A, ANLN, AP2B1, ARPC2, ATRX, BCCIP, BRCA1, C1QBP, CAPZB, CCDC136, CENPE, CLASP1, CRYZ, CUL4A, DDX6, DECR1, DRG1, DYNC1H1, EIF2A, EIF2S3, EIF3C, EIF3H, EIF3I, EIF5, EIF6, EPRS, F5, FARSB, FERMT3, HIST2H3A, HP1BP3, HSPA1A, IQGAP2, ITGB4, KIRREL3, KRT1, KRT10, MAP4, MAP4K4, MCM2, MCM3, MIS18BP1, MLH3, MYH11, NCBP1, NDUFS1, NEFL, NPHP3, NPM1, PARK7, PFDN6, PFN2, PLXNB2,…
RAE1	GO:0034622	cellular protein-containing complex assembly	8.81205e-10	3.92519e-13	47	1112	ABI2, ACAD9, ANLN, AP2B1, ARPC2, ATRX, C1QBP, CAPZB, CENPE, CLASP1, CUL4A, DDX6, DRG1, DYNC1H1, EIF2A, EIF2S3, EIF3C, EIF3H, EIF3I, EIF5, EIF6, HIST2H3A, HP1BP3, HSPA1A, IQGAP2, MCM2, MCM3, MIS18BP1, MYH11, NCBP1, NDUFS1, NEFL, NPM1, PFDN6, PFN2, POLR2D, PRPF8, PSMC2, PSMC3, RPL5, RPS10, RPS15, SEC23B, SEC24C, STXBP1, TLR4, UVRAG
PEPD	GO:0006412	translation	1.11776e-09	4.97888e-13	35	642	C1QBP, DRG1, EEF1A2, EIF2A, EIF2S3, EIF3C, EIF3H, EIF3I, EIF5, EIF5A, EIF6, EPRS, ERBB2, FARSB, GARS, LIN28A, MRPS22, MRPS27, NCBP1, NCL, NPM1, PA2G4, POLR2D, QARS, RPL15, RPL27A, RPL5, RPS10, RPS15, RPS16, RPS2, RPS6KA1, RPS7, SHMT1, TCOF1
HSP90AB3P	GO:0006996	organelle organization	3.31804e-09	1.47797e-12	98	3875	ABI2, ACAD9, ACP2, ACTR1A, ANKFY1, ANLN, ANXA1, APEX1, ARHGEF11, ARHGEF19, ARPC2, ATP5C1, ATP6V1A, ATRX, BCCIP, BPTF, BRCA1, C1QBP, CAPZB, CCDC136, CENPE, CLASP1, CNN2, COG2, COPS3, CUL4A, CYCS, DDX6, DRG1, DYNC1H1, EIF2A, EIF6, ELMO2, EPB41L2, F5, FANCD2, FAT1, GRPEL1, HIST2H2AA3, HIST2H3A, HP1BP3, HSPA1A, IQGAP2, KIAA0101, KIF20A, KLC1, MAP4, MCM2, MCM3, MIS18BP1, MLH3, MRE11A, MSH2, MYH11, MYH…
RPS10	GO:0043043	peptide biosynthetic process	3.34206e-09	1.48867e-12	35	667	C1QBP, DRG1, EEF1A2, EIF2A, EIF2S3, EIF3C, EIF3H, EIF3I, EIF5, EIF5A, EIF6, EPRS, ERBB2, FARSB, GARS, LIN28A, MRPS22, MRPS27, NCBP1, NCL, NPM1, PA2G4, POLR2D, QARS, RPL15, RPL27A, RPL5, RPS10, RPS15, RPS16, RPS2, RPS6KA1, RPS7, SHMT1, TCOF1
RPL27A	GO:0043604	amide biosynthetic process	8.62978e-09	3.844e-12	38	806	ACACA, ASAH1, C1QBP, DRG1, EEF1A2, EIF2A, EIF2S3, EIF3C, EIF3H, EIF3I, EIF5, EIF5A, EIF6, EPRS, ERBB2, FARSB, GARS, LIN28A, MRPS22, MRPS27, NCBP1, NCL, NPM1, PA2G4, PDHB, POLR2D, QARS, RPL15, RPL27A, RPL5, RPS10, RPS15, RPS16, RPS2, RPS6KA1, RPS7, SHMT1, TCOF1
TET2	GO:0051641	cellular localization	3.20248e-08	1.42649e-11	80	2945	ACACA, ACTR1A, ANKFY1, ANLN, AP2B1, ARF4, ATP5C1, ATRX, BCCIP, CAPZB, CENPE, CFTR, CLASP1, COG2, CSK, DDX19B, DENND2A, DYNC1H1, EIF5A, EIF6, EPB41L2, ERBB2, ESYT1, F5, FAM65A, GRPEL1, HSP90AB3P, HSP90AB4P, KIF1A, MAP4, MAP4K4, MSH2, MYH9, NCBP1, NEFL, NPM1, NUCB1, OSBPL8, PARK7, PES1, PFN2, POLR2D, RAB2A, RAB2B, RAE1, RAP1B, RPL15, RPL27A, RPL5, RPS10, RPS15, RPS16, RPS2, RPS7, RYR1, SCYL2, SEC23…
MYH9	GO:1903047	mitotic cell cycle process	1.06243e-07	4.73242e-11	37	836	ACTR1A, ANLN, ANXA1, APEX1, ATRX, BCAT1, BCCIP, BRCA1, CENPE, CLASP1, CUL4A, DRG1, DYNC1H1, HSPA1A, KIF20A, MAP4, MCM2, MCM3, MRE11A, MSH2, NCAPD3, NEK9, PRIM2, PSMA4, PSMB1, PSMB6, PSMC1, PSMC2, PSMC3, PSMD2, PSMD6, RAE1, SPICE1, STIL, VPS4A, YWHAG, ZFYVE26
RPL15	GO:0034655	nucleobase-containing compound catabolic process	1.65053e-07	7.35203e-11	32	649	APEX1, CSDE1, DDX6, EDC4, EIF6, HSPA1A, LIN28A, LSM1, NCBP1, NPM1, PNPT1, POLR2D, PSMA4, PSMB1, PSMB6, PSMC1, PSMC2, PSMC3, PSMD2, PSMD6, RAE1, RPL15, RPL27A, RPL5, RPS10, RPS15, RPS16, RPS2, RPS7, SMG1, XPO1, YWHAB
RAP1B	GO:0006413	translational initiation	1.7005e-07	7.57463e-11	18	195	EIF2A, EIF2S3, EIF3C, EIF3H, EIF3I, EIF5, EIF6, NCBP1, NPM1, POLR2D, RPL15, RPL27A, RPL5, RPS10, RPS15, RPS16, RPS2, RPS7
CSK	GO:0051649	establishment of localization in cell	1.7383e-07	7.74297e-11	66	2257	ACACA, ACTR1A, ANKFY1, AP2B1, ARF4, ATP5C1, BCCIP, CAPZB, CENPE, CFTR, CLASP1, COG2, DDX19B, DENND2A, DYNC1H1, EIF5A, EIF6, ERBB2, F5, FAM65A, GRPEL1, KIF1A, MAP4, MAP4K4, MYH9, NCBP1, NEFL, NPM1, NUCB1, PARK7, PFN2, POLR2D, RAB2A, RAB2B, RAE1, RAP1B, RPL15, RPL27A, RPL5, RPS10, RPS15, RPS16, RPS2, RPS7, RYR1, SCYL2, SEC23B, SEC23IP, SEC24C, SMG1, SPG11, SPICE1, STXBP1, SUPT6H, SYMPK, SYNE2, TOMM…
BMS1	GO:0022402	cell cycle process	2.23987e-07	9.97715e-11	48	1351	ACTR1A, ANLN, ANXA1, APEX1, ATRX, BCAT1, BCCIP, BRCA1, CENPE, CLASP1, CUL4A, DRG1, DYNC1H1, FANCD2, HSPA1A, KIAA0101, KIF20A, MAP4, MCM2, MCM3, MLH3, MRE11A, MSH2, MYH9, NCAPD3, NEK9, NPM1, PNPT1, PRIM2, PSMA4, PSMB1, PSMB6, PSMC1, PSMC2, PSMC3, PSMD2, PSMD6, RAE1, SEPT4, SPICE1, STARD9, STIL, SYNE2, UVRAG, VPS4A, XPO1, YWHAG, ZFYVE26
EIF3H	GO:0046700	heterocycle catabolic process	2.34132e-07	1.04291e-10	33	697	APEX1, CSDE1, DDX6, EDC4, EIF6, HSPA1A, LIN28A, LSM1, NCBP1, NPM1, PNPT1, POLR2D, PSMA4, PSMB1, PSMB6, PSMC1, PSMC2, PSMC3, PSMD2, PSMD6, RAE1, RPL15, RPL27A, RPL5, RPS10, RPS15, RPS16, RPS2, RPS7, SMG1, TET2, XPO1, YWHAB
PSMD2	GO:0044270	cellular nitrogen compound catabolic process	2.43014e-07	1.08247e-10	33	698	APEX1, CSDE1, DDX6, EDC4, EIF6, HSPA1A, LIN28A, LSM1, NCBP1, NPM1, PNPT1, POLR2D, PSMA4, PSMB1, PSMB6, PSMC1, PSMC2, PSMC3, PSMD2, PSMD6, RAE1, RPL15, RPL27A, RPL5, RPS10, RPS15, RPS16, RPS2, RPS7, SMG1, TET2, XPO1, YWHAB
ANLN	GO:0006518	peptide metabolic process	2.58943e-07	1.15342e-10	36	821	C1QBP, DRG1, EEF1A2, EIF2A, EIF2S3, EIF3C, EIF3H, EIF3I, EIF5, EIF5A, EIF6, EPRS, ERBB2, FARSB, GARS, LIN28A, MRPS22, MRPS27, NCBP1, NCL, NPM1, PA2G4, PARK7, POLR2D, QARS, RPL15, RPL27A, RPL5, RPS10, RPS15, RPS16, RPS2, RPS6KA1, RPS7, SHMT1, TCOF1
BCAT1	GO:0019439	aromatic compound catabolic process	4.21217e-07	1.87624e-10	33	713	APEX1, CSDE1, DDX6, EDC4, EIF6, HSPA1A, LIN28A, LSM1, NCBP1, NPM1, PNPT1, POLR2D, PSMA4, PSMB1, PSMB6, PSMC1, PSMC2, PSMC3, PSMD2, PSMD6, RAE1, RPL15, RPL27A, RPL5, RPS10, RPS15, RPS16, RPS2, RPS7, SMG1, TET2, XPO1, YWHAB
TAGLN3	GO:0051179	localization	6.86005e-07	3.0557e-10	134	6678	ABI2, ACACA, ACTR1A, ANKFY1, ANLN, ANXA1, AP2B1, APEX1, ARF4, ARPC2, ASAH1, ATP5C1, ATP6V1A, ATRX, BCCIP, C1QBP, CAPZB, CENPE, CFTR, CKAP4, CLASP1, CNN2, COG2, COX5A, CPNE3, CRB2, CSK, DDX19B, DENND2A, DOCK4, DYNC1H1, EIF2S3, EIF5A, EIF6, ELMO2, EPB41L2, EPRS, ERBB2, ERP44, ESYT1, F5, FAM49B, FAM65A, FAT1, FERMT3, GNA13, GRPEL1, HPX, HSP90AB3P, HSP90AB4P, HSPA1A, HSPG2, IQGAP2, ITGB4, ITIH3, KIF1…
HSPA1A	GO:0022613	ribonucleoprotein complex biogenesis	9.16916e-07	4.08426e-10	26	468	BMS1, C1QBP, CUL4A, DDX6, DYNC1H1, EIF2A, EIF2S3, EIF3C, EIF3H, EIF3I, EIF5, EIF6, NCBP1, NOP56, NPM1, PA2G4, PES1, POLR2D, PRPF8, RPL5, RPS10, RPS15, RPS16, RPS2, RPS7, XPO1
MYH14	GO:0046907	intracellular transport	9.60056e-07	4.27642e-10	57	1865	ACACA, ACTR1A, ANKFY1, AP2B1, ARF4, ATP5C1, CAPZB, COG2, DDX19B, DENND2A, DYNC1H1, EIF5A, EIF6, ERBB2, F5, FAM65A, GRPEL1, KIF1A, NCBP1, NEFL, NPM1, NUCB1, PARK7, PFN2, POLR2D, RAB2A, RAB2B, RAE1, RAP1B, RPL15, RPL27A, RPL5, RPS10, RPS15, RPS16, RPS2, RPS7, SCYL2, SEC23B, SEC23IP, SEC24C, SMG1, SPG11, STXBP1, SUPT6H, SYMPK, SYNE2, TOMM70A, TTC21A, VPS13A, VPS13D, VPS26A, VPS4A, WDR19, XPO1, YWHAB…
EPRS	GO:1901361	organic cyclic compound catabolic process	1.38565e-06	6.17218e-10	33	747	APEX1, CSDE1, DDX6, EDC4, EIF6, HSPA1A, LIN28A, LSM1, NCBP1, NPM1, PNPT1, POLR2D, PSMA4, PSMB1, PSMB6, PSMC1, PSMC2, PSMC3, PSMD2, PSMD6, RAE1, RPL15, RPL27A, RPL5, RPS10, RPS15, RPS16, RPS2, RPS7, SMG1, TET2, XPO1, YWHAB
CYCS	GO:0016071	mRNA metabolic process	2.06324e-06	9.19037e-10	35	843	APEX1, C1QBP, CSDE1, DDX6, EDC4, HSPA1A, LSM1, NCBP1, NPM1, PNPT1, POLR2D, PRPF8, PSMA4, PSMB1, PSMB6, PSMC1, PSMC2, PSMC3, PSMD2, PSMD6, RBM20, RPL15, RPL27A, RPL5, RPS10, RPS15, RPS16, RPS2, RPS7, SF3B4, SMG1, SUPT6H, SYMPK, XPO1, YWHAB
ARPC2	GO:1901564	organonitrogen compound metabolic process	2.42528e-06	1.0803e-09	137	7010	AASS, ABI2, ACACA, AK1, ANKK1, ANXA1, AP2B1, ARF4, ASAH1, ATP5C1, ATP6V1A, ATRX, BCAT1, BCCIP, BRCA1, C19orf80, C1QBP, CENPE, CFTR, CKAP4, CKB, CLPX, COL6A3, COPS3, COX5A, CPNE3, CRB2, CSK, CUL4A, CYCS, DBT, DRG1, EEF1A2, EIF2A, EIF2S3, EIF3C, EIF3H, EIF3I, EIF5, EIF5A, EIF6, EPRS, ERBB2, ERP44, ESYT1, F5, FARSB, FBXL2, GARS, GMPS, GUCY1B3, HIST2H3A, HPX, HSP90AB3P, HSP90AB4P, HSPA1A, HSPG2, ITIH…
XPO1	GO:0000278	mitotic cell cycle	2.61162e-06	1.1633e-09	38	982	ACTR1A, ANLN, ANXA1, APEX1, ATRX, BCAT1, BCCIP, BRCA1, CENPE, CLASP1, CUL4A, DRG1, DYNC1H1, HSPA1A, KIF20A, MAP4, MCM2, MCM3, MRE11A, MSH2, NCAPD3, NEK9, PNPT1, PRIM2, PSMA4, PSMB1, PSMB6, PSMC1, PSMC2, PSMC3, PSMD2, PSMD6, RAE1, SPICE1, STIL, VPS4A, YWHAG, ZFYVE26
CRB2	GO:0007049	cell cycle	2.82163e-06	1.25685e-09	55	1814	ACTR1A, ANLN, ANXA1, APEX1, ATRX, BCAT1, BCCIP, BRCA1, CENPE, CLASP1, CUL4A, DRG1, DYNC1H1, EPB41L2, FANCD2, HSPA1A, KIAA0101, KIF20A, MAP4, MCM2, MCM3, MIS18BP1, MLH3, MRE11A, MSH2, MYH9, NCAPD3, NEK9, NPM1, PDCD4, PDIK1L, PES1, PNPT1, PRIM2, PSMA4, PSMB1, PSMB6, PSMC1, PSMC2, PSMC3, PSMD2, PSMD6, RAE1, RPS6KA1, SEPT4, SPICE1, STARD9, STIL, SYNE2, TET2, UVRAG, VPS4A, XPO1, YWHAG, ZFYVE26
PSMB1	GO:0044267	cellular protein metabolic process	2.9119e-06	1.29706e-09	111	5204	ABI2, ANKK1, ANXA1, AP2B1, ARF4, ATRX, BCCIP, BRCA1, C19orf80, C1QBP, CENPE, CFTR, CKAP4, CLPX, COL6A3, COPS3, CPNE3, CRB2, CSK, CUL4A, CYCS, DRG1, EEF1A2, EIF2A, EIF2S3, EIF3C, EIF3H, EIF3I, EIF5, EIF5A, EIF6, EPRS, ERBB2, F5, FARSB, FBXL2, GARS, HIST2H3A, HPX, HSP90AB3P, HSP90AB4P, HSPA1A, HSPG2, ITIH3, KRT1, KRT10, LIN28A, MAP4K4, MRE11A, MRPS22, MRPS27, MYH9, NAA15, NCBP1, NCL, NEFL, NEK9, NP…
RPS2	GO:0043603	cellular amide metabolic process	3.7538e-06	1.67207e-09	40	1086	AASS, ACACA, ASAH1, C1QBP, DRG1, EEF1A2, EIF2A, EIF2S3, EIF3C, EIF3H, EIF3I, EIF5, EIF5A, EIF6, EPRS, ERBB2, FARSB, GARS, LIN28A, MRPS22, MRPS27, NCBP1, NCL, NPM1, PA2G4, PARK7, PDHB, POLR2D, QARS, RPL15, RPL27A, RPL5, RPS10, RPS15, RPS16, RPS2, RPS6KA1, RPS7, SHMT1, TCOF1
EIF3I	GO:0051234	establishment of localization	6.19349e-06	2.75879e-09	112	5336	ACACA, ACTR1A, ANKFY1, ANXA1, AP2B1, ARF4, ARPC2, ASAH1, ATP5C1, ATP6V1A, BCCIP, CAPZB, CENPE, CFTR, CKAP4, CLASP1, CNN2, COG2, COX5A, CPNE3, CSK, DDX19B, DENND2A, DYNC1H1, EIF2S3, EIF5A, EIF6, ELMO2, EPRS, ERBB2, ERP44, ESYT1, F5, FAM49B, FAM65A, FERMT3, GRPEL1, HPX, HSPA1A, HSPG2, IQGAP2, ITIH3, KIF1A, KIF20A, KLC1, KRT1, MAP4, MAP4K4, MYH9, NCBP1, NEFL, NME1, NPM1, NUCB1, OSBPL8, PA2G4, PARK7,…
HPX	GO:0034613	cellular protein localization	1.01494e-05	4.52091e-09	55	1880	ANLN, AP2B1, ARF4, ATRX, CSK, DDX19B, EIF5A, EIF6, EPB41L2, ERBB2, FAM65A, GRPEL1, HSP90AB3P, HSP90AB4P, KIF1A, MSH2, NCBP1, NPM1, NUCB1, OSBPL8, PARK7, PES1, POLR2D, RAB2A, RAB2B, RAE1, RPL15, RPL27A, RPL5, RPS10, RPS15, RPS16, RPS2, RPS7, SEC23B, SEC23IP, SEC24C, SMG1, STIL, STXBP1, SUPT6H, SYMPK, SYNE2, TLN2, TOMM70A, TTC21A, VCL, VPS13A, VPS13D, VPS26A, VPS4A, WDR19, XPO1, YWHAB, YWHAG
QARS	GO:0006417	regulation of translation	1.07484e-05	4.78769e-09	21	347	C1QBP, EIF2A, EIF2S3, EIF3C, EIF3H, EIF5, EIF5A, EIF6, EPRS, ERBB2, LIN28A, MRPS27, NCBP1, NCL, NPM1, PA2G4, POLR2D, RPL5, RPS6KA1, SHMT1, TCOF1
ZNF292	GO:0070727	cellular macromolecule localization	1.27087e-05	5.66089e-09	55	1892	ANLN, AP2B1, ARF4, ATRX, CSK, DDX19B, EIF5A, EIF6, EPB41L2, ERBB2, FAM65A, GRPEL1, HSP90AB3P, HSP90AB4P, KIF1A, MSH2, NCBP1, NPM1, NUCB1, OSBPL8, PARK7, PES1, POLR2D, RAB2A, RAB2B, RAE1, RPL15, RPL27A, RPL5, RPS10, RPS15, RPS16, RPS2, RPS7, SEC23B, SEC23IP, SEC24C, SMG1, STIL, STXBP1, SUPT6H, SYMPK, SYNE2, TLN2, TOMM70A, TTC21A, VCL, VPS13A, VPS13D, VPS26A, VPS4A, WDR19, XPO1, YWHAB, YWHAG
PYGB	GO:0071826	ribonucleoprotein complex subunit organization	1.38602e-05	6.17379e-09	18	256	C1QBP, DDX6, DYNC1H1, EIF2A, EIF2S3, EIF3C, EIF3H, EIF3I, EIF5, EIF6, KLC1, NCBP1, NPM1, POLR2D, PRPF8, RPL5, RPS10, RPS15
PSMC3	GO:0006810	transport	1.51796e-05	6.7615e-09	109	5211	ACACA, ACTR1A, ANKFY1, ANXA1, AP2B1, ARF4, ARPC2, ASAH1, ATP5C1, ATP6V1A, CAPZB, CENPE, CFTR, CKAP4, CLASP1, CNN2, COG2, COX5A, CPNE3, CSK, DDX19B, DENND2A, DYNC1H1, EIF2S3, EIF5A, EIF6, ELMO2, EPRS, ERBB2, ERP44, ESYT1, F5, FAM49B, FAM65A, FERMT3, GRPEL1, HPX, HSPA1A, HSPG2, IQGAP2, ITIH3, KIF1A, KIF20A, KLC1, KRT1, MAP4K4, MYH9, NCBP1, NEFL, NME1, NPM1, NUCB1, OSBPL8, PA2G4, PARK7, PFN2, PNPT1,…
CKAP4	GO:0002478	antigen processing and presentation of exogenous peptide antigen	1.86141e-05	8.29135e-09	15	175	ACTR1A, AP2B1, CAPZB, CENPE, DYNC1H1, KLC1, PSMA4, PSMB1, PSMB6, PSMC1, PSMC2, PSMC3, PSMD2, PSMD6, SEC24C
TLE1	GO:0010564	regulation of cell cycle process	1.96539e-05	8.75454e-09	31	745	ACTR1A, ANLN, ANXA1, APEX1, ATRX, BRCA1, CENPE, CLASP1, CUL4A, DRG1, DYNC1H1, HSPA1A, KIF20A, MRE11A, NPM1, PSMA4, PSMB1, PSMB6, PSMC1, PSMC2, PSMC3, PSMD2, PSMD6, RAE1, SPICE1, STIL, UVRAG, VPS4A, XPO1, YWHAG, ZFYVE26
RPS6KA1	GO:0016192	vesicle-mediated transport	2.41572e-05	1.07604e-08	59	2146	ACTR1A, ANKFY1, ANXA1, AP2B1, ARF4, ARPC2, ASAH1, CAPZB, CENPE, CFTR, CKAP4, CLASP1, CNN2, COG2, CPNE3, CSK, DENND2A, DYNC1H1, ELMO2, ERP44, F5, FAM49B, FERMT3, HPX, HSPA1A, HSPG2, IQGAP2, ITIH3, KIF1A, KIF20A, KLC1, KRT1, MYH9, NME1, PA2G4, PFN2, PRCP, PSMB1, PSMC2, PSMC3, PSMD2, PSMD6, PYGB, RAB2B, RAP1B, SAMD9, SCYL2, SEC23B, SEC23IP, SEC24C, SEPT4, SPG11, STXBP1, TLR4, UVRAG, VCL, VPS13A, VPS…
DYNC1H1	GO:1902749	regulation of cell cycle G2/M phase transition	2.97683e-05	1.32598e-08	16	209	ACTR1A, BRCA1, CLASP1, DYNC1H1, MRE11A, NPM1, PSMA4, PSMB1, PSMB6, PSMC1, PSMC2, PSMC3, PSMD2, PSMD6, VPS4A, YWHAG
GRPEL1	GO:0019884	antigen processing and presentation of exogenous antigen	3.17168e-05	1.41278e-08	15	182	ACTR1A, AP2B1, CAPZB, CENPE, DYNC1H1, KLC1, PSMA4, PSMB1, PSMB6, PSMC1, PSMC2, PSMC3, PSMD2, PSMD6, SEC24C
ATP5C1	GO:0006886	intracellular protein transport	3.19819e-05	1.42458e-08	39	1124	AP2B1, ARF4, DDX19B, EIF5A, EIF6, ERBB2, FAM65A, GRPEL1, KIF1A, NCBP1, NPM1, NUCB1, PARK7, POLR2D, RAB2A, RAB2B, RAE1, RPL15, RPL27A, RPL5, RPS10, RPS15, RPS16, RPS2, RPS7, SEC23B, SEC23IP, SEC24C, SMG1, SUPT6H, SYMPK, TOMM70A, VPS13A, VPS13D, VPS26A, VPS4A, XPO1, YWHAB, YWHAG
NEFL	GO:0034248	regulation of cellular amide metabolic process	3.27033e-05	1.45672e-08	22	405	C1QBP, EEF1A2, EIF2A, EIF2S3, EIF3C, EIF3H, EIF5, EIF5A, EIF6, EPRS, ERBB2, LIN28A, MRPS27, NCBP1, NCL, NPM1, PA2G4, POLR2D, RPL5, RPS6KA1, SHMT1, TCOF1
PDIK1L	GO:0009987	cellular process	3.27809e-05	1.46017e-08	238	16119	AASS, ABI2, ACACA, ACAD9, ACO2, ACP2, ACTR1A, AK1, ANKFY1, ANKK1, ANLN, ANXA1, AP2B1, APEX1, API5, ARF4, ARHGEF11, ARHGEF19, ARPC2, ASAH1, ATP5C1, ATP6V1A, ATRX, BCAT1, BCCIP, BMS1, BPTF, BRCA1, C19orf80, C1QBP, CAPZB, CCDC136, CENPE, CFTR, CGN, CKAP4, CKB, CLASP1, CLPX, CNN2, COG2, COL6A3, COPS3, COX5A, CPNE3, CRB2, CRYZ, CSDE1, CSK, CUL4A, CYCS, DBT, DDX6, DECR1, DENND4B, DGCR8, DOCK4, DRG1, DS…
PDCD4	GO:0022618	ribonucleoprotein complex assembly	3.7515e-05	1.67105e-08	17	242	C1QBP, DDX6, DYNC1H1, EIF2A, EIF2S3, EIF3C, EIF3H, EIF3I, EIF5, EIF6, NCBP1, NPM1, POLR2D, PRPF8, RPL5, RPS10, RPS15
ERP44	GO:0010972	negative regulation of G2/M transition of mitotic cell cycle	4.28614e-05	1.90919e-08	11	89	BRCA1, MRE11A, PSMA4, PSMB1, PSMB6, PSMC1, PSMC2, PSMC3, PSMD2, PSMD6, VPS4A
C1QBP	GO:0048002	antigen processing and presentation of peptide antigen	5.66311e-05	2.52254e-08	15	190	ACTR1A, AP2B1, CAPZB, CENPE, DYNC1H1, KLC1, PSMA4, PSMB1, PSMB6, PSMC1, PSMC2, PSMC3, PSMD2, PSMD6, SEC24C
EEF1A2	GO:0010389	regulation of G2/M transition of mitotic cell cycle	6.51635e-05	2.90261e-08	15	192	ACTR1A, BRCA1, CLASP1, DYNC1H1, MRE11A, PSMA4, PSMB1, PSMB6, PSMC1, PSMC2, PSMC3, PSMD2, PSMD6, VPS4A, YWHAG
PDHB	GO:0044265	cellular macromolecule catabolic process	8.57254e-05	3.8185e-08	39	1166	AP2B1, APEX1, CLPX, COPS3, CSDE1, CUL4A, DDX6, EDC4, FBXL2, HSP90AB3P, HSP90AB4P, HSPA1A, LIN28A, LSM1, NCBP1, NPM1, PARK7, PNPT1, POLR2D, PSMA4, PSMB1, PSMB6, PSMC1, PSMC2, PSMC3, PSMD2, PSMD6, RPL15, RPL27A, RPL5, RPS10, RPS15, RPS16, RPS2, RPS7, SMG1, VPS4A, XPO1, YWHAB
NIT1	GO:1901566	organonitrogen compound biosynthetic process	8.6222e-05	3.84062e-08	53	1890	AASS, ACACA, AK1, ASAH1, ATP5C1, BCAT1, C1QBP, CKB, DRG1, EEF1A2, EIF2A, EIF2S3, EIF3C, EIF3H, EIF3I, EIF5, EIF5A, EIF6, EPRS, ERBB2, FARSB, GARS, GMPS, GUCY1B3, HSPG2, LIN28A, MRPS22, MRPS27, NCBP1, NCL, NME1, NPM1, PA2G4, PARK7, PDHB, POLR2D, QARS, RAE1, RPL15, RPL27A, RPL5, RPS10, RPS15, RPS16, RPS2, RPS6KA1, RPS7, SHMT1, SLC5A8, TCOF1, TET2, TLR4, UROD
RNPEP	GO:0051656	establishment of organelle localization	9.83271e-05	4.37983e-08	24	507	ACTR1A, BCCIP, CENPE, CLASP1, DYNC1H1, EIF6, F5, FAM65A, KIF1A, MAP4, MYH9, NEFL, NPM1, PFN2, RAP1B, RPS15, SEC23IP, SEC24C, SPG11, SPICE1, STXBP1, SYNE2, VPS4A, XPO1
SLC25A3	GO:0019538	protein metabolic process	0.000104371	4.64906e-08	117	5942	ABI2, ACACA, ANKK1, ANXA1, AP2B1, ARF4, ATRX, BCCIP, BRCA1, C19orf80, C1QBP, CENPE, CFTR, CKAP4, CLPX, COL6A3, COPS3, CPNE3, CRB2, CSK, CUL4A, CYCS, DRG1, EEF1A2, EIF2A, EIF2S3, EIF3C, EIF3H, EIF3I, EIF5, EIF5A, EIF6, EPRS, ERBB2, ERP44, F5, FARSB, FBXL2, GARS, HIST2H3A, HPX, HSP90AB3P, HSP90AB4P, HSPA1A, HSPG2, ITIH3, KRT1, KRT10, LIN28A, MAP4K4, MRE11A, MRPS22, MRPS27, MYH9, NAA15, NCBP1, NCL, …
DECR1	GO:0007051	spindle organization	0.000113766	5.06753e-08	14	172	ATRX, BCCIP, CENPE, CLASP1, DRG1, DYNC1H1, HSPA1A, MAP4, MYH9, RAE1, SPICE1, STARD9, STIL, UVRAG
ACP2	GO:1902750	negative regulation of cell cycle G2/M phase transition	0.000162891	7.2557e-08	11	101	BRCA1, MRE11A, PSMA4, PSMB1, PSMB6, PSMC1, PSMC2, PSMC3, PSMD2, PSMD6, VPS4A
NCBP1	GO:0000956	nuclear-transcribed mRNA catabolic process	0.000176968	7.88277e-08	15	207	CSDE1, DDX6, EDC4, LSM1, NCBP1, POLR2D, RPL15, RPL27A, RPL5, RPS10, RPS15, RPS16, RPS2, RPS7, SMG1
ASAH1	GO:0006521	regulation of cellular amino acid metabolic process	0.000179649	8.00219e-08	9	61	PARK7, PSMA4, PSMB1, PSMB6, PSMC1, PSMC2, PSMC3, PSMD2, PSMD6
ESYT1	GO:0009057	macromolecule catabolic process	0.000193044	8.59885e-08	43	1404	AP2B1, APEX1, CLPX, COPS3, CSDE1, CUL4A, DDX6, EDC4, EEF1A2, FBXL2, HSP90AB3P, HSP90AB4P, HSPA1A, HSPG2, LIN28A, LSM1, NCBP1, NPM1, PARK7, PNPT1, POLR2D, PSMA4, PSMB1, PSMB6, PSMC1, PSMC2, PSMC3, PSMD2, PSMD6, PYGB, RPL15, RPL27A, RPL5, RPS10, RPS15, RPS16, RPS2, RPS7, SMG1, UVRAG, VPS4A, XPO1, YWHAB
NUCB1	GO:0006520	cellular amino acid metabolic process	0.000196324	8.74495e-08	20	374	AASS, BCAT1, CKB, DBT, EPRS, FARSB, GARS, GMPS, PARK7, PEPD, PSMA4, PSMB1, PSMB6, PSMC1, PSMC2, PSMC3, PSMD2, PSMD6, QARS, SHMT1
TOMM70A	GO:0071426	ribonucleoprotein complex export from nucleus	0.000263451	1.1735e-07	12	130	DDX19B, EIF5A, EIF6, NCBP1, NPM1, POLR2D, RAE1, RPS15, SMG1, SUPT6H, SYMPK, XPO1
RPS7	GO:0007346	regulation of mitotic cell cycle	0.000265535	1.18279e-07	26	617	ACTR1A, ANLN, ANXA1, APEX1, ATRX, BRCA1, CENPE, CLASP1, CUL4A, DRG1, DYNC1H1, HSPA1A, MRE11A, MSH2, PNPT1, PSMA4, PSMB1, PSMB6, PSMC1, PSMC2, PSMC3, PSMD2, PSMD6, RAE1, VPS4A, YWHAG
PPP6R2	GO:0071166	ribonucleoprotein complex localization	0.00028675	1.27728e-07	12	131	DDX19B, EIF5A, EIF6, NCBP1, NPM1, POLR2D, RAE1, RPS15, SMG1, SUPT6H, SYMPK, XPO1
EIF2S3	GO:0051640	organelle localization	0.000287119	1.27893e-07	28	705	ACTR1A, BCCIP, CENPE, CFTR, CLASP1, DYNC1H1, EIF6, ESYT1, F5, FAM65A, KIF1A, MAP4, MYH9, NEFL, NPM1, PFN2, RAP1B, RPS15, SEC23IP, SEC24C, SPG11, SPICE1, STXBP1, SYNE2, UVRAG, VPS4A, XPO1, YWHAG
NPHP3	GO:0060071	Wnt signaling pathway, planar cell polarity pathway	0.000359277	1.60035e-07	11	109	AP2B1, ARHGEF19, NPHP3, PSMA4, PSMB1, PSMB6, PSMC1, PSMC2, PSMC3, PSMD2, PSMD6
API5	GO:0007017	microtubule-based process	0.000391669	1.74463e-07	29	760	ACTR1A, ATRX, BCCIP, BRCA1, CENPE, CLASP1, DRG1, DYNC1H1, ERBB2, HSPA1A, KIAA0101, KIF1A, KIF20A, KLC1, MAP4, MYH9, NEFL, NPHP3, NPM1, RAE1, SPG11, SPICE1, STARD9, STIL, SYNE2, TTC21A, UVRAG, WDR19, XPO1
RPL5	GO:0044770	cell cycle phase transition	0.000425138	1.89371e-07	25	590	ACTR1A, ANLN, ANXA1, APEX1, BCAT1, BRCA1, CENPE, CLASP1, CUL4A, DYNC1H1, MCM2, MCM3, MRE11A, NPM1, PRIM2, PSMA4, PSMB1, PSMB6, PSMC1, PSMC2, PSMC3, PSMD2, PSMD6, VPS4A, YWHAG
COL6A3	GO:0044772	mitotic cell cycle phase transition	0.000429688	1.91398e-07	24	549	ACTR1A, ANLN, ANXA1, APEX1, BCAT1, BRCA1, CENPE, CLASP1, CUL4A, DYNC1H1, MCM2, MCM3, MRE11A, PRIM2, PSMA4, PSMB1, PSMB6, PSMC1, PSMC2, PSMC3, PSMD2, PSMD6, VPS4A, YWHAG
ABI2	GO:0090175	regulation of establishment of planar polarity	0.000433216	1.92969e-07	11	111	AP2B1, ARHGEF19, NPHP3, PSMA4, PSMB1, PSMB6, PSMC1, PSMC2, PSMC3, PSMD2, PSMD6
POLR2D	GO:0006887	exocytosis	0.00047029	2.09483e-07	32	904	ANXA1, ASAH1, CFTR, CKAP4, CLASP1, CNN2, CPNE3, DYNC1H1, ERP44, F5, FAM49B, FERMT3, HSPA1A, IQGAP2, ITIH3, KRT1, MYH9, PA2G4, PFN2, PRCP, PSMB1, PSMC2, PSMC3, PSMD2, PSMD6, PYGB, RAB2B, RAP1B, SEPT4, STXBP1, VCL, VPS4A
AK1	GO:1903311	regulation of mRNA metabolic process	0.000504675	2.248e-07	18	324	APEX1, C1QBP, HSPA1A, NCBP1, NPM1, PNPT1, PSMA4, PSMB1, PSMB6, PSMC1, PSMC2, PSMC3, PSMD2, PSMD6, SF3B4, SUPT6H, XPO1, YWHAB
NUCB2	GO:0044248	cellular catabolic process	0.000512736	2.2839e-07	59	2339	AASS, AP2B1, APEX1, ASAH1, ATP6V1A, BCAT1, CLPX, COPS3, CRYZ, CSDE1, CUL4A, DBT, DDX6, DECR1, EDC4, EEF1A2, EIF6, FBXL2, HSP90AB3P, HSP90AB4P, HSPA1A, ITGB4, LIN28A, LSM1, NCBP1, NPM1, PARK7, PNPT1, POLR2D, PRUNE2, PSMA4, PSMB1, PSMB6, PSMC1, PSMC2, PSMC3, PSMD2, PSMD6, PYGB, RAE1, RPL15, RPL27A, RPL5, RPS10, RPS15, RPS16, RPS2, RPS7, SHMT1, SMG1, TET2, TOMM70A, UVRAG, VPS13A, VPS13D, VPS26A, VPS…
SLC5A8	GO:0006405	RNA export from nucleus	0.00055008	2.45024e-07	12	139	DDX19B, EIF5A, EIF6, NCBP1, NPM1, POLR2D, RAE1, RPS15, SMG1, SUPT6H, SYMPK, XPO1
VPS13A	GO:1901987	regulation of cell cycle phase transition	0.000622122	2.77115e-07	21	440	ACTR1A, ANLN, ANXA1, APEX1, BRCA1, CENPE, CLASP1, CUL4A, DYNC1H1, MRE11A, NPM1, PSMA4, PSMB1, PSMB6, PSMC1, PSMC2, PSMC3, PSMD2, PSMD6, VPS4A, YWHAG
ARHGEF11	GO:0044839	cell cycle G2/M phase transition	0.000683152	3.04299e-07	16	262	ACTR1A, BRCA1, CLASP1, DYNC1H1, MRE11A, NPM1, PSMA4, PSMB1, PSMB6, PSMC1, PSMC2, PSMC3, PSMD2, PSMD6, VPS4A, YWHAG
EIF3C	GO:0061013	regulation of mRNA catabolic process	0.000694882	3.09524e-07	14	199	APEX1, HSPA1A, NPM1, PNPT1, PSMA4, PSMB1, PSMB6, PSMC1, PSMC2, PSMC3, PSMD2, PSMD6, XPO1, YWHAB
ZFYVE26	GO:0019882	antigen processing and presentation	0.00069744	3.10664e-07	15	230	ACTR1A, AP2B1, CAPZB, CENPE, DYNC1H1, KLC1, PSMA4, PSMB1, PSMB6, PSMC1, PSMC2, PSMC3, PSMD2, PSMD6, SEC24C
GPR85	GO:1901990	regulation of mitotic cell cycle phase transition	0.000733567	3.26756e-07	20	406	ACTR1A, ANLN, ANXA1, APEX1, BRCA1, CENPE, CLASP1, CUL4A, DYNC1H1, MRE11A, PSMA4, PSMB1, PSMB6, PSMC1, PSMC2, PSMC3, PSMD2, PSMD6, VPS4A, YWHAG
EHBP1L1	GO:0016032	viral process	0.000752777	3.35313e-07	30	830	ABI2, AP2B1, C1QBP, CUL4A, DDX6, FBXL2, HPX, HSPA1A, KLC1, MRE11A, NPM1, POLR2D, PSMA4, PSMB1, PSMB6, PSMC3, RAE1, RPL15, RPL27A, RPL5, RPS10, RPS15, RPS16, RPS2, RPS7, SUPT6H, UVRAG, VPS4A, XPO1, YWHAB
CSDE1	GO:0051726	regulation of cell cycle	0.000758095	3.37682e-07	37	1167	ACTR1A, ANLN, ANXA1, APEX1, ATRX, BCCIP, BRCA1, CENPE, CLASP1, CUL4A, DRG1, DYNC1H1, HSPA1A, KIAA0101, KIF20A, MRE11A, MSH2, NPM1, PDCD4, PES1, PNPT1, PSMA4, PSMB1, PSMB6, PSMC1, PSMC2, PSMC3, PSMD2, PSMD6, RAE1, SPICE1, STIL, UVRAG, VPS4A, XPO1, YWHAG, ZFYVE26
LOXHD1	GO:0044403	symbiont process	0.000823206	3.66684e-07	31	880	ABI2, AP2B1, C1QBP, CUL4A, DDX6, FBXL2, HPX, HSPA1A, KLC1, MRE11A, NPM1, POLR2D, PSMA4, PSMB1, PSMB6, PSMC3, RAE1, RPL15, RPL27A, RPL5, RPS10, RPS15, RPS16, RPS2, RPS7, SERPINB9, SUPT6H, UVRAG, VPS4A, XPO1, YWHAB
ARF4	GO:0044237	cellular metabolic process	0.00107138	4.77228e-07	177	10782	AASS, ABI2, ACACA, ACAD9, ACO2, ACP2, AK1, ANKK1, ANXA1, AP2B1, APEX1, ARF4, ARHGEF11, ASAH1, ATP5C1, ATP6V1A, ATRX, BCAT1, BCCIP, BMS1, BPTF, BRCA1, C19orf80, C1QBP, CENPE, CFTR, CKAP4, CKB, CLPX, COL6A3, COPS3, COX5A, CPNE3, CRB2, CRYZ, CSDE1, CSK, CUL4A, CYCS, DBT, DDX6, DECR1, DGCR8, DRG1, EDC4, EEF1A2, EIF2A, EIF2S3, EIF3C, EIF3H, EIF3I, EIF5, EIF5A, EIF6, EPRS, ERBB2, ERCC6L2, ERP44, ESYT1,…
PRUNE2	GO:0007010	cytoskeleton organization	0.00107168	4.77363e-07	40	1337	ABI2, ACTR1A, ANLN, ANXA1, ARHGEF11, ARHGEF19, ARPC2, ATRX, BCCIP, BRCA1, CAPZB, CENPE, CLASP1, CNN2, DRG1, DYNC1H1, ELMO2, EPB41L2, FAT1, HSPA1A, IQGAP2, KIAA0101, KIF20A, MAP4, MYH11, MYH14, MYH9, NEFL, NPM1, PFN2, RAE1, SPICE1, STARD9, STIL, SYNE2, TLN2, UVRAG, VPS4A, XIRP2, XPO1
PSMC1	GO:0031146	SCF-dependent proteasomal ubiquitin-dependent protein catabolic process	0.00108533	4.83445e-07	10	97	CUL4A, FBXL2, PSMA4, PSMB1, PSMB6, PSMC1, PSMC2, PSMC3, PSMD2, PSMD6
HIST2H3A	GO:0043488	regulation of mRNA stability	0.00113221	5.04324e-07	13	177	APEX1, HSPA1A, NPM1, PSMA4, PSMB1, PSMB6, PSMC1, PSMC2, PSMC3, PSMD2, PSMD6, XPO1, YWHAB
HP1BP3	GO:0008104	protein localization	0.00125244	5.5788e-07	65	2759	ANLN, ANXA1, AP2B1, ARF4, ATP6V1A, ATRX, CFTR, COG2, CSK, DDX19B, DENND2A, EIF5A, EIF6, EPB41L2, ERBB2, FAM65A, GRPEL1, HSP90AB3P, HSP90AB4P, KIF1A, KIF20A, MAP4K4, MLH3, MSH2, MYH9, NCBP1, NPM1, NUCB1, OSBPL8, PARK7, PES1, POLR2D, RAB2A, RAB2B, RAE1, RPL15, RPL27A, RPL5, RPS10, RPS15, RPS16, RPS2, RPS7, SEC23B, SEC23IP, SEC24C, SMG1, STIL, STXBP1, SUPT6H, SYMPK, SYNE2, TLN2, TLR4, TOMM70A, TTC21…
SF3B4	GO:0032268	regulation of cellular protein metabolic process	0.00137607	6.1295e-07	62	2586	ATRX, BCCIP, BRCA1, C19orf80, C1QBP, CENPE, CLPX, COL6A3, CRB2, CSK, CYCS, EIF2A, EIF2S3, EIF3C, EIF3H, EIF5, EIF5A, EIF6, EPRS, ERBB2, HPX, HSP90AB3P, HSP90AB4P, HSPA1A, ITIH3, LIN28A, MAP4K4, MRE11A, MRPS27, MYH9, NCBP1, NCL, NPM1, NXN, OSBPL8, PA2G4, PARK7, PDCD4, PFN2, PKN1, PLXNB2, POLR2D, PPP4R4, PPP6R2, PSMC1, PSMC2, QARS, RAP1B, RPL5, RPS2, RPS6KA1, RPS7, SEPT4, SERPINB9, SHMT1, SUPT6H, S…
CAPZB	GO:0000086	G2/M transition of mitotic cell cycle	0.00140745	6.26927e-07	15	243	ACTR1A, BRCA1, CLASP1, DYNC1H1, MRE11A, PSMA4, PSMB1, PSMB6, PSMC1, PSMC2, PSMC3, PSMD2, PSMD6, VPS4A, YWHAG
MRPS27	GO:0045727	positive regulation of translation	0.00144939	6.4561e-07	11	125	C1QBP, EIF2S3, EIF3C, EIF5A, EIF6, ERBB2, LIN28A, MRPS27, NPM1, POLR2D, RPL5
SLC25A11	GO:0007164	establishment of tissue polarity	0.00144939	6.4561e-07	11	125	AP2B1, ARHGEF19, NPHP3, PSMA4, PSMB1, PSMB6, PSMC1, PSMC2, PSMC3, PSMD2, PSMD6
AP2B1	GO:0001736	establishment of planar polarity	0.00144939	6.4561e-07	11	125	AP2B1, ARHGEF19, NPHP3, PSMA4, PSMB1, PSMB6, PSMC1, PSMC2, PSMC3, PSMD2, PSMD6
DBT	GO:0006611	protein export from nucleus	0.00155621	6.9319e-07	13	182	DDX19B, EIF5A, EIF6, NCBP1, NPM1, PARK7, POLR2D, RAE1, RPS15, SMG1, SUPT6H, SYMPK, XPO1
DDX6	GO:0043487	regulation of RNA stability	0.00165631	7.37777e-07	13	183	APEX1, HSPA1A, NPM1, PSMA4, PSMB1, PSMB6, PSMC1, PSMC2, PSMC3, PSMD2, PSMD6, XPO1, YWHAB
CFTR	GO:0051246	regulation of protein metabolic process	0.00175522	7.81836e-07	66	2846	ATRX, BCCIP, BRCA1, C19orf80, C1QBP, CENPE, CLPX, COL6A3, CRB2, CSK, CUL4A, CYCS, EEF1A2, EIF2A, EIF2S3, EIF3C, EIF3H, EIF5, EIF5A, EIF6, EPRS, ERBB2, HPX, HSP90AB3P, HSP90AB4P, HSPA1A, ITIH3, LIN28A, MAP4K4, MRE11A, MRPS27, MYH9, NCBP1, NCL, NPM1, NXN, OSBPL8, PA2G4, PARK7, PDCD4, PFN2, PKN1, PLXNB2, POLR2D, PPP4R4, PPP6R2, PSMC1, PSMC2, PSMD2, QARS, RAP1B, RPL5, RPS2, RPS6KA1, RPS7, SEPT4, SERP…
DENND4B	GO:0010605	negative regulation of macromolecule metabolic process	0.00180991	8.06197e-07	64	2727	APEX1, ATRX, BPTF, BRCA1, C1QBP, COL6A3, CRB2, CSDE1, CSK, DDX6, DGCR8, EDC4, EIF6, EPRS, HIST2H3A, HSP90AB3P, HSP90AB4P, HSPA1A, ITIH3, LIN28A, LSM1, MRE11A, MSH2, NCBP1, NCL, NME1, NPM1, NXN, PA2G4, PARK7, PDCD4, PKN1, PNPT1, POLR2D, PPP4R4, PSMA4, PSMB1, PSMB6, PSMC1, PSMC2, PSMC3, PSMD2, PSMD6, QARS, RAE1, RPL15, RPL27A, RPL5, RPS10, RPS15, RPS16, RPS2, RPS6KA1, RPS7, SERPINB9, SHMT1, SMG1, S…
DGCR8	GO:0033238	regulation of cellular amine metabolic process	0.00194308	8.65512e-07	9	80	PARK7, PSMA4, PSMB1, PSMB6, PSMC1, PSMC2, PSMC3, PSMD2, PSMD6
LSM1	GO:0008152	metabolic process	0.00210822	9.39073e-07	186	11619	AASS, ABI2, ACACA, ACAD9, ACO2, ACP2, AK1, ANKK1, ANXA1, AP2B1, APEX1, ARF4, ARHGEF11, ASAH1, ATP5C1, ATP6V1A, ATRX, BCAT1, BCCIP, BMS1, BPTF, BRCA1, C19orf80, C1QBP, CENPE, CFTR, CKAP4, CKB, CLPX, COL6A3, COPS3, COX5A, CPNE3, CRB2, CRYZ, CSDE1, CSK, CUL4A, CYCS, DBT, DDX19B, DDX6, DECR1, DGCR8, DRG1, DYNC1H1, EDC4, EEF1A2, EIF2A, EIF2S3, EIF3C, EIF3H, EIF3I, EIF5, EIF5A, EIF6, EPRS, ERBB2, ERCC6…
SMG1	GO:0033036	macromolecule localization	0.00210835	9.3913e-07	70	3107	ACACA, ANLN, ANXA1, AP2B1, ARF4, ATP6V1A, ATRX, CFTR, COG2, CSK, DDX19B, DENND2A, EIF5A, EIF6, EPB41L2, EPRS, ERBB2, ESYT1, FAM65A, GRPEL1, HSP90AB3P, HSP90AB4P, KIF1A, KIF20A, MAP4K4, MLH3, MSH2, MYH9, NCBP1, NPM1, NUCB1, OSBPL8, PARK7, PES1, PNPT1, POLR2D, RAB2A, RAB2B, RAE1, RPL15, RPL27A, RPL5, RPS10, RPS15, RPS16, RPS2, RPS7, SEC23B, SEC23IP, SEC24C, SLC5A8, SMG1, STIL, STXBP1, SUPT6H, SYMPK…
MCM2	GO:0007052	mitotic spindle organization	0.00248471	1.10678e-06	10	106	BCCIP, CENPE, CLASP1, DRG1, DYNC1H1, HSPA1A, MAP4, RAE1, SPICE1, STIL
ACTR1A	GO:0044419	interspecies interaction between organisms	0.00249231	1.11016e-06	31	927	ABI2, AP2B1, C1QBP, CUL4A, DDX6, FBXL2, HPX, HSPA1A, KLC1, MRE11A, NPM1, POLR2D, PSMA4, PSMB1, PSMB6, PSMC3, RAE1, RPL15, RPL27A, RPL5, RPS10, RPS15, RPS16, RPS2, RPS7, SERPINB9, SUPT6H, UVRAG, VPS4A, XPO1, YWHAB
ZSWIM8	GO:1902850	microtubule cytoskeleton organization involved in mitosis	0.0024999	1.11354e-06	11	132	ACTR1A, BCCIP, CENPE, CLASP1, DRG1, DYNC1H1, HSPA1A, MAP4, RAE1, SPICE1, STIL
PRPF8	GO:0051168	nuclear export	0.00402414	1.79249e-06	13	198	DDX19B, EIF5A, EIF6, NCBP1, NPM1, PARK7, POLR2D, RAE1, RPS15, SMG1, SUPT6H, SYMPK, XPO1
EIF6	GO:0070925	organelle assembly	0.00411323	1.83217e-06	29	853	ACTR1A, ANLN, BCCIP, BRCA1, C1QBP, CCDC136, CENPE, CLASP1, DDX6, DRG1, DYNC1H1, EIF2A, EIF6, HSPA1A, MAP4, MYH11, NPHP3, NPM1, RPL5, RPS10, RPS15, SPG11, SPICE1, STARD9, STIL, SYNE2, VPS4A, WDR19, YWHAG
DENND2A	GO:0050657	nucleic acid transport	0.00425683	1.89614e-06	13	199	DDX19B, EIF5A, EIF6, NCBP1, NPM1, PNPT1, POLR2D, RAE1, RPS15, SMG1, SUPT6H, SYMPK, XPO1
CRYZ	GO:0050658	RNA transport	0.00425683	1.89614e-06	13	199	DDX19B, EIF5A, EIF6, NCBP1, NPM1, PNPT1, POLR2D, RAE1, RPS15, SMG1, SUPT6H, SYMPK, XPO1
EIF2A	GO:0042254	ribosome biogenesis	0.00428962	1.91074e-06	16	301	BMS1, C1QBP, CUL4A, EIF2A, EIF6, NOP56, NPM1, PA2G4, PES1, RPL5, RPS10, RPS15, RPS16, RPS2, RPS7, XPO1
VPS4A	GO:0010629	negative regulation of gene expression	0.00465694	2.07436e-06	48	1858	APEX1, ATRX, BPTF, BRCA1, C1QBP, CSDE1, DDX6, DGCR8, EDC4, EIF6, EPRS, HIST2H3A, HSPA1A, LIN28A, LSM1, NCBP1, NCL, NME1, NPM1, PA2G4, PARK7, PDCD4, PNPT1, POLR2D, PSMA4, PSMB1, PSMB6, PSMC1, PSMC2, PSMC3, PSMD2, PSMD6, QARS, RAE1, RPL15, RPL27A, RPL5, RPS10, RPS15, RPS16, RPS2, RPS7, SHMT1, SMG1, TAGLN3, TLE1, XPO1, YWHAB
NOP56	GO:0051236	establishment of RNA localization	0.00502831	2.23978e-06	13	202	DDX19B, EIF5A, EIF6, NCBP1, NPM1, PNPT1, POLR2D, RAE1, RPS15, SMG1, SUPT6H, SYMPK, XPO1
EIF5	GO:0010565	regulation of cellular ketone metabolic process	0.00505273	2.25066e-06	12	171	ANXA1, BRCA1, EIF6, PARK7, PSMA4, PSMB1, PSMB6, PSMC1, PSMC2, PSMC3, PSMD2, PSMD6
PNPT1	GO:0001738	morphogenesis of a polarized epithelium	0.00514344	2.29106e-06	11	142	AP2B1, ARHGEF19, NPHP3, PSMA4, PSMB1, PSMB6, PSMC1, PSMC2, PSMC3, PSMD2, PSMD6
UBXN7	GO:0009056	catabolic process	0.0057837	2.57626e-06	61	2637	AASS, AP2B1, APEX1, ASAH1, ATP6V1A, BCAT1, CLPX, COPS3, CRYZ, CSDE1, CUL4A, DBT, DDX6, DECR1, EDC4, EEF1A2, EIF6, FBXL2, HSP90AB3P, HSP90AB4P, HSPA1A, HSPG2, ITGB4, LIN28A, LSM1, NCBP1, NPM1, PARK7, PEPD, PNPT1, POLR2D, PRUNE2, PSMA4, PSMB1, PSMB6, PSMC1, PSMC2, PSMC3, PSMD2, PSMD6, PYGB, RAE1, RPL15, RPL27A, RPL5, RPS10, RPS15, RPS16, RPS2, RPS7, SHMT1, SMG1, TET2, TOMM70A, UVRAG, VPS13A, VPS13D…
GARS	GO:0015031	protein transport	0.00606163	2.70006e-06	50	1990	ANXA1, AP2B1, ARF4, ATP6V1A, CFTR, COG2, CSK, DDX19B, DENND2A, EIF5A, EIF6, ERBB2, FAM65A, GRPEL1, KIF1A, KIF20A, MAP4K4, MYH9, NCBP1, NPM1, NUCB1, PARK7, POLR2D, RAB2A, RAB2B, RAE1, RPL15, RPL27A, RPL5, RPS10, RPS15, RPS16, RPS2, RPS7, SEC23B, SEC23IP, SEC24C, SMG1, STXBP1, SUPT6H, SYMPK, TLR4, TOMM70A, VPS13A, VPS13D, VPS26A, VPS4A, XPO1, YWHAB, YWHAG
ACACA	GO:0000226	microtubule cytoskeleton organization	0.00751862	3.34905e-06	22	557	ACTR1A, ATRX, BCCIP, BRCA1, CENPE, CLASP1, DRG1, DYNC1H1, HSPA1A, KIAA0101, KIF20A, MAP4, MYH9, NEFL, NPM1, RAE1, SPICE1, STARD9, STIL, SYNE2, UVRAG, XPO1
SYNE2	GO:1905330	regulation of morphogenesis of an epithelium	0.00813488	3.62355e-06	12	179	AP2B1, ARHGEF19, CLASP1, NPHP3, PSMA4, PSMB1, PSMB6, PSMC1, PSMC2, PSMC3, PSMD2, PSMD6
KRT1	GO:0000184	nuclear-transcribed mRNA catabolic process, nonsense-mediated decay	0.00834082	3.71529e-06	10	121	NCBP1, RPL15, RPL27A, RPL5, RPS10, RPS15, RPS16, RPS2, RPS7, SMG1
BTF3L4	GO:1901575	organic substance catabolic process	0.0087528	3.8988e-06	53	2191	AASS, AP2B1, APEX1, ASAH1, BCAT1, CLPX, COPS3, CSDE1, CUL4A, DBT, DDX6, DECR1, EDC4, EEF1A2, EIF6, FBXL2, HSP90AB3P, HSP90AB4P, HSPA1A, HSPG2, LIN28A, LSM1, NCBP1, NPM1, PARK7, PNPT1, POLR2D, PRUNE2, PSMA4, PSMB1, PSMB6, PSMC1, PSMC2, PSMC3, PSMD2, PSMD6, PYGB, RAE1, RPL15, RPL27A, RPL5, RPS10, RPS15, RPS16, RPS2, RPS7, SHMT1, SMG1, TET2, UVRAG, VPS4A, XPO1, YWHAB
ACO2	GO:1902036	regulation of hematopoietic stem cell differentiation	0.00877145	3.9071e-06	8	72	PSMA4, PSMB1, PSMB6, PSMC1, PSMC2, PSMC3, PSMD2, PSMD6
RAB2B	GO:0034250	positive regulation of cellular amide metabolic process	0.00877729	3.90971e-06	11	150	C1QBP, EIF2S3, EIF3C, EIF5A, EIF6, ERBB2, LIN28A, MRPS27, NPM1, POLR2D, RPL5
NCL	GO:0035567	non-canonical Wnt signaling pathway	0.00936088	4.16966e-06	11	151	AP2B1, ARHGEF19, NPHP3, PSMA4, PSMB1, PSMB6, PSMC1, PSMC2, PSMC3, PSMD2, PSMD6
DDX19B	GO:0002474	antigen processing and presentation of peptide antigen via MHC class I	0.0099071	4.41296e-06	9	97	PSMA4, PSMB1, PSMB6, PSMC1, PSMC2, PSMC3, PSMD2, PSMD6, SEC24C
ANKFY1
PSMB6
SEC24C
PLXNB2
PES1
EIF5A
CUL4A
KRT10
MYH11
PFDN6
OSBPL8
LIN28A
APEX1
SPICE1
STARD9
PFN2
FARSB
TCOF1
PSMA4
MSH2
FERMT3
STIL
KIAA0101
RPS6KC1
RYR1
VCL
HSP90AB4P
DRG1
C19orf68
KIF1A
KLC1
MCM3
PSD
MAP4
NPM1
TRIO
EPB41L2
UROD
PRCP
CGN
TSSK4
XIRP2
SEC23IP
MPRIP
SUPT6H
ANKK1
CLPX
TLN2
AASS
C19orf80
ZNF638
PKN1
C1orf123
RIC8B
RAB2A
TPP2
EMC1
COG2
VPS26A
ERBB2
KIF20A
YWHAG
HSDL2
SHMT1
COPS3
YWHAB
PPP4R4
SEPT4
F5
ITIH3
TLR4
CPNE3
EDC4
ERCC6L2
MLH3
KIRREL3
SDHA
NDUFS1
MRC2
NCAPD3
MRE11A
CENPE
PRIM2
SPG11
SYMPK
FBXL2
CLASP1
GMPS
GNA13
FAM65A
SCYL2
ATRX
TTC21A
ATP6V1A
DSCAML1
MYH15
NAA15
FAM49B
BCCIP
BPTF
FAT1
ANXA1
ELMO2
WDR19
HSPG2
IQGAP2
NXN
CCDC146
ARHGEF19
ACAD9
MRPS22
STXBP1
FANCD2
PARK7
TP53I3
MAP4K4
RBM20
HIST2H2AA3
UVRAG
SAMD9
SEC23B
SERPINB9
CNN2
LBR
BRCA1
RPS15
NME1
MIS18BP1
TBCB
METTL25
NEK9
GUCY1B3
VPS13D

## Sheet: IAV
Upregulated genes*	GOID	TERM	CORRECTED_PVALUE	UNCORRECTED_PVALUE	NUM_LIST_ANNOTATIONS	NUM_BG_ANNOTATIONS	ANNOTATED_GENES
PSMA8	GO:0006614	SRP-dependent cotranslational protein targeting to membrane	1.48777e-90	5.02794e-94	64	96	RPL10A, RPL11, RPL12, RPL13, RPL13A, RPL14, RPL15, RPL17, RPL18, RPL18A, RPL19, RPL23, RPL23A, RPL24, RPL27, RPL27A, RPL28, RPL29, RPL3, RPL30, RPL31, RPL34, RPL35, RPL35A, RPL36, RPL36A, RPL37, RPL37A, RPL38, RPL4, RPL5, RPL6, RPL7, RPL7A, RPLP2, RPS10, RPS11, RPS12, RPS13, RPS15, RPS15A, RPS16, RPS18, RPS19, RPS2, RPS20, RPS21, RPS23, RPS24, RPS25, RPS26, RPS27, RPS3, RPS3A, RPS4X, RPS4Y1, RPS5…
YWHAQ	GO:0006613	cotranslational protein targeting to membrane	2.5418e-88	8.59008e-92	64	101	RPL10A, RPL11, RPL12, RPL13, RPL13A, RPL14, RPL15, RPL17, RPL18, RPL18A, RPL19, RPL23, RPL23A, RPL24, RPL27, RPL27A, RPL28, RPL29, RPL3, RPL30, RPL31, RPL34, RPL35, RPL35A, RPL36, RPL36A, RPL37, RPL37A, RPL38, RPL4, RPL5, RPL6, RPL7, RPL7A, RPLP2, RPS10, RPS11, RPS12, RPS13, RPS15, RPS15A, RPS16, RPS18, RPS19, RPS2, RPS20, RPS21, RPS23, RPS24, RPS25, RPS26, RPS27, RPS3, RPS3A, RPS4X, RPS4Y1, RPS5…
YWHAZ	GO:0072599	establishment of protein localization to endoplasmic reticulum	1.01968e-87	3.44605e-91	66	113	HSPA5, RPL10A, RPL11, RPL12, RPL13, RPL13A, RPL14, RPL15, RPL17, RPL18, RPL18A, RPL19, RPL23, RPL23A, RPL24, RPL27, RPL27A, RPL28, RPL29, RPL3, RPL30, RPL31, RPL34, RPL35, RPL35A, RPL36, RPL36A, RPL37, RPL37A, RPL38, RPL4, RPL5, RPL6, RPL7, RPL7A, RPLP2, RPS10, RPS11, RPS12, RPS13, RPS15, RPS15A, RPS16, RPS18, RPS19, RPS2, RPS20, RPS21, RPS23, RPS24, RPS25, RPS26, RPS27, RPS3, RPS3A, RPS4X, RPS4Y…
HLA-A	GO:0045047	protein targeting to ER	3.54337e-87	1.19749e-90	65	109	HSPA5, RPL10A, RPL11, RPL12, RPL13, RPL13A, RPL14, RPL15, RPL17, RPL18, RPL18A, RPL19, RPL23, RPL23A, RPL24, RPL27, RPL27A, RPL28, RPL29, RPL3, RPL30, RPL31, RPL34, RPL35, RPL35A, RPL36, RPL36A, RPL37, RPL37A, RPL38, RPL4, RPL5, RPL6, RPL7, RPL7A, RPLP2, RPS10, RPS11, RPS12, RPS13, RPS15, RPS15A, RPS16, RPS18, RPS19, RPS2, RPS20, RPS21, RPS23, RPS24, RPS25, RPS26, RPS27, RPS3, RPS3A, RPS4X, RPS4Y…
HLA-B	GO:0000184	nuclear-transcribed mRNA catabolic process, nonsense-mediated decay	6.83183e-85	2.30883e-88	66	121	EIF4A3, PPP2R1A, PPP2R2A, RPL10A, RPL11, RPL12, RPL13, RPL13A, RPL14, RPL15, RPL17, RPL18, RPL18A, RPL19, RPL23, RPL23A, RPL24, RPL27, RPL27A, RPL28, RPL29, RPL3, RPL30, RPL31, RPL34, RPL35, RPL35A, RPL36, RPL36A, RPL37, RPL37A, RPL38, RPL4, RPL5, RPL6, RPL7, RPL7A, RPLP2, RPS10, RPS11, RPS12, RPS13, RPS15, RPS15A, RPS16, RPS18, RPS19, RPS2, RPS20, RPS21, RPS23, RPS24, RPS25, RPS26, RPS27, RPS3, …
PPP2R1A	GO:0070972	protein localization to endoplasmic reticulum	5.19158e-80	1.7545e-83	66	137	HSPA5, RPL10A, RPL11, RPL12, RPL13, RPL13A, RPL14, RPL15, RPL17, RPL18, RPL18A, RPL19, RPL23, RPL23A, RPL24, RPL27, RPL27A, RPL28, RPL29, RPL3, RPL30, RPL31, RPL34, RPL35, RPL35A, RPL36, RPL36A, RPL37, RPL37A, RPL38, RPL4, RPL5, RPL6, RPL7, RPL7A, RPLP2, RPS10, RPS11, RPS12, RPS13, RPS15, RPS15A, RPS16, RPS18, RPS19, RPS2, RPS20, RPS21, RPS23, RPS24, RPS25, RPS26, RPS27, RPS3, RPS3A, RPS4X, RPS4Y…
PPP2R2A	GO:0016071	mRNA metabolic process	1.57624e-76	5.32693e-80	117	843	ACIN1, ALYREF, CHERP, DDX23, DDX5, DHX15, DHX16, EIF4A3, FLNA, HNRNPA1, HNRNPA1L2, HNRNPA3, HNRNPC, HNRNPK, HNRNPM, HNRNPU, HSPA1A, HSPA8, LSM2, PCBP1, PPP2R1A, PPP2R2A, PRPF19, PRPF40A, PRPF8, PSMA1, PSMA4, PSMA5, PSMA8, PSMB1, PSMB3, PSMD12, PSMD13, PSMD14, PSMD2, PSMD4, PSME3, RBM25, RPL10A, RPL11, RPL12, RPL13, RPL13A, RPL14, RPL15, RPL17, RPL18, RPL18A, RPL19, RPL23, RPL23A, RPL24, RPL27, RP…
ACADVL	GO:0006402	mRNA catabolic process	7.14958e-76	2.41621e-79	87	364	DDX5, EIF4A3, HNRNPC, HNRNPM, HNRNPU, HSPA1A, HSPA8, LSM2, PPP2R1A, PPP2R2A, PSMA1, PSMA4, PSMA5, PSMA8, PSMB1, PSMB3, PSMD12, PSMD13, PSMD14, PSMD2, PSMD4, PSME3, RPL10A, RPL11, RPL12, RPL13, RPL13A, RPL14, RPL15, RPL17, RPL18, RPL18A, RPL19, RPL23, RPL23A, RPL24, RPL27, RPL27A, RPL28, RPL29, RPL3, RPL30, RPL31, RPL34, RPL35, RPL35A, RPL36, RPL36A, RPL37, RPL37A, RPL38, RPL4, RPL5, RPL6, RPL7, R…
ACIN1	GO:0006401	RNA catabolic process	3.24762e-72	1.09754e-75	87	398	DDX5, EIF4A3, HNRNPC, HNRNPM, HNRNPU, HSPA1A, HSPA8, LSM2, PPP2R1A, PPP2R2A, PSMA1, PSMA4, PSMA5, PSMA8, PSMB1, PSMB3, PSMD12, PSMD13, PSMD14, PSMD2, PSMD4, PSME3, RPL10A, RPL11, RPL12, RPL13, RPL13A, RPL14, RPL15, RPL17, RPL18, RPL18A, RPL19, RPL23, RPL23A, RPL24, RPL27, RPL27A, RPL28, RPL29, RPL3, RPL30, RPL31, RPL34, RPL35, RPL35A, RPL36, RPL36A, RPL37, RPL37A, RPL38, RPL4, RPL5, RPL6, RPL7, R…
ACLY	GO:0034655	nucleobase-containing compound catabolic process	1.23363e-69	4.16907e-73	101	649	ACAT1, ALDOA, ALDOC, DDX5, EIF4A3, ENO1, GAPDH, GPI, GPX1, HK1, HNRNPC, HNRNPM, HNRNPU, HSPA1A, HSPA8, LDHA, LSM2, PFKP, PGAM1, PGK1, PKM, PPP2R1A, PPP2R2A, PSMA1, PSMA4, PSMA5, PSMA8, PSMB1, PSMB3, PSMD12, PSMD13, PSMD14, PSMD2, PSMD4, PSME3, RPL10A, RPL11, RPL12, RPL13, RPL13A, RPL14, RPL15, RPL17, RPL18, RPL18A, RPL19, RPL23, RPL23A, RPL24, RPL27, RPL27A, RPL28, RPL29, RPL3, RPL30, RPL31, RPL3…
NDUFAB1	GO:0000956	nuclear-transcribed mRNA catabolic process	1.55104e-68	5.24177e-72	68	207	DDX5, EIF4A3, LSM2, PPP2R1A, PPP2R2A, RPL10A, RPL11, RPL12, RPL13, RPL13A, RPL14, RPL15, RPL17, RPL18, RPL18A, RPL19, RPL23, RPL23A, RPL24, RPL27, RPL27A, RPL28, RPL29, RPL3, RPL30, RPL31, RPL34, RPL35, RPL35A, RPL36, RPL36A, RPL37, RPL37A, RPL38, RPL4, RPL5, RPL6, RPL7, RPL7A, RPLP2, RPS10, RPS11, RPS12, RPS13, RPS15, RPS15A, RPS16, RPS18, RPS19, RPS2, RPS20, RPS21, RPS23, RPS24, RPS25, RPS26, R…
ACSL3	GO:0006612	protein targeting to membrane	2.25153e-67	7.6091e-71	66	195	CHP1, HSPA5, RPL10A, RPL11, RPL12, RPL13, RPL13A, RPL14, RPL15, RPL17, RPL18, RPL18A, RPL19, RPL23, RPL23A, RPL24, RPL27, RPL27A, RPL28, RPL29, RPL3, RPL30, RPL31, RPL34, RPL35, RPL35A, RPL36, RPL36A, RPL37, RPL37A, RPL38, RPL4, RPL5, RPL6, RPL7, RPL7A, RPLP2, RPS10, RPS11, RPS12, RPS13, RPS15, RPS15A, RPS16, RPS18, RPS19, RPS2, RPS20, RPS21, RPS23, RPS24, RPS25, RPS26, RPS27, RPS3, RPS3A, RPS4X,…
ACTB	GO:0019083	viral transcription	2.27808e-67	7.69883e-71	64	177	HDAC1, RPL10A, RPL11, RPL12, RPL13, RPL13A, RPL14, RPL15, RPL17, RPL18, RPL18A, RPL19, RPL23, RPL23A, RPL24, RPL27, RPL27A, RPL28, RPL29, RPL3, RPL30, RPL31, RPL34, RPL35, RPL35A, RPL36, RPL36A, RPL37, RPL37A, RPL38, RPL4, RPL5, RPL6, RPL7, RPL7A, RPLP2, RPS10, RPS11, RPS12, RPS13, RPS15, RPS15A, RPS16, RPS18, RPS19, RPS2, RPS20, RPS21, RPS23, RPS24, RPS25, RPS26, RPS27, RPS3, RPS3A, RPS4X, RPS4Y…
ACTN1	GO:0046700	heterocycle catabolic process	1.79512e-66	6.06665e-70	101	697	ACAT1, ALDOA, ALDOC, DDX5, EIF4A3, ENO1, GAPDH, GPI, GPX1, HK1, HNRNPC, HNRNPM, HNRNPU, HSPA1A, HSPA8, LDHA, LSM2, PFKP, PGAM1, PGK1, PKM, PPP2R1A, PPP2R2A, PSMA1, PSMA4, PSMA5, PSMA8, PSMB1, PSMB3, PSMD12, PSMD13, PSMD14, PSMD2, PSMD4, PSME3, RPL10A, RPL11, RPL12, RPL13, RPL13A, RPL14, RPL15, RPL17, RPL18, RPL18A, RPL19, RPL23, RPL23A, RPL24, RPL27, RPL27A, RPL28, RPL29, RPL3, RPL30, RPL31, RPL3…
ACTN4	GO:0044270	cellular nitrogen compound catabolic process	2.07618e-66	7.01651e-70	101	698	ACAT1, ALDOA, ALDOC, DDX5, EIF4A3, ENO1, GAPDH, GPI, GPX1, HK1, HNRNPC, HNRNPM, HNRNPU, HSPA1A, HSPA8, LDHA, LSM2, PFKP, PGAM1, PGK1, PKM, PPP2R1A, PPP2R2A, PSMA1, PSMA4, PSMA5, PSMA8, PSMB1, PSMB3, PSMD12, PSMD13, PSMD14, PSMD2, PSMD4, PSME3, RPL10A, RPL11, RPL12, RPL13, RPL13A, RPL14, RPL15, RPL17, RPL18, RPL18A, RPL19, RPL23, RPL23A, RPL24, RPL27, RPL27A, RPL28, RPL29, RPL3, RPL30, RPL31, RPL3…
ADAM10	GO:0019439	aromatic compound catabolic process	1.78806e-65	6.04278e-69	101	713	ACAT1, ALDOA, ALDOC, DDX5, EIF4A3, ENO1, GAPDH, GPI, GPX1, HK1, HNRNPC, HNRNPM, HNRNPU, HSPA1A, HSPA8, LDHA, LSM2, PFKP, PGAM1, PGK1, PKM, PPP2R1A, PPP2R2A, PSMA1, PSMA4, PSMA5, PSMA8, PSMB1, PSMB3, PSMD12, PSMD13, PSMD14, PSMD2, PSMD4, PSME3, RPL10A, RPL11, RPL12, RPL13, RPL13A, RPL14, RPL15, RPL17, RPL18, RPL18A, RPL19, RPL23, RPL23A, RPL24, RPL27, RPL27A, RPL28, RPL29, RPL3, RPL30, RPL31, RPL3…
SLC25A4	GO:0019080	viral gene expression	7.48788e-65	2.53054e-68	64	191	HDAC1, RPL10A, RPL11, RPL12, RPL13, RPL13A, RPL14, RPL15, RPL17, RPL18, RPL18A, RPL19, RPL23, RPL23A, RPL24, RPL27, RPL27A, RPL28, RPL29, RPL3, RPL30, RPL31, RPL34, RPL35, RPL35A, RPL36, RPL36A, RPL37, RPL37A, RPL38, RPL4, RPL5, RPL6, RPL7, RPL7A, RPLP2, RPS10, RPS11, RPS12, RPS13, RPS15, RPS15A, RPS16, RPS18, RPS19, RPS2, RPS20, RPS21, RPS23, RPS24, RPS25, RPS26, RPS27, RPS3, RPS3A, RPS4X, RPS4Y…
SLC25A5	GO:1901361	organic cyclic compound catabolic process	1.94847e-63	6.5849e-67	101	747	ACAT1, ALDOA, ALDOC, DDX5, EIF4A3, ENO1, GAPDH, GPI, GPX1, HK1, HNRNPC, HNRNPM, HNRNPU, HSPA1A, HSPA8, LDHA, LSM2, PFKP, PGAM1, PGK1, PKM, PPP2R1A, PPP2R2A, PSMA1, PSMA4, PSMA5, PSMA8, PSMB1, PSMB3, PSMD12, PSMD13, PSMD14, PSMD2, PSMD4, PSME3, RPL10A, RPL11, RPL12, RPL13, RPL13A, RPL14, RPL15, RPL17, RPL18, RPL18A, RPL19, RPL23, RPL23A, RPL24, RPL27, RPL27A, RPL28, RPL29, RPL3, RPL30, RPL31, RPL3…
SLC25A6	GO:0006413	translational initiation	1.35471e-62	4.57827e-66	63	195	RPL10A, RPL11, RPL12, RPL13, RPL13A, RPL14, RPL15, RPL17, RPL18, RPL18A, RPL19, RPL23, RPL23A, RPL24, RPL27, RPL27A, RPL28, RPL29, RPL3, RPL30, RPL31, RPL34, RPL35, RPL35A, RPL36, RPL36A, RPL37, RPL37A, RPL38, RPL4, RPL5, RPL6, RPL7, RPL7A, RPLP2, RPS10, RPS11, RPS12, RPS13, RPS15, RPS15A, RPS16, RPS18, RPS19, RPS2, RPS20, RPS21, RPS23, RPS24, RPS25, RPS26, RPS27, RPS3, RPS3A, RPS4X, RPS4Y1, RPS5…
ALDH1A3	GO:0090150	establishment of protein localization to membrane	6.83027e-59	2.3083e-62	72	327	ACSL3, CHP1, HSP90AA1, HSPA4, HSPA5, KRT18, RPL10A, RPL11, RPL12, RPL13, RPL13A, RPL14, RPL15, RPL17, RPL18, RPL18A, RPL19, RPL23, RPL23A, RPL24, RPL27, RPL27A, RPL28, RPL29, RPL3, RPL30, RPL31, RPL34, RPL35, RPL35A, RPL36, RPL36A, RPL37, RPL37A, RPL38, RPL4, RPL5, RPL6, RPL7, RPL7A, RPLP2, RPS10, RPS11, RPS12, RPS13, RPS15, RPS15A, RPS16, RPS18, RPS19, RPS2, RPS20, RPS21, RPS23, RPS24, RPS25, RP…
ALDH9A1	GO:0044403	symbiont process	1.52078e-58	5.13952e-62	103	880	ALYREF, ARF1, CAV1, CDC42, CFL1, CTNNB1, CTNND1, CTSB, DDX5, F11R, FN1, GAPDH, GPX1, GSN, HDAC1, HNRNPA1, HNRNPK, HSP90AB1, HSPA1A, HSPA8, IQGAP1, ITGA2, ITGA5, ITGB1, ITGB6, KRT18, MSN, PC, PCBP1, PSMA4, PSMB1, PSMB3, RAC1, RHOA, RPL10A, RPL11, RPL12, RPL13, RPL13A, RPL14, RPL15, RPL17, RPL18, RPL18A, RPL19, RPL23, RPL23A, RPL24, RPL27, RPL27A, RPL28, RPL29, RPL3, RPL30, RPL31, RPL34, RPL35, RPL…
ALDOA	GO:0016032	viral process	1.04983e-56	3.54791e-60	99	830	ALYREF, ARF1, CAV1, CDC42, CFL1, CTNNB1, CTSB, DDX5, F11R, GSN, HDAC1, HNRNPA1, HNRNPK, HSP90AB1, HSPA1A, HSPA8, IQGAP1, ITGA2, ITGA5, ITGB1, ITGB6, KRT18, MSN, PC, PCBP1, PSMA4, PSMB1, PSMB3, RAC1, RHOA, RPL10A, RPL11, RPL12, RPL13, RPL13A, RPL14, RPL15, RPL17, RPL18, RPL18A, RPL19, RPL23, RPL23A, RPL24, RPL27, RPL27A, RPL28, RPL29, RPL3, RPL30, RPL31, RPL34, RPL35, RPL35A, RPL36, RPL36A, RPL37,…
ALDOC	GO:0044419	interspecies interaction between organisms	2.69347e-56	9.10264e-60	103	927	ALYREF, ARF1, CAV1, CDC42, CFL1, CTNNB1, CTNND1, CTSB, DDX5, F11R, FN1, GAPDH, GPX1, GSN, HDAC1, HNRNPA1, HNRNPK, HSP90AB1, HSPA1A, HSPA8, IQGAP1, ITGA2, ITGA5, ITGB1, ITGB6, KRT18, MSN, PC, PCBP1, PSMA4, PSMB1, PSMB3, RAC1, RHOA, RPL10A, RPL11, RPL12, RPL13, RPL13A, RPL14, RPL15, RPL17, RPL18, RPL18A, RPL19, RPL23, RPL23A, RPL24, RPL27, RPL27A, RPL28, RPL29, RPL3, RPL30, RPL31, RPL34, RPL35, RPL…
ARPC1B	GO:0072657	protein localization to membrane	6.04199e-54	2.0419e-57	86	617	ACSL3, ACTB, ADAM10, CAV1, CHP1, CLTC, CRKL, EZR, F11R, FLNA, GSN, HSP90AA1, HSPA4, HSPA5, ITGA3, ITGB1, JUP, KRT18, RAP1A, RDX, RPL10A, RPL11, RPL12, RPL13, RPL13A, RPL14, RPL15, RPL17, RPL18, RPL18A, RPL19, RPL23, RPL23A, RPL24, RPL27, RPL27A, RPL28, RPL29, RPL3, RPL30, RPL31, RPL34, RPL35, RPL35A, RPL36, RPL36A, RPL37, RPL37A, RPL38, RPL4, RPL5, RPL6, RPL7, RPL7A, RPLP2, RPS10, RPS11, RPS12, R…
ARF1	GO:0006605	protein targeting	1.56533e-52	5.29007e-56	74	428	CHP1, HSP90AA1, HSPA1L, HSPA4, HSPA5, HSPA8, RPL10A, RPL11, RPL12, RPL13, RPL13A, RPL14, RPL15, RPL17, RPL18, RPL18A, RPL19, RPL23, RPL23A, RPL24, RPL27, RPL27A, RPL28, RPL29, RPL3, RPL30, RPL31, RPL34, RPL35, RPL35A, RPL36, RPL36A, RPL37, RPL37A, RPL38, RPL4, RPL5, RPL6, RPL7, RPL7A, RPLP2, RPS10, RPS11, RPS12, RPS13, RPS15, RPS15A, RPS16, RPS18, RPS19, RPS2, RPS20, RPS21, RPS23, RPS24, RPS25, R…
ARPC2	GO:0072594	establishment of protein localization to organelle	1.22266e-51	4.132e-55	80	543	CHP1, FLNA, HK1, HSP90AA1, HSPA1L, HSPA4, HSPA5, HSPA8, JUP, LMNA, RPL10A, RPL11, RPL12, RPL13, RPL13A, RPL14, RPL15, RPL17, RPL18, RPL18A, RPL19, RPL23, RPL23A, RPL24, RPL27, RPL27A, RPL28, RPL29, RPL3, RPL30, RPL31, RPL34, RPL35, RPL35A, RPL36, RPL36A, RPL37, RPL37A, RPL38, RPL4, RPL5, RPL6, RPL7, RPL7A, RPLP2, RPS10, RPS11, RPS12, RPS13, RPS15, RPS15A, RPS16, RPS18, RPS19, RPS2, RPS20, RPS21, …
ARPC3	GO:0006412	translation	5.61709e-47	1.89831e-50	81	642	CALR, CYFIP1, DARS, EIF4A3, EPRS, GAPDH, GARS, HARS, IARS2, ITGA2, NCL, RHOA, RPL10A, RPL11, RPL12, RPL13, RPL13A, RPL14, RPL15, RPL17, RPL18, RPL18A, RPL19, RPL23, RPL23A, RPL24, RPL26L1, RPL27, RPL27A, RPL28, RPL29, RPL3, RPL30, RPL31, RPL34, RPL35, RPL35A, RPL36, RPL36A, RPL37, RPL37A, RPL38, RPL3L, RPL4, RPL5, RPL6, RPL7, RPL7A, RPLP0P6, RPLP2, RPS10, RPS11, RPS12, RPS13, RPS15, RPS15A, RPS16…
ARPC4	GO:0043043	peptide biosynthetic process	1.13369e-45	3.83134e-49	81	667	CALR, CYFIP1, DARS, EIF4A3, EPRS, GAPDH, GARS, HARS, IARS2, ITGA2, NCL, RHOA, RPL10A, RPL11, RPL12, RPL13, RPL13A, RPL14, RPL15, RPL17, RPL18, RPL18A, RPL19, RPL23, RPL23A, RPL24, RPL26L1, RPL27, RPL27A, RPL28, RPL29, RPL3, RPL30, RPL31, RPL34, RPL35, RPL35A, RPL36, RPL36A, RPL37, RPL37A, RPL38, RPL3L, RPL4, RPL5, RPL6, RPL7, RPL7A, RPLP0P6, RPLP2, RPS10, RPS11, RPS12, RPS13, RPS15, RPS15A, RPS16…
ARPC5	GO:0006518	peptide metabolic process	1.29695e-45	4.38306e-49	88	821	ADAM10, CALR, CYFIP1, DARS, EIF4A3, EPRS, G6PD, GAPDH, GARS, GPX1, HARS, HSP90AA1, HSPA8, IARS2, ITGA2, NCL, PARK7, RHOA, RPL10A, RPL11, RPL12, RPL13, RPL13A, RPL14, RPL15, RPL17, RPL18, RPL18A, RPL19, RPL23, RPL23A, RPL24, RPL26L1, RPL27, RPL27A, RPL28, RPL29, RPL3, RPL30, RPL31, RPL34, RPL35, RPL35A, RPL36, RPL36A, RPL37, RPL37A, RPL38, RPL3L, RPL4, RPL5, RPL6, RPL7, RPL7A, RPLP0P6, RPLP2, RPS1…
ATP1A1	GO:0044265	cellular macromolecule catabolic process	9.14414e-45	3.09028e-48	101	1166	CAV1, CLTC, CTNNB1, CTSB, DDX5, EIF4A3, EZR, GPX1, HNRNPC, HNRNPM, HNRNPU, HSP90AA1, HSP90AB1, HSPA1A, HSPA5, HSPA8, LSM2, MSN, PARK7, PPP2R1A, PPP2R2A, PRPF19, PSMA1, PSMA4, PSMA5, PSMA8, PSMB1, PSMB3, PSMD12, PSMD13, PSMD14, PSMD2, PSMD4, PSME3, RDX, RPL10A, RPL11, RPL12, RPL13, RPL13A, RPL14, RPL15, RPL17, RPL18, RPL18A, RPL19, RPL23, RPL23A, RPL24, RPL27, RPL27A, RPL28, RPL29, RPL3, RPL30, RP…
ATP2A1	GO:0043603	cellular amide metabolic process	7.43675e-44	2.51327e-47	97	1086	ACAT1, ACLY, ACSL3, ADAM10, CALR, CYFIP1, DARS, DLST, EIF4A3, EPRS, G6PD, GAPDH, GARS, GPX1, HARS, HSP90AA1, HSPA8, IARS2, ITGA2, NCL, PARK7, PC, PDHA1, PGAM1, PPP2R1A, RHOA, RPL10A, RPL11, RPL12, RPL13, RPL13A, RPL14, RPL15, RPL17, RPL18, RPL18A, RPL19, RPL23, RPL23A, RPL24, RPL26L1, RPL27, RPL27A, RPL28, RPL29, RPL3, RPL30, RPL31, RPL34, RPL35, RPL35A, RPL36, RPL36A, RPL37, RPL37A, RPL38, RPL3L…
ATP2A2	GO:0033365	protein localization to organelle	1.31878e-43	4.45684e-47	90	916	ADAM10, CALR, CHP1, DCTN2, EZR, FLNA, HK1, HNRNPU, HSP90AA1, HSPA1L, HSPA4, HSPA5, HSPA8, JUP, LMNA, MSN, PARK7, RAP1A, RDX, RPL10A, RPL11, RPL12, RPL13, RPL13A, RPL14, RPL15, RPL17, RPL18, RPL18A, RPL19, RPL23, RPL23A, RPL24, RPL27, RPL27A, RPL28, RPL29, RPL3, RPL30, RPL31, RPL34, RPL35, RPL35A, RPL36, RPL36A, RPL37, RPL37A, RPL38, RPL4, RPL5, RPL6, RPL7, RPL7A, RPLP2, RPS10, RPS11, RPS12, RPS13…
ATP5F1	GO:0043604	amide biosynthetic process	2.92277e-43	9.87754e-47	85	806	ACAT1, ACLY, ACSL3, CALR, CYFIP1, DARS, EIF4A3, EPRS, GAPDH, GARS, HARS, IARS2, ITGA2, NCL, PDHA1, RHOA, RPL10A, RPL11, RPL12, RPL13, RPL13A, RPL14, RPL15, RPL17, RPL18, RPL18A, RPL19, RPL23, RPL23A, RPL24, RPL26L1, RPL27, RPL27A, RPL28, RPL29, RPL3, RPL30, RPL31, RPL34, RPL35, RPL35A, RPL36, RPL36A, RPL37, RPL37A, RPL38, RPL3L, RPL4, RPL5, RPL6, RPL7, RPL7A, RPLP0P6, RPLP2, RPS10, RPS11, RPS12, …
ATP5A1	GO:0044248	cellular catabolic process	2.80334e-42	9.47394e-46	135	2339	ACAA2, ACADVL, ACAT1, ACAT2, ALDOA, ALDOC, ATP6V1A, ATP6V1B1, ATP6V1B2, ATP6V1C1, ATP6V1E1, CAPN1, CAV1, CHP1, CLTC, CPT2, CTNNB1, CTSB, CTTN, DDX5, DLST, ECHS1, EIF4A3, ENO1, EZR, GAPDH, GPI, GPX1, HADHA, HADHB, HK1, HNRNPC, HNRNPM, HNRNPU, HSD17B10, HSP90AA1, HSP90AB1, HSPA1A, HSPA5, HSPA8, ITGB4, LDHA, LSM2, MSN, PARK7, PFKP, PGAM1, PGK1, PIK3CB, PKM, PPP2R1A, PPP2R2A, PRPF19, PSMA1, PSMA4, PS…
ATP5B	GO:0009057	macromolecule catabolic process	1.10689e-41	3.74074e-45	106	1404	CAPN1, CAV1, CHP1, CLTC, CTNNB1, CTSB, DDX5, EIF4A3, EZR, FLNA, GPX1, HNRNPC, HNRNPM, HNRNPU, HSP90AA1, HSP90AB1, HSPA1A, HSPA5, HSPA8, LSM2, MSN, PARK7, PPP2R1A, PPP2R2A, PRPF19, PSMA1, PSMA4, PSMA5, PSMA8, PSMB1, PSMB3, PSMD12, PSMD13, PSMD14, PSMD2, PSMD4, PSME3, RDX, RPL10A, RPL11, RPL12, RPL13, RPL13A, RPL14, RPL15, RPL17, RPL18, RPL18A, RPL19, RPL23, RPL23A, RPL24, RPL27, RPL27A, RPL28, RPL…
BAIAP2	GO:1901575	organic substance catabolic process	5.24223e-40	1.77162e-43	128	2191	ACAA2, ACADVL, ACAT1, ACAT2, ALDOA, ALDOC, CAPN1, CAV1, CHP1, CLTC, CPT2, CTNNB1, CTSB, DDX5, DLST, ECHS1, EIF4A3, ENO1, EZR, FLNA, GAPDH, GPI, GPX1, HADHA, HADHB, HK1, HNRNPC, HNRNPM, HNRNPU, HSD17B10, HSP90AA1, HSP90AB1, HSPA1A, HSPA5, HSPA8, LDHA, LSM2, MSN, PARK7, PFKP, PGAM1, PGK1, PKM, PPP2R1A, PPP2R2A, PRPF19, PSMA1, PSMA4, PSMA5, PSMA8, PSMB1, PSMB3, PSMD12, PSMD13, PSMD14, PSMD2, PSMD4, …
CALML3	GO:0009056	catabolic process	1.53124e-38	5.17485e-42	138	2637	ACAA2, ACADVL, ACAT1, ACAT2, ALDOA, ALDOC, ATP6V1A, ATP6V1B1, ATP6V1B2, ATP6V1C1, ATP6V1E1, CAPN1, CAV1, CHP1, CLTC, CPT2, CTNNB1, CTSB, CTTN, DDX5, DLST, ECHS1, EIF4A3, ENO1, EZR, FLNA, GAPDH, GPI, GPX1, HADHA, HADHB, HK1, HNRNPC, HNRNPM, HNRNPU, HSD17B10, HSP90AA1, HSP90AB1, HSPA1A, HSPA5, HSPA8, ITGB1, ITGB4, LDHA, LSM2, MSN, PARK7, PFKP, PGAM1, PGK1, PIK3CB, PKM, PPP2R1A, PPP2R2A, PRPF19, PSM…
CALM1	GO:0006810	transport	2.88072e-38	9.73544e-42	194	5211	ACAA2, ACLY, ACSL3, ACTB, ACTN1, ACTN4, ADAM10, ALDOA, ALDOC, ALYREF, ARF1, ARPC1B, ARPC2, ARPC3, ARPC4, ARPC5, ATP1A1, ATP2A1, ATP2A2, ATP5A1, ATP5B, ATP5F1, ATP6V1A, ATP6V1B1, ATP6V1B2, ATP6V1C1, ATP6V1E1, BAIAP2, CALR, CANX, CAPN1, CAV1, CDC42, CHERP, CHP1, CLTC, COX4I1, COX5A, COX5B, COX6B1, CPT2, CTNNB1, CTSB, CTTN, CYFIP1, DCTN2, DSP, EIF4A3, EMD, EPRS, ERO1A, EZR, F11R, FLNA, FN1, G6PD, GA…
CALR	GO:0034613	cellular protein localization	8.15576e-37	2.75626e-40	115	1880	ACSL3, ACTB, ADAM10, ALYREF, ARF1, CALR, CAV1, CHP1, CLTC, CRKL, CTNNA1, CTNNB1, CTTN, DCTN2, EIF4A3, EMD, EZR, F11R, FLNA, FLNB, GNAI1, GSN, HK1, HNRNPU, HSP90AA1, HSP90AB1, HSPA1L, HSPA4, HSPA5, HSPA8, IQGAP1, ITGA3, ITGB1, JUP, KRT18, LMNA, MSN, PARK7, PRPF19, RAP1A, RDX, RPL10A, RPL11, RPL12, RPL13, RPL13A, RPL14, RPL15, RPL17, RPL18, RPL18A, RPL19, RPL23, RPL23A, RPL24, RPL27, RPL27A, RPL28,…
CANX	GO:0051234	establishment of localization	1.16335e-36	3.93156e-40	194	5336	ACAA2, ACLY, ACSL3, ACTB, ACTN1, ACTN4, ADAM10, ALDOA, ALDOC, ALYREF, ARF1, ARPC1B, ARPC2, ARPC3, ARPC4, ARPC5, ATP1A1, ATP2A1, ATP2A2, ATP5A1, ATP5B, ATP5F1, ATP6V1A, ATP6V1B1, ATP6V1B2, ATP6V1C1, ATP6V1E1, BAIAP2, CALR, CANX, CAPN1, CAV1, CDC42, CHERP, CHP1, CLTC, COX4I1, COX5A, COX5B, COX6B1, CPT2, CTNNB1, CTSB, CTTN, CYFIP1, DCTN2, DSP, EIF4A3, EMD, EPRS, ERO1A, EZR, F11R, FLNA, FN1, G6PD, GA…
CAPN1	GO:0070727	cellular macromolecule localization	1.52432e-36	5.15146e-40	115	1892	ACSL3, ACTB, ADAM10, ALYREF, ARF1, CALR, CAV1, CHP1, CLTC, CRKL, CTNNA1, CTNNB1, CTTN, DCTN2, EIF4A3, EMD, EZR, F11R, FLNA, FLNB, GNAI1, GSN, HK1, HNRNPU, HSP90AA1, HSP90AB1, HSPA1L, HSPA4, HSPA5, HSPA8, IQGAP1, ITGA3, ITGB1, JUP, KRT18, LMNA, MSN, PARK7, PRPF19, RAP1A, RDX, RPL10A, RPL11, RPL12, RPL13, RPL13A, RPL14, RPL15, RPL17, RPL18, RPL18A, RPL19, RPL23, RPL23A, RPL24, RPL27, RPL27A, RPL28,…
CTSB	GO:0051179	localization	1.80826e-35	6.11104e-39	216	6678	ACAA2, ACLY, ACSL3, ACTB, ACTN1, ACTN4, ADAM10, ALDOA, ALDOC, ALYREF, ARF1, ARPC1B, ARPC2, ARPC3, ARPC4, ARPC5, ATP1A1, ATP2A1, ATP2A2, ATP5A1, ATP5B, ATP5F1, ATP6V1A, ATP6V1B1, ATP6V1B2, ATP6V1C1, ATP6V1E1, BAIAP2, CALR, CANX, CAPN1, CAV1, CDC42, CFL1, CHERP, CHP1, CLTC, COX4I1, COX5A, COX5B, COX6B1, CPT2, CRKL, CTNNA1, CTNNB1, CTSB, CTTN, CYFIP1, DCTN2, DSG2, DSP, EIF4A3, EMD, EPRS, ERO1A, EZR,…
CAV1	GO:0051641	cellular localization	3.64823e-35	1.23293e-38	141	2945	ACSL3, ACTB, ACTN4, ADAM10, ALYREF, ARF1, ATP2A1, ATP2A2, ATP5A1, ATP5B, ATP5F1, CALR, CANX, CAV1, CDC42, CHERP, CHP1, CLTC, COX5B, CPT2, CRKL, CTNNA1, CTNNB1, CTTN, CYFIP1, DCTN2, EIF4A3, EMD, ERO1A, EZR, F11R, FLNA, FLNB, GNAI1, GSN, HK1, HNRNPA1, HNRNPU, HSP90AA1, HSP90AB1, HSPA1L, HSPA4, HSPA5, HSPA8, IQGAP1, ITGA3, ITGB1, JUP, KRT18, LMNA, MAP2K1, MSN, MYH10, MYH9, PARK7, PPP2R1A, PRPF19, RA…
CDC42	GO:0046907	intracellular transport	7.60322e-35	2.56952e-38	112	1865	ACTN4, ALYREF, ARF1, ATP2A1, ATP2A2, ATP5A1, ATP5B, ATP5F1, CALR, CDC42, CHP1, CLTC, COX5B, CPT2, CTNNB1, CTTN, DCTN2, EIF4A3, EMD, EZR, FLNA, HNRNPA1, HNRNPU, HSP90AA1, HSPA1L, HSPA4, HSPA5, HSPA8, JUP, LMNA, MAP2K1, MSN, MYH10, PARK7, RAP1A, RDX, RPL10A, RPL11, RPL12, RPL13, RPL13A, RPL14, RPL15, RPL17, RPL18, RPL18A, RPL19, RPL23, RPL23A, RPL24, RPL27, RPL27A, RPL28, RPL29, RPL3, RPL30, RPL31,…
CHERP	GO:0006886	intracellular protein transport	1.46241e-34	4.94224e-38	88	1124	ALYREF, ARF1, CALR, CHP1, CLTC, CTTN, EIF4A3, EMD, FLNA, HNRNPU, HSP90AA1, HSPA1L, HSPA4, HSPA5, HSPA8, JUP, LMNA, PARK7, RPL10A, RPL11, RPL12, RPL13, RPL13A, RPL14, RPL15, RPL17, RPL18, RPL18A, RPL19, RPL23, RPL23A, RPL24, RPL27, RPL27A, RPL28, RPL29, RPL3, RPL30, RPL31, RPL34, RPL35, RPL35A, RPL36, RPL36A, RPL37, RPL37A, RPL38, RPL4, RPL5, RPL6, RPL7, RPL7A, RPLP2, RPS10, RPS11, RPS12, RPS13, R…
CHP1	GO:0008104	protein localization	3.64964e-34	1.2334e-37	135	2759	ACSL3, ACTB, ACTN4, ADAM10, ALYREF, ARF1, ATP6V1A, ATP6V1B1, ATP6V1B2, ATP6V1C1, ATP6V1E1, BAIAP2, CALR, CANX, CAV1, CHP1, CLTC, CRKL, CTNNA1, CTNNB1, CTTN, DCTN2, DSP, EIF4A3, EMD, EZR, F11R, FLNA, FLNB, FN1, GAPDH, GNAI1, GPI, GSN, HK1, HNRNPU, HSP90AA1, HSP90AB1, HSPA1L, HSPA4, HSPA5, HSPA8, IQGAP1, ITGA2, ITGA3, ITGB1, ITGB6, JUP, KRT18, LMNA, MSN, MYH10, MYH9, PARK7, PDIA4, PRPF19, RAC1, RAP…
CS	GO:0051649	establishment of localization in cell	2.04594e-33	6.91428e-37	121	2257	ACTB, ACTN4, ALYREF, ARF1, ATP2A1, ATP2A2, ATP5A1, ATP5B, ATP5F1, CALR, CANX, CAV1, CDC42, CHERP, CHP1, CLTC, COX5B, CPT2, CTNNB1, CTTN, CYFIP1, DCTN2, EIF4A3, EMD, ERO1A, EZR, FLNA, HNRNPA1, HNRNPU, HSP90AA1, HSPA1L, HSPA4, HSPA5, HSPA8, JUP, LMNA, MAP2K1, MSN, MYH10, MYH9, PARK7, RAC1, RAP1A, RDX, RPL10A, RPL11, RPL12, RPL13, RPL13A, RPL14, RPL15, RPL17, RPL18, RPL18A, RPL19, RPL23, RPL23A, RPL…
CLTC	GO:0033036	macromolecule localization	1.65048e-32	5.57784e-36	141	3107	ACSL3, ACTB, ACTN4, ADAM10, ALYREF, ARF1, ATP6V1A, ATP6V1B1, ATP6V1B2, ATP6V1C1, ATP6V1E1, BAIAP2, CALR, CANX, CAV1, CHP1, CLTC, CPT2, CRKL, CTNNA1, CTNNB1, CTTN, DCTN2, DSP, EIF4A3, EMD, EPRS, EZR, F11R, FLNA, FLNB, FN1, GAPDH, GNAI1, GPI, GSN, HK1, HNRNPA1, HNRNPA1L2, HNRNPA3, HNRNPK, HNRNPU, HSP90AA1, HSP90AB1, HSPA1L, HSPA4, HSPA5, HSPA8, IQGAP1, ITGA2, ITGA3, ITGB1, ITGB6, JUP, KRT18, LMNA, …
CFL1	GO:0006139	nucleobase-containing compound metabolic process	3.60025e-31	1.21671e-34	196	5908	ACAT1, ACIN1, ACLY, ACSL3, ACTN1, ACTN4, ALDOA, ALDOC, ALYREF, ATP5A1, ATP5B, ATP5F1, ATP6V1A, ATP6V1B1, ATP6V1B2, CALR, CAV1, CHERP, CHP1, COX4I1, COX5A, COX5B, COX6B1, CTNNB1, CYCS, DARS, DDX23, DDX5, DHX15, DHX16, DLST, EIF4A3, ENO1, EPRS, EZR, FH, FLNA, G6PD, GAPDH, GARS, GNAS, GPI, GPX1, HARS, HDAC1, HK1, HNRNPA1, HNRNPA1L2, HNRNPA3, HNRNPC, HNRNPK, HNRNPM, HNRNPU, HSD17B10, HSP90AA1, HSP90A…
COX4I1	GO:0015031	protein transport	9.54974e-31	3.22735e-34	110	1990	ACSL3, ACTN4, ALYREF, ARF1, ATP6V1A, ATP6V1B1, ATP6V1B2, ATP6V1C1, ATP6V1E1, CALR, CANX, CHP1, CLTC, CTTN, EIF4A3, EMD, EZR, FLNA, FN1, GAPDH, GPI, HK1, HNRNPU, HSP90AA1, HSPA1L, HSPA4, HSPA5, HSPA8, ITGB6, JUP, KRT18, LMNA, MYH10, MYH9, PARK7, PDIA4, RAC1, RAP1A, RPL10A, RPL11, RPL12, RPL13, RPL13A, RPL14, RPL15, RPL17, RPL18, RPL18A, RPL19, RPL23, RPL23A, RPL24, RPL27, RPL27A, RPL28, RPL29, RPL…
COX5A	GO:0045184	establishment of protein localization	1.23304e-30	4.1671e-34	113	2105	ACSL3, ACTN4, ALYREF, ARF1, ATP6V1A, ATP6V1B1, ATP6V1B2, ATP6V1C1, ATP6V1E1, CALR, CANX, CHP1, CLTC, CTTN, EIF4A3, EMD, EZR, FLNA, FN1, GAPDH, GPI, HK1, HNRNPU, HSP90AA1, HSPA1L, HSPA4, HSPA5, HSPA8, ITGA2, ITGB6, JUP, KRT18, LMNA, MYH10, MYH9, PARK7, PDIA4, RAC1, RAP1A, RDX, RPL10A, RPL11, RPL12, RPL13, RPL13A, RPL14, RPL15, RPL17, RPL18, RPL18A, RPL19, RPL23, RPL23A, RPL24, RPL27, RPL27A, RPL28…
COX5B	GO:1901566	organonitrogen compound biosynthetic process	1.32868e-30	4.49029e-34	107	1890	ACAT1, ACLY, ACSL3, ALDH9A1, ALDOA, ALDOC, ATP5A1, ATP5B, ATP5F1, CALR, CHP1, CLTC, COX5B, CTNNB1, CYFIP1, DARS, EIF4A3, ENO1, EPRS, GAPDH, GARS, GPI, HARS, HK1, HNRNPK, IARS2, ITGA2, LDHA, NCL, PARK7, PDHA1, PFKP, PGAM1, PGK1, PKM, RHOA, RPL10A, RPL11, RPL12, RPL13, RPL13A, RPL14, RPL15, RPL17, RPL18, RPL18A, RPL19, RPL23, RPL23A, RPL24, RPL26L1, RPL27, RPL27A, RPL28, RPL29, RPL3, RPL30, RPL31, …
CPT2	GO:0010629	negative regulation of gene expression	1.55047e-30	5.23985e-34	106	1858	CALR, CAV1, CRKL, CTNNB1, DDX5, EIF4A3, ENO1, EPRS, EZR, FLNA, GAPDH, HDAC1, HNRNPC, HNRNPK, HNRNPM, HNRNPU, HSPA1A, HSPA8, LSM2, MAP2K1, NCL, PARK7, PC, PPP2R1A, PPP2R2A, PSMA1, PSMA4, PSMA5, PSMA8, PSMB1, PSMB3, PSMD12, PSMD13, PSMD14, PSMD2, PSMD4, PSME3, RPL10A, RPL11, RPL12, RPL13, RPL13A, RPL14, RPL15, RPL17, RPL18, RPL18A, RPL19, RPL23, RPL23A, RPL24, RPL27, RPL27A, RPL28, RPL29, RPL3, RPL…
CRKL	GO:0015833	peptide transport	5.08266e-30	1.7177e-33	110	2027	ACSL3, ACTN4, ALYREF, ARF1, ATP6V1A, ATP6V1B1, ATP6V1B2, ATP6V1C1, ATP6V1E1, CALR, CANX, CHP1, CLTC, CTTN, EIF4A3, EMD, EZR, FLNA, FN1, GAPDH, GPI, HK1, HNRNPU, HSP90AA1, HSPA1L, HSPA4, HSPA5, HSPA8, ITGB6, JUP, KRT18, LMNA, MYH10, MYH9, PARK7, PDIA4, RAC1, RAP1A, RPL10A, RPL11, RPL12, RPL13, RPL13A, RPL14, RPL15, RPL17, RPL18, RPL18A, RPL19, RPL23, RPL23A, RPL24, RPL27, RPL27A, RPL28, RPL29, RPL…
CTNNA1	GO:0046483	heterocycle metabolic process	5.33068e-30	1.80151e-33	197	6071	ACAT1, ACIN1, ACLY, ACSL3, ACTN1, ACTN4, ALDOA, ALDOC, ALYREF, ATP5A1, ATP5B, ATP5F1, ATP6V1A, ATP6V1B1, ATP6V1B2, CALR, CAV1, CHERP, CHP1, COX4I1, COX5A, COX5B, COX6B1, CTNNB1, CYCS, DARS, DDX23, DDX5, DHX15, DHX16, DLST, EIF4A3, ENO1, EPRS, EZR, FH, FLNA, G6PD, GAPDH, GARS, GNAS, GPI, GPX1, HARS, HDAC1, HK1, HNRNPA1, HNRNPA1L2, HNRNPA3, HNRNPC, HNRNPK, HNRNPM, HNRNPU, HSD17B10, HSP90AA1, HSP90A…
CTNNB1	GO:1901360	organic cyclic compound metabolic process	1.21069e-29	4.09154e-33	201	6333	ACAA2, ACADVL, ACAT1, ACAT2, ACIN1, ACLY, ACSL3, ACTN1, ACTN4, ALDOA, ALDOC, ALYREF, ATP1A1, ATP5A1, ATP5B, ATP5F1, ATP6V1A, ATP6V1B1, ATP6V1B2, CALR, CAV1, CHERP, CHP1, COX4I1, COX5A, COX5B, COX6B1, CTNNB1, CYCS, DARS, DDX23, DDX5, DHX15, DHX16, DLST, EIF4A3, ENO1, EPRS, EZR, FH, FLNA, G6PD, GAPDH, GARS, GNAS, GPI, GPX1, HARS, HDAC1, HK1, HNRNPA1, HNRNPA1L2, HNRNPA3, HNRNPC, HNRNPK, HNRNPM, HNRN…
CTNND1	GO:0042886	amide transport	2.0902e-29	7.06389e-33	110	2059	ACSL3, ACTN4, ALYREF, ARF1, ATP6V1A, ATP6V1B1, ATP6V1B2, ATP6V1C1, ATP6V1E1, CALR, CANX, CHP1, CLTC, CTTN, EIF4A3, EMD, EZR, FLNA, FN1, GAPDH, GPI, HK1, HNRNPU, HSP90AA1, HSPA1L, HSPA4, HSPA5, HSPA8, ITGB6, JUP, KRT18, LMNA, MYH10, MYH9, PARK7, PDIA4, RAC1, RAP1A, RPL10A, RPL11, RPL12, RPL13, RPL13A, RPL14, RPL15, RPL17, RPL18, RPL18A, RPL19, RPL23, RPL23A, RPL24, RPL27, RPL27A, RPL28, RPL29, RPL…
COX6B1	GO:0034641	cellular nitrogen compound metabolic process	2.85266e-29	9.64061e-33	205	6602	ACAT1, ACIN1, ACLY, ACSL3, ACTN1, ACTN4, ADAM10, ALDH9A1, ALDOA, ALDOC, ALYREF, ATP5A1, ATP5B, ATP5F1, ATP6V1A, ATP6V1B1, ATP6V1B2, CALR, CAV1, CHERP, CHP1, COX4I1, COX5A, COX5B, COX6B1, CTNNB1, CYCS, CYFIP1, DARS, DDX23, DDX5, DHX15, DHX16, DLST, EIF4A3, ENO1, EPRS, EZR, FH, FLNA, G6PD, GAPDH, GARS, GNAS, GPI, GPX1, HARS, HDAC1, HK1, HNRNPA1, HNRNPA1L2, HNRNPA3, HNRNPC, HNRNPK, HNRNPM, HNRNPU, H…
CYCS	GO:0006725	cellular aromatic compound metabolic process	6.34227e-29	2.14338e-32	196	6115	ACAT1, ACIN1, ACLY, ACSL3, ACTN1, ACTN4, ALDOA, ALDOC, ALYREF, ATP5A1, ATP5B, ATP5F1, ATP6V1A, ATP6V1B1, ATP6V1B2, CALR, CAV1, CHERP, CHP1, COX4I1, COX5A, COX5B, COX6B1, CTNNB1, CYCS, DARS, DDX23, DDX5, DHX15, DHX16, DLST, EIF4A3, ENO1, EPRS, EZR, FH, FLNA, G6PD, GAPDH, GARS, GNAS, GPI, GPX1, HARS, HDAC1, HK1, HNRNPA1, HNRNPA1L2, HNRNPA3, HNRNPC, HNRNPK, HNRNPM, HNRNPU, HSD17B10, HSP90AA1, HSP90A…
CYFIP1	GO:0044085	cellular component biogenesis	6.89379e-28	2.32977e-31	138	3286	ACAT1, ACSL3, ACTB, ACTN1, ACTN4, ADAM10, ALDH1A3, ALDH9A1, ALDOA, ARF1, ARPC1B, ARPC2, ARPC3, ARPC4, ARPC5, BAIAP2, CALR, CAV1, CDC42, CHP1, CLTC, CRKL, CTNNA1, CTNNB1, CTNND1, CTTN, CYFIP1, DARS, DCTN2, DDX23, EIF4A3, EPRS, EZR, F11R, FLNA, FN1, GSN, HDAC1, HNRNPU, HSD17B10, HSP90AA1, HSP90AB1, HSPA1A, HSPA4, HSPA8, IQGAP1, ITGA2, ITGA5, ITGB1, ITGB4, JUP, LAMA3, LAMB1, LAMC2, MSN, MYH10, MYH11…
YBX3	GO:0051704	multi-organism process	1.51064e-27	5.10525e-31	122	2631	ADAM10, ALDOA, ALYREF, ARF1, ATP2A2, BAIAP2, CALR, CAV1, CDC42, CFL1, CRKL, CTNNB1, CTNND1, CTSB, DDX5, DSG2, ENO1, F11R, FLNA, FN1, GAPDH, GNG12, GPX1, GSN, HDAC1, HNRNPA1, HNRNPK, HSP90AB1, HSPA1A, HSPA1L, HSPA8, IQGAP1, ITGA2, ITGA3, ITGA5, ITGB1, ITGB6, KRT18, MSN, PARK7, PC, PCBP1, PPP2R1A, PRPF8, PSMA4, PSMB1, PSMB3, RAC1, RHOA, RPL10A, RPL11, RPL12, RPL13, RPL13A, RPL14, RPL15, RPL17, RPL1…
DCTN2	GO:0071705	nitrogen compound transport	3.26418e-27	1.10313e-30	115	2372	ACSL3, ACTB, ACTN4, ALYREF, ARF1, ATP6V1A, ATP6V1B1, ATP6V1B2, ATP6V1C1, ATP6V1E1, CALR, CANX, CHP1, CLTC, CTTN, EIF4A3, EMD, EZR, FLNA, FN1, GAPDH, GPI, HK1, HNRNPA1, HNRNPA1L2, HNRNPA3, HNRNPU, HSP90AA1, HSPA1L, HSPA4, HSPA5, HSPA8, ITGB6, JUP, KRT18, LMNA, MYH10, MYH9, PARK7, PDIA4, RAC1, RAP1A, RPL10A, RPL11, RPL12, RPL13, RPL13A, RPL14, RPL15, RPL17, RPL18, RPL18A, RPL19, RPL23, RPL23A, RPL2…
DDX23	GO:0071702	organic substance transport	1.75847e-23	5.94279e-27	119	2777	ACSL3, ACTB, ACTN4, ALYREF, ARF1, ATP6V1A, ATP6V1B1, ATP6V1B2, ATP6V1C1, ATP6V1E1, CALR, CANX, CAV1, CHP1, CLTC, CPT2, CTTN, EIF4A3, EMD, EPRS, EZR, FLNA, FN1, GAPDH, GPI, HK1, HNRNPA1, HNRNPA1L2, HNRNPA3, HNRNPK, HNRNPU, HSP90AA1, HSPA1L, HSPA4, HSPA5, HSPA8, ITGB6, JUP, KRT18, LMNA, MYH10, MYH9, PARK7, PDIA4, RAC1, RAP1A, RPL10A, RPL11, RPL12, RPL13, RPL13A, RPL14, RPL15, RPL17, RPL18, RPL18A, …
DDX5	GO:0009987	cellular process	4.55873e-23	1.54063e-26	308	16119	ACAA2, ACADVL, ACAT1, ACAT2, ACIN1, ACLY, ACSL3, ACTB, ACTN1, ACTN4, ADAM10, ALDH1A3, ALDH9A1, ALDOA, ALDOC, ALYREF, ARF1, ARPC1B, ARPC2, ARPC3, ARPC4, ARPC5, ATP1A1, ATP2A1, ATP2A2, ATP5A1, ATP5B, ATP5F1, ATP6V1A, ATP6V1B1, ATP6V1B2, ATP6V1C1, ATP6V1E1, BAIAP2, CALML3, CALR, CANX, CAPN1, CAV1, CDC42, CFL1, CHERP, CHP1, CLTC, COX4I1, COX5A, COX5B, COX6B1, CPT2, CRKL, CS, CTNNA1, CTNNB1, CTNND1, C…
DSP	GO:0009892	negative regulation of metabolic process	4.04859e-22	1.36823e-25	121	2962	ACADVL, ATP1A1, CALR, CAV1, CHP1, CLTC, CRKL, CTNNB1, DDX5, EIF4A3, ENO1, EPRS, EZR, FLNA, G6PD, GAPDH, GNAI2, GPX1, HDAC1, HNRNPA1, HNRNPC, HNRNPK, HNRNPM, HNRNPU, HSP90AB1, HSPA1A, HSPA8, IQGAP1, LSM2, MAP2K1, NCL, PARK7, PC, PPP2R1A, PPP2R2A, PSMA1, PSMA4, PSMA5, PSMA8, PSMB1, PSMB3, PSMD12, PSMD13, PSMD14, PSMD2, PSMD4, PSME3, RAP1A, RHOA, RPL10A, RPL11, RPL12, RPL13, RPL13A, RPL14, RPL15, RP…
SDHA	GO:0071840	cellular component organization or biogenesis	4.37041e-22	1.47699e-25	193	6642	ACAA2, ACAT1, ACIN1, ACSL3, ACTB, ACTN1, ACTN4, ADAM10, ALDH1A3, ALDH9A1, ALDOA, ARF1, ARPC1B, ARPC2, ARPC3, ARPC4, ARPC5, ATP2A1, ATP2A2, ATP5A1, ATP5B, ATP5F1, ATP6V1A, ATP6V1B1, ATP6V1B2, ATP6V1C1, ATP6V1E1, BAIAP2, CALR, CAPN1, CAV1, CDC42, CFL1, CHP1, CLTC, CRKL, CTNNA1, CTNNB1, CTNND1, CTTN, CYCS, CYFIP1, DARS, DCTN2, DDX23, DSG2, DSP, EIF4A3, EMD, ENO1, EPB41L1, EPRS, ERO1A, EZR, F11R, FLN…
SDHB	GO:0022613	ribonucleoprotein complex biogenesis	5.23536e-22	1.7693e-25	48	468	DDX23, EIF4A3, HSP90AA1, HSP90AB1, PRPF19, PRPF8, RPL10A, RPL11, RPL12, RPL13A, RPL14, RPL23A, RPL24, RPL26L1, RPL27, RPL3, RPL35, RPL35A, RPL38, RPL3L, RPL5, RPL6, RPL7, RPL7A, RPLP0P6, RPS10, RPS15, RPS16, RPS19, RPS2, RPS21, RPS23, RPS24, RPS27, RPS27L, RPS5, RPS6, RPS7, RPS8, RPS9, RPSA, SF3A2, SF3B1, SNRNP200, SNRPD1, SNRPD2, SNRPD3, SNU13
DHX15	GO:0010605	negative regulation of macromolecule metabolic process	8.25542e-22	2.78993e-25	115	2727	CALR, CAV1, CHP1, CLTC, CRKL, CTNNB1, DDX5, EIF4A3, ENO1, EPRS, EZR, FLNA, G6PD, GAPDH, GNAI2, GPX1, HDAC1, HNRNPA1, HNRNPC, HNRNPK, HNRNPM, HNRNPU, HSP90AB1, HSPA1A, HSPA8, LSM2, MAP2K1, NCL, PARK7, PC, PPP2R1A, PPP2R2A, PSMA1, PSMA4, PSMA5, PSMA8, PSMB1, PSMB3, PSMD12, PSMD13, PSMD14, PSMD2, PSMD4, PSME3, RPL10A, RPL11, RPL12, RPL13, RPL13A, RPL14, RPL15, RPL17, RPL18, RPL18A, RPL19, RPL23, RPL…
DHX16	GO:0022607	cellular component assembly	5.02478e-21	1.69814e-24	121	3046	ACAT1, ACSL3, ACTB, ACTN1, ACTN4, ADAM10, ALDH1A3, ALDH9A1, ALDOA, ARF1, ARPC1B, ARPC2, ARPC3, ARPC4, ARPC5, BAIAP2, CALR, CAV1, CDC42, CHP1, CLTC, CRKL, CTNNA1, CTNNB1, CTNND1, CTTN, CYFIP1, DARS, DCTN2, DDX23, EPRS, EZR, F11R, FLNA, FN1, GSN, HDAC1, HNRNPU, HSD17B10, HSP90AA1, HSP90AB1, HSPA1A, HSPA4, HSPA8, IQGAP1, ITGA2, ITGA5, ITGB1, ITGB4, JUP, LAMA3, LAMB1, LAMC2, MSN, MYH10, MYH11, NDUFA5…
DSG2	GO:0065003	protein-containing complex assembly	2.85432e-20	9.64624e-24	92	1904	ACAT1, ACSL3, ADAM10, ALDH1A3, ALDH9A1, ALDOA, ARF1, ARPC1B, ARPC2, ARPC3, ARPC4, ARPC5, BAIAP2, CALR, CAV1, CDC42, CHP1, CLTC, CTNNA1, CTNNB1, CTTN, CYFIP1, DARS, DDX23, EPRS, FN1, GSN, HDAC1, HSD17B10, HSP90AA1, HSP90AB1, HSPA1A, HSPA4, HSPA8, JUP, MSN, MYH11, NDUFA5, NDUFAB1, NDUFB4, NDUFS1, NDUFS6, NDUFS8, PARK7, PFKP, PFN1, PKM, PPP2R1A, PRPF19, PRPF8, PSMD13, PSMD4, RAC1, RDX, RHOA, RPL11, …
EPB41L1	GO:0006396	RNA processing	6.06709e-20	2.05039e-23	63	929	ACIN1, ALYREF, CHERP, DDX23, DDX5, DHX15, DHX16, EIF4A3, HNRNPA1, HNRNPA1L2, HNRNPA3, HNRNPC, HNRNPK, HNRNPM, HNRNPU, HSD17B10, HSPA1A, HSPA8, LSM2, MAP2K1, PCBP1, PPP2R1A, PRPF19, PRPF40A, PRPF8, RBM25, RPL10A, RPL11, RPL14, RPL27, RPL35, RPL35A, RPL5, RPL7, RPL7A, RPS13, RPS15, RPS16, RPS19, RPS2, RPS21, RPS24, RPS26, RPS27, RPS6, RPS7, RPS8, RPS9, SARS, SF3A2, SF3B1, SF3B3, SNRNP200, SNRNP70, …
HADHA	GO:0044237	cellular metabolic process	7.98215e-20	2.69758e-23	251	10782	ACAA2, ACADVL, ACAT1, ACAT2, ACIN1, ACLY, ACSL3, ACTB, ACTN1, ACTN4, ADAM10, ALDH1A3, ALDH9A1, ALDOA, ALDOC, ALYREF, ARF1, ATP1A1, ATP5A1, ATP5B, ATP5F1, ATP6V1A, ATP6V1B1, ATP6V1B2, ATP6V1C1, ATP6V1E1, CALR, CAPN1, CAV1, CDC42, CFL1, CHERP, CHP1, CLTC, COX4I1, COX5A, COX5B, COX6B1, CPT2, CRKL, CS, CTNNB1, CTSB, CTTN, CYCS, CYFIP1, DARS, DDX23, DDX5, DHX15, DHX16, DLST, DSP, ECHS1, EIF4A3, ENO1, …
HADHB	GO:0046034	ATP metabolic process	8.78113e-20	2.9676e-23	38	306	ALDOA, ALDOC, ATP5A1, ATP5B, ATP5F1, ATP6V1A, ATP6V1B1, ATP6V1B2, COX4I1, COX5A, COX5B, COX6B1, CYCS, ENO1, GAPDH, GPI, HK1, HSPA1A, HSPA8, LDHA, NDUFA4, NDUFA5, NDUFAB1, NDUFB4, NDUFS1, NDUFS6, NDUFS8, PARK7, PFKP, PGAM1, PGK1, PKM, RHOA, SDHA, TPI1, UQCRC2, UQCRFS1P1, UQCRQ
ECHS1	GO:0048519	negative regulation of biological process	1.58706e-19	5.36349e-23	164	5294	ACAA2, ACADVL, ACTN1, ACTN4, ADAM10, ARF1, ATP1A1, ATP2A2, ATP5A1, ATP5B, CALR, CAV1, CDC42, CFL1, CHERP, CHP1, CLTC, CRKL, CTNNA1, CTNNB1, CTNND1, CTTN, CYFIP1, DDX5, EIF4A3, EMD, ENO1, EPRS, ERO1A, EZR, F11R, FLNA, FN1, G6PD, GAPDH, GNAI1, GNAI2, GPX1, GSN, HDAC1, HNRNPA1, HNRNPC, HNRNPK, HNRNPM, HNRNPU, HSP90AB1, HSPA1A, HSPA5, HSPA8, IQGAP1, ITGA3, ITGA5, ITGB1, JUP, KRT18, LMNA, LSM2, MAP2K1…
EMD	GO:0010467	gene expression	1.8206e-19	6.15276e-23	168	5517	ACIN1, ACTB, ADAM10, ALYREF, ATP6V1B1, CALR, CAV1, CHERP, CHP1, CRKL, CTNNB1, CYFIP1, DARS, DDX23, DDX5, DHX15, DHX16, EIF4A3, ENO1, EPRS, ERO1A, EZR, FLNA, FN1, GAPDH, GARS, GPX1, GSN, HARS, HDAC1, HNRNPA1, HNRNPA1L2, HNRNPA3, HNRNPC, HNRNPK, HNRNPM, HNRNPU, HSD17B10, HSPA1A, HSPA5, HSPA8, IARS2, ITGA2, ITGA3, JUP, LMNA, LSM2, MAP2K1, MSN, MYH9, NCL, NDUFAB1, PARK7, PC, PCBP1, PFN1, PGK1, PIK3CB…
ENO1	GO:0009167	purine ribonucleoside monophosphate metabolic process	4.7208e-19	1.59541e-22	39	341	ALDOA, ALDOC, ATP5A1, ATP5B, ATP5F1, ATP6V1A, ATP6V1B1, ATP6V1B2, COX4I1, COX5A, COX5B, COX6B1, CYCS, ENO1, GAPDH, GPI, HK1, HSPA1A, HSPA8, LDHA, NDUFA4, NDUFA5, NDUFAB1, NDUFB4, NDUFS1, NDUFS6, NDUFS8, PARK7, PFKP, PGAM1, PGK1, PKM, RHOA, SDHA, TJP2, TPI1, UQCRC2, UQCRFS1P1, UQCRQ
ERO1A	GO:0009126	purine nucleoside monophosphate metabolic process	5.25649e-19	1.77644e-22	39	342	ALDOA, ALDOC, ATP5A1, ATP5B, ATP5F1, ATP6V1A, ATP6V1B1, ATP6V1B2, COX4I1, COX5A, COX5B, COX6B1, CYCS, ENO1, GAPDH, GPI, HK1, HSPA1A, HSPA8, LDHA, NDUFA4, NDUFA5, NDUFAB1, NDUFB4, NDUFS1, NDUFS6, NDUFS8, PARK7, PFKP, PGAM1, PGK1, PKM, RHOA, SDHA, TJP2, TPI1, UQCRC2, UQCRFS1P1, UQCRQ
EZR	GO:1901564	organonitrogen compound metabolic process	6.35492e-19	2.14766e-22	193	7010	ACAT1, ACLY, ACSL3, ACTB, ADAM10, ALDH9A1, ALDOA, ALDOC, ATP5A1, ATP5B, ATP5F1, ATP6V1A, ATP6V1B1, ATP6V1B2, CALR, CAPN1, CAV1, CDC42, CFL1, CHP1, CLTC, COX4I1, COX5A, COX5B, COX6B1, CRKL, CTNNB1, CTSB, CYCS, CYFIP1, DARS, DLST, DSP, EIF4A3, ENO1, EPRS, ERO1A, EZR, FLNA, FN1, G6PD, GAPDH, GARS, GNAI2, GPI, GPX1, GSN, HARS, HDAC1, HK1, HNRNPK, HSD17B10, HSP90AA1, HSP90AB1, HSPA1A, HSPA5, HSPA8, IA…
FN1	GO:0009161	ribonucleoside monophosphate metabolic process	2.0561e-18	6.94864e-22	39	355	ALDOA, ALDOC, ATP5A1, ATP5B, ATP5F1, ATP6V1A, ATP6V1B1, ATP6V1B2, COX4I1, COX5A, COX5B, COX6B1, CYCS, ENO1, GAPDH, GPI, HK1, HSPA1A, HSPA8, LDHA, NDUFA4, NDUFA5, NDUFAB1, NDUFB4, NDUFS1, NDUFS6, NDUFS8, PARK7, PFKP, PGAM1, PGK1, PKM, RHOA, SDHA, TJP2, TPI1, UQCRC2, UQCRFS1P1, UQCRQ
FLNA	GO:0009205	purine ribonucleoside triphosphate metabolic process	2.54841e-18	8.61239e-22	38	336	ALDOA, ALDOC, ATP5A1, ATP5B, ATP5F1, ATP6V1A, ATP6V1B1, ATP6V1B2, COX4I1, COX5A, COX5B, COX6B1, CYCS, ENO1, GAPDH, GPI, HK1, HSPA1A, HSPA8, LDHA, NDUFA4, NDUFA5, NDUFAB1, NDUFB4, NDUFS1, NDUFS6, NDUFS8, PARK7, PFKP, PGAM1, PGK1, PKM, RHOA, SDHA, TPI1, UQCRC2, UQCRFS1P1, UQCRQ
FLNB	GO:0002181	cytoplasmic translation	4.0879e-18	1.38151e-21	24	104	RPL10A, RPL11, RPL13A, RPL15, RPL17, RPL18, RPL18A, RPL19, RPL24, RPL26L1, RPL29, RPL30, RPL31, RPL35A, RPL36, RPL36A, RPL38, RPL6, RPLP0P6, RPS21, RPS23, RPS26, RPSA, YBX3
FH	GO:0009141	nucleoside triphosphate metabolic process	4.62136e-18	1.5618e-21	39	363	ALDOA, ALDOC, ATP5A1, ATP5B, ATP5F1, ATP6V1A, ATP6V1B1, ATP6V1B2, COX4I1, COX5A, COX5B, COX6B1, CYCS, ENO1, GAPDH, GPI, HK1, HSPA1A, HSPA8, LDHA, NDUFA4, NDUFA5, NDUFAB1, NDUFB4, NDUFS1, NDUFS6, NDUFS8, PARK7, PFKP, PGAM1, PGK1, PKM, RHOA, SDHA, SUCLG1, TPI1, UQCRC2, UQCRFS1P1, UQCRQ
GAPDH	GO:0009199	ribonucleoside triphosphate metabolic process	4.78711e-18	1.61781e-21	38	342	ALDOA, ALDOC, ATP5A1, ATP5B, ATP5F1, ATP6V1A, ATP6V1B1, ATP6V1B2, COX4I1, COX5A, COX5B, COX6B1, CYCS, ENO1, GAPDH, GPI, HK1, HSPA1A, HSPA8, LDHA, NDUFA4, NDUFA5, NDUFAB1, NDUFB4, NDUFS1, NDUFS6, NDUFS8, PARK7, PFKP, PGAM1, PGK1, PKM, RHOA, SDHA, TPI1, UQCRC2, UQCRFS1P1, UQCRQ
G6PD	GO:0009144	purine nucleoside triphosphate metabolic process	5.31064e-18	1.79474e-21	38	343	ALDOA, ALDOC, ATP5A1, ATP5B, ATP5F1, ATP6V1A, ATP6V1B1, ATP6V1B2, COX4I1, COX5A, COX5B, COX6B1, CYCS, ENO1, GAPDH, GPI, HK1, HSPA1A, HSPA8, LDHA, NDUFA4, NDUFA5, NDUFAB1, NDUFB4, NDUFS1, NDUFS6, NDUFS8, PARK7, PFKP, PGAM1, PGK1, PKM, RHOA, SDHA, TPI1, UQCRC2, UQCRFS1P1, UQCRQ
GPI	GO:0019693	ribose phosphate metabolic process	5.74308e-18	1.94088e-21	48	580	ACAT1, ACLY, ACSL3, ALDOA, ALDOC, ATP5A1, ATP5B, ATP5F1, ATP6V1A, ATP6V1B1, ATP6V1B2, COX4I1, COX5A, COX5B, COX6B1, CYCS, DLST, ENO1, G6PD, GAPDH, GPI, HK1, HSPA1A, HSPA8, LDHA, NDUFA4, NDUFA5, NDUFAB1, NDUFB4, NDUFS1, NDUFS6, NDUFS8, PARK7, PDHA1, PFKP, PGAM1, PGK1, PKM, RHOA, SDHA, SUCLG1, TALDO1, TJP2, TKT, TPI1, UQCRC2, UQCRFS1P1, UQCRQ
GNG12	GO:0009123	nucleoside monophosphate metabolic process	1.81294e-17	6.12686e-21	39	377	ALDOA, ALDOC, ATP5A1, ATP5B, ATP5F1, ATP6V1A, ATP6V1B1, ATP6V1B2, COX4I1, COX5A, COX5B, COX6B1, CYCS, ENO1, GAPDH, GPI, HK1, HSPA1A, HSPA8, LDHA, NDUFA4, NDUFA5, NDUFAB1, NDUFB4, NDUFS1, NDUFS6, NDUFS8, PARK7, PFKP, PGAM1, PGK1, PKM, RHOA, SDHA, TJP2, TPI1, UQCRC2, UQCRFS1P1, UQCRQ
GSN	GO:0006091	generation of precursor metabolites and energy	3.38168e-17	1.14284e-20	45	527	ACADVL, ACAT1, ALDOA, ALDOC, ATP5A1, ATP5B, ATP5F1, COX4I1, COX5A, COX5B, COX6B1, CS, CYCS, DLST, ENO1, FH, GAPDH, GNAS, GPI, HK1, IDH3A, LDHA, MDH2, NDUFA4, NDUFA5, NDUFAB1, NDUFB4, NDUFS1, NDUFS6, NDUFS8, PARK7, PDHA1, PFKP, PGAM1, PGK1, PKM, RHOA, SDHA, SDHB, SLC25A4, SUCLG1, TPI1, UQCRC2, UQCRFS1P1, UQCRQ
GNAI1	GO:0042254	ribosome biogenesis	4.61494e-17	1.55963e-20	35	301	EIF4A3, RPL10A, RPL11, RPL12, RPL14, RPL23A, RPL24, RPL26L1, RPL27, RPL3, RPL35, RPL35A, RPL38, RPL3L, RPL5, RPL6, RPL7, RPL7A, RPLP0P6, RPS10, RPS15, RPS16, RPS19, RPS2, RPS21, RPS24, RPS27, RPS27L, RPS5, RPS6, RPS7, RPS8, RPS9, RPSA, SNU13
GNAI2	GO:0043933	protein-containing complex subunit organization	1.01975e-16	3.44626e-20	94	2223	ACAT1, ACSL3, ADAM10, ALDH1A3, ALDH9A1, ALDOA, ARF1, ARPC1B, ARPC2, ARPC3, ARPC4, ARPC5, BAIAP2, CALR, CAV1, CDC42, CFL1, CHP1, CLTC, CTNNA1, CTNNB1, CTTN, CYFIP1, DARS, DDX23, EPRS, FN1, GSN, HDAC1, HSD17B10, HSP90AA1, HSP90AB1, HSPA1A, HSPA4, HSPA8, JUP, MSN, MYH11, NDUFA5, NDUFAB1, NDUFB4, NDUFS1, NDUFS6, NDUFS8, PARK7, PFKP, PFN1, PKM, PPP2R1A, PRPF19, PRPF8, PSMD13, PSMD4, RAC1, RDX, RHOA, R…
GNAS	GO:0009150	purine ribonucleotide metabolic process	1.28482e-16	4.34208e-20	45	545	ACAT1, ACLY, ACSL3, ALDOA, ALDOC, ATP5A1, ATP5B, ATP5F1, ATP6V1A, ATP6V1B1, ATP6V1B2, COX4I1, COX5A, COX5B, COX6B1, CYCS, DLST, ENO1, GAPDH, GPI, HK1, HSPA1A, HSPA8, LDHA, NDUFA4, NDUFA5, NDUFAB1, NDUFB4, NDUFS1, NDUFS6, NDUFS8, PARK7, PDHA1, PFKP, PGAM1, PGK1, PKM, RHOA, SDHA, SUCLG1, TJP2, TPI1, UQCRC2, UQCRFS1P1, UQCRQ
GPX1	GO:0009117	nucleotide metabolic process	1.73789e-16	5.87322e-20	51	713	ACAT1, ACLY, ACSL3, ALDOA, ALDOC, ATP5A1, ATP5B, ATP5F1, ATP6V1A, ATP6V1B1, ATP6V1B2, COX4I1, COX5A, COX5B, COX6B1, CYCS, DLST, ENO1, G6PD, GAPDH, GARS, GPI, GPX1, HK1, HSPA1A, HSPA8, LDHA, MDH2, NDUFA4, NDUFA5, NDUFAB1, NDUFB4, NDUFS1, NDUFS6, NDUFS8, PARK7, PDHA1, PFKP, PGAM1, PGK1, PKM, RHOA, SDHA, SUCLG1, TALDO1, TJP2, TKT, TPI1, UQCRC2, UQCRFS1P1, UQCRQ
HSPA5	GO:0006163	purine nucleotide metabolic process	2.08157e-16	7.03472e-20	46	578	ACAT1, ACLY, ACSL3, ALDOA, ALDOC, ATP5A1, ATP5B, ATP5F1, ATP6V1A, ATP6V1B1, ATP6V1B2, COX4I1, COX5A, COX5B, COX6B1, CYCS, DLST, ENO1, GAPDH, GPI, GPX1, HK1, HSPA1A, HSPA8, LDHA, NDUFA4, NDUFA5, NDUFAB1, NDUFB4, NDUFS1, NDUFS6, NDUFS8, PARK7, PDHA1, PFKP, PGAM1, PGK1, PKM, RHOA, SDHA, SUCLG1, TJP2, TPI1, UQCRC2, UQCRFS1P1, UQCRQ
HSD17B10	GO:0019752	carboxylic acid metabolic process	2.71062e-16	9.16061e-20	63	1092	ACAA2, ACADVL, ACAT1, ACAT2, ACLY, ACSL3, ALDH1A3, ALDOA, ALDOC, ATP6V1B1, CAV1, CHP1, CLTC, CPT2, CS, DARS, DLST, ECHS1, ENO1, EPRS, ERO1A, FH, GAPDH, GARS, GPI, GPX1, HADHA, HADHB, HARS, HK1, HSD17B10, IARS2, IDH3A, LDHA, MDH2, NDUFAB1, NDUFS6, PARK7, PC, PDHA1, PFKP, PGAM1, PGK1, PKM, PSMA1, PSMA4, PSMA5, PSMA8, PSMB1, PSMB3, PSMD12, PSMD13, PSMD14, PSMD2, PSMD4, PSME3, SARS, SDHA, SDHB, SUCLG…
HDAC1	GO:0016070	RNA metabolic process	2.74801e-16	9.28694e-20	146	4695	ACIN1, ACTN1, ACTN4, ALYREF, CALR, CAV1, CHERP, CHP1, CTNNB1, DARS, DDX23, DDX5, DHX15, DHX16, EIF4A3, ENO1, EPRS, EZR, FLNA, GARS, HARS, HDAC1, HNRNPA1, HNRNPA1L2, HNRNPA3, HNRNPC, HNRNPK, HNRNPM, HNRNPU, HSD17B10, HSPA1A, HSPA5, HSPA8, IARS2, ITGA3, JUP, LSM2, MAP2K1, NCL, PARK7, PCBP1, PFN1, PPP2R1A, PPP2R2A, PRPF19, PRPF40A, PRPF8, PSMA1, PSMA4, PSMA5, PSMA8, PSMB1, PSMB3, PSMD12, PSMD13, PSM…
HNRNPC	GO:0006753	nucleoside phosphate metabolic process	2.81827e-16	9.52439e-20	51	721	ACAT1, ACLY, ACSL3, ALDOA, ALDOC, ATP5A1, ATP5B, ATP5F1, ATP6V1A, ATP6V1B1, ATP6V1B2, COX4I1, COX5A, COX5B, COX6B1, CYCS, DLST, ENO1, G6PD, GAPDH, GARS, GPI, GPX1, HK1, HSPA1A, HSPA8, LDHA, MDH2, NDUFA4, NDUFA5, NDUFAB1, NDUFB4, NDUFS1, NDUFS6, NDUFS8, PARK7, PDHA1, PFKP, PGAM1, PGK1, PKM, RHOA, SDHA, SUCLG1, TALDO1, TJP2, TKT, TPI1, UQCRC2, UQCRFS1P1, UQCRQ
HNRNPK	GO:0008380	RNA splicing	3.41131e-16	1.15286e-19	40	433	ACIN1, ALYREF, CHERP, DDX23, DDX5, DHX15, DHX16, EIF4A3, HNRNPA1, HNRNPA1L2, HNRNPA3, HNRNPC, HNRNPK, HNRNPM, HNRNPU, HSPA1A, HSPA8, LSM2, PCBP1, PPP2R1A, PRPF19, PRPF40A, PRPF8, RBM25, RPS13, RPS26, SF3A2, SF3B1, SF3B3, SNRNP200, SNRNP70, SNRPA, SNRPB2, SNRPD1, SNRPD2, SNRPD3, SNU13, TRA2A, TRA2B, U2AF2
HNRNPM	GO:0009259	ribonucleotide metabolic process	3.75043e-16	1.26746e-19	45	560	ACAT1, ACLY, ACSL3, ALDOA, ALDOC, ATP5A1, ATP5B, ATP5F1, ATP6V1A, ATP6V1B1, ATP6V1B2, COX4I1, COX5A, COX5B, COX6B1, CYCS, DLST, ENO1, GAPDH, GPI, HK1, HSPA1A, HSPA8, LDHA, NDUFA4, NDUFA5, NDUFAB1, NDUFB4, NDUFS1, NDUFS6, NDUFS8, PARK7, PDHA1, PFKP, PGAM1, PGK1, PKM, RHOA, SDHA, SUCLG1, TJP2, TPI1, UQCRC2, UQCRFS1P1, UQCRQ
HNRNPU	GO:0022618	ribonucleoprotein complex assembly	4.59645e-16	1.55338e-19	31	242	DDX23, HSP90AA1, HSP90AB1, PRPF19, PRPF8, RPL11, RPL12, RPL13A, RPL23A, RPL24, RPL3, RPL38, RPL3L, RPL5, RPL6, RPLP0P6, RPS10, RPS15, RPS19, RPS23, RPS27, RPS27L, RPS5, RPSA, SF3A2, SF3B1, SNRNP200, SNRPD1, SNRPD2, SNRPD3, SNU13
HSPA1L	GO:0044238	primary metabolic process	5.63096e-16	1.90299e-19	244	10798	ACAA2, ACADVL, ACAT1, ACAT2, ACIN1, ACLY, ACSL3, ACTB, ACTN1, ACTN4, ADAM10, ALDH1A3, ALDOA, ALDOC, ALYREF, ARF1, ATP1A1, ATP5A1, ATP5B, ATP5F1, ATP6V1A, ATP6V1B1, ATP6V1B2, CALR, CAPN1, CAV1, CDC42, CFL1, CHERP, CHP1, CLTC, COX4I1, COX5A, COX5B, COX6B1, CPT2, CRKL, CS, CTNNB1, CTSB, CYCS, CYFIP1, DARS, DDX23, DDX5, DHX15, DHX16, DLST, DSP, ECHS1, EIF4A3, ENO1, EPRS, ERO1A, EZR, FH, FLNA, FN1, G6…
HSP90AA2P	GO:0034622	cellular protein-containing complex assembly	6.7825e-16	2.29216e-19	63	1112	ARF1, ARPC1B, ARPC2, ARPC3, ARPC4, ARPC5, BAIAP2, CALR, CLTC, CTTN, CYFIP1, DDX23, GSN, HSP90AA1, HSP90AB1, HSPA1A, HSPA4, MYH11, NDUFA5, NDUFAB1, NDUFB4, NDUFS1, NDUFS6, NDUFS8, PFN1, PRPF19, PRPF8, PSMD13, PSMD4, RAC1, RDX, RHOA, RPL11, RPL12, RPL13A, RPL23A, RPL24, RPL3, RPL38, RPL3L, RPL5, RPL6, RPLP0P6, RPS10, RPS15, RPS19, RPS23, RPS27, RPS27L, RPS3, RPS5, RPSA, SF3A2, SF3B1, SNRNP200, SNRP…
HSP90AA1	GO:0016043	cellular component organization	2.30933e-15	7.80443e-19	176	6456	ACAA2, ACAT1, ACIN1, ACSL3, ACTB, ACTN1, ACTN4, ADAM10, ALDH1A3, ALDH9A1, ALDOA, ARF1, ARPC1B, ARPC2, ARPC3, ARPC4, ARPC5, ATP2A1, ATP2A2, ATP5A1, ATP5B, ATP5F1, ATP6V1A, ATP6V1B1, ATP6V1B2, ATP6V1C1, ATP6V1E1, BAIAP2, CALR, CAPN1, CAV1, CDC42, CFL1, CHP1, CLTC, CRKL, CTNNA1, CTNNB1, CTNND1, CTTN, CYCS, CYFIP1, DARS, DCTN2, DDX23, DSG2, DSP, EMD, ENO1, EPB41L1, EPRS, ERO1A, EZR, F11R, FLNA, FLNB,…
HSP90AB1	GO:0071826	ribonucleoprotein complex subunit organization	2.42772e-15	8.20452e-19	31	256	DDX23, HSP90AA1, HSP90AB1, PRPF19, PRPF8, RPL11, RPL12, RPL13A, RPL23A, RPL24, RPL3, RPL38, RPL3L, RPL5, RPL6, RPLP0P6, RPS10, RPS15, RPS19, RPS23, RPS27, RPS27L, RPS5, RPSA, SF3A2, SF3B1, SNRNP200, SNRPD1, SNRPD2, SNRPD3, SNU13
HSPA8	GO:0017144	drug metabolic process	2.44985e-15	8.27931e-19	54	849	ACAT1, ACLY, ALDOA, ALDOC, ATP5A1, ATP5B, ATP5F1, ATP6V1A, ATP6V1B1, ATP6V1B2, CAV1, COX4I1, COX5A, COX5B, COX6B1, CS, CYCS, DLST, ENO1, FH, GAPDH, GPI, GPX1, HK1, HSP90AA1, HSP90AB1, HSPA1A, HSPA8, IDH3A, LDHA, MDH2, NDUFA4, NDUFA5, NDUFAB1, NDUFB4, NDUFS1, NDUFS6, NDUFS8, PARK7, PC, PDHA1, PFKP, PGAM1, PGK1, PKM, RAC1, RHOA, SDHA, SDHB, SUCLG1, TPI1, UQCRC2, UQCRFS1P1, UQCRQ
HSPA1A	GO:0072521	purine-containing compound metabolic process	2.98257e-15	1.00797e-18	46	618	ACAT1, ACLY, ACSL3, ALDOA, ALDOC, ATP5A1, ATP5B, ATP5F1, ATP6V1A, ATP6V1B1, ATP6V1B2, COX4I1, COX5A, COX5B, COX6B1, CYCS, DLST, ENO1, GAPDH, GPI, GPX1, HK1, HSPA1A, HSPA8, LDHA, NDUFA4, NDUFA5, NDUFAB1, NDUFB4, NDUFS1, NDUFS6, NDUFS8, PARK7, PDHA1, PFKP, PGAM1, PGK1, PKM, RHOA, SDHA, SUCLG1, TJP2, TPI1, UQCRC2, UQCRFS1P1, UQCRQ
HSPA4	GO:0071704	organic substance metabolic process	3.90389e-15	1.31933e-18	247	11146	ACAA2, ACADVL, ACAT1, ACAT2, ACIN1, ACLY, ACSL3, ACTB, ACTN1, ACTN4, ADAM10, ALDH1A3, ALDH9A1, ALDOA, ALDOC, ALYREF, ARF1, ATP1A1, ATP5A1, ATP5B, ATP5F1, ATP6V1A, ATP6V1B1, ATP6V1B2, CALR, CAPN1, CAV1, CDC42, CFL1, CHERP, CHP1, CLTC, COX4I1, COX5A, COX5B, COX6B1, CPT2, CRKL, CS, CTNNB1, CTSB, CYCS, CYFIP1, DARS, DDX23, DDX5, DHX15, DHX16, DLST, DSP, ECHS1, EIF4A3, ENO1, EPRS, ERO1A, EZR, FH, FLNA…
HSPA6	GO:0008152	metabolic process	5.09639e-15	1.72233e-18	253	11619	ACAA2, ACADVL, ACAT1, ACAT2, ACIN1, ACLY, ACSL3, ACTB, ACTN1, ACTN4, ADAM10, ALDH1A3, ALDH9A1, ALDOA, ALDOC, ALYREF, ARF1, ATP1A1, ATP5A1, ATP5B, ATP5F1, ATP6V1A, ATP6V1B1, ATP6V1B2, ATP6V1C1, ATP6V1E1, CALR, CAPN1, CAV1, CDC42, CFL1, CHERP, CHP1, CLTC, COX4I1, COX5A, COX5B, COX6B1, CPT2, CRKL, CS, CTNNB1, CTSB, CTTN, CYCS, CYFIP1, DARS, DDX23, DDX5, DHX15, DHX16, DLST, DSP, ECHS1, EIF4A3, ENO1, …
HSPA8	GO:0010033	response to organic substance	7.25592e-15	2.45215e-18	113	3215	ACADVL, ACAT1, ACSL3, ACTB, ACTN4, ADAM10, ARF1, ARPC1B, ARPC3, ATP1A1, ATP2A2, ATP5B, ATP6V1A, ATP6V1B1, ATP6V1B2, ATP6V1C1, ATP6V1E1, BAIAP2, CALR, CANX, CAV1, CDC42, CFL1, CRKL, CTNNA1, CTNNB1, CTSB, CYFIP1, DDX5, DHX15, DSG2, EIF4A3, EMD, EPRS, ERO1A, EZR, F11R, FLNB, FN1, G6PD, GAPDH, GNAI1, GNAI2, GNG12, GSN, HADHA, HDAC1, HLA-A, HLA-B, HNRNPA1, HNRNPM, HNRNPU, HSP90AA1, HSP90AB1, HSPA1A, H…
HK1	GO:0044271	cellular nitrogen compound biosynthetic process	1.04075e-14	3.51725e-18	148	4981	ACAT1, ACLY, ACSL3, ACTN1, ACTN4, ALDH9A1, ALDOA, ALDOC, ALYREF, ATP5A1, ATP5B, ATP5F1, CALR, CAV1, CHP1, COX5B, CTNNB1, CYFIP1, DARS, DDX5, EIF4A3, ENO1, EPRS, EZR, FLNA, GAPDH, GARS, GPI, GPX1, HARS, HDAC1, HK1, HNRNPA1, HNRNPC, HNRNPK, HNRNPU, HSP90AA1, HSP90AB1, HSPA1A, HSPA5, HSPA8, IARS2, ITGA2, ITGA3, JUP, LDHA, MAP2K1, NCL, PARK7, PCBP1, PDHA1, PFKP, PFN1, PGAM1, PGK1, PKM, PPP2R1A, PSMA1…
IDH3A	GO:0044281	small molecule metabolic process	1.15975e-14	3.91938e-18	88	2131	ACAA2, ACADVL, ACAT1, ACAT2, ACLY, ACSL3, ALDH1A3, ALDOA, ALDOC, ATP5A1, ATP5B, ATP5F1, ATP6V1A, ATP6V1B1, ATP6V1B2, CAV1, CHP1, CLTC, COX4I1, COX5A, COX5B, COX6B1, CPT2, CS, CYCS, DARS, DLST, ECHS1, ENO1, EPRS, ERO1A, FH, G6PD, GAPDH, GARS, GPI, GPX1, HADHA, HADHB, HARS, HK1, HSD17B10, HSPA1A, HSPA8, IARS2, IDH3A, LDHA, MDH2, NDUFA4, NDUFA5, NDUFAB1, NDUFB4, NDUFS1, NDUFS6, NDUFS8, PARK7, PC, PD…
EIF4A3	GO:0043436	oxoacid metabolic process	1.36424e-14	4.61048e-18	63	1181	ACAA2, ACADVL, ACAT1, ACAT2, ACLY, ACSL3, ALDH1A3, ALDOA, ALDOC, ATP6V1B1, CAV1, CHP1, CLTC, CPT2, CS, DARS, DLST, ECHS1, ENO1, EPRS, ERO1A, FH, GAPDH, GARS, GPI, GPX1, HADHA, HADHB, HARS, HK1, HSD17B10, IARS2, IDH3A, LDHA, MDH2, NDUFAB1, NDUFS6, PARK7, PC, PDHA1, PFKP, PGAM1, PGK1, PKM, PSMA1, PSMA4, PSMA5, PSMA8, PSMB1, PSMB3, PSMD12, PSMD13, PSMD14, PSMD2, PSMD4, PSME3, SARS, SDHA, SDHB, SUCLG…
IQGAP1	GO:0000377	RNA splicing, via transesterification reactions with bulged adenosine as nucleophile	2.35696e-14	7.96539e-18	34	342	ALYREF, CHERP, DDX23, DDX5, DHX15, DHX16, EIF4A3, HNRNPA1, HNRNPA3, HNRNPC, HNRNPK, HNRNPM, HNRNPU, HSPA8, LSM2, PCBP1, PRPF19, PRPF40A, PRPF8, RBM25, SF3A2, SF3B1, SF3B3, SNRNP200, SNRNP70, SNRPA, SNRPB2, SNRPD1, SNRPD2, SNRPD3, SNU13, TRA2A, TRA2B, U2AF2
ITGA2	GO:0000398	mRNA splicing, via spliceosome	2.35696e-14	7.96539e-18	34	342	ALYREF, CHERP, DDX23, DDX5, DHX15, DHX16, EIF4A3, HNRNPA1, HNRNPA3, HNRNPC, HNRNPK, HNRNPM, HNRNPU, HSPA8, LSM2, PCBP1, PRPF19, PRPF40A, PRPF8, RBM25, SF3A2, SF3B1, SF3B3, SNRNP200, SNRNP70, SNRPA, SNRPB2, SNRPD1, SNRPD2, SNRPD3, SNU13, TRA2A, TRA2B, U2AF2
ITGA3	GO:0000375	RNA splicing, via transesterification reactions	3.09021e-14	1.04434e-17	34	345	ALYREF, CHERP, DDX23, DDX5, DHX15, DHX16, EIF4A3, HNRNPA1, HNRNPA3, HNRNPC, HNRNPK, HNRNPM, HNRNPU, HSPA8, LSM2, PCBP1, PRPF19, PRPF40A, PRPF8, RBM25, SF3A2, SF3B1, SF3B3, SNRNP200, SNRNP70, SNRPA, SNRPB2, SNRPD1, SNRPD2, SNRPD3, SNU13, TRA2A, TRA2B, U2AF2
ITGA5	GO:0006082	organic acid metabolic process	3.11532e-14	1.05283e-17	63	1201	ACAA2, ACADVL, ACAT1, ACAT2, ACLY, ACSL3, ALDH1A3, ALDOA, ALDOC, ATP6V1B1, CAV1, CHP1, CLTC, CPT2, CS, DARS, DLST, ECHS1, ENO1, EPRS, ERO1A, FH, GAPDH, GARS, GPI, GPX1, HADHA, HADHB, HARS, HK1, HSD17B10, IARS2, IDH3A, LDHA, MDH2, NDUFAB1, NDUFS6, PARK7, PC, PDHA1, PFKP, PGAM1, PGK1, PKM, PSMA1, PSMA4, PSMA5, PSMA8, PSMB1, PSMB3, PSMD12, PSMD13, PSMD14, PSMD2, PSMD4, PSME3, SARS, SDHA, SDHB, SUCLG…
ITGB1	GO:0055086	nucleobase-containing small molecule metabolic process	3.78991e-14	1.28081e-17	51	809	ACAT1, ACLY, ACSL3, ALDOA, ALDOC, ATP5A1, ATP5B, ATP5F1, ATP6V1A, ATP6V1B1, ATP6V1B2, COX4I1, COX5A, COX5B, COX6B1, CYCS, DLST, ENO1, G6PD, GAPDH, GARS, GPI, GPX1, HK1, HSPA1A, HSPA8, LDHA, MDH2, NDUFA4, NDUFA5, NDUFAB1, NDUFB4, NDUFS1, NDUFS6, NDUFS8, PARK7, PDHA1, PFKP, PGAM1, PGK1, PKM, RHOA, SDHA, SUCLG1, TALDO1, TJP2, TKT, TPI1, UQCRC2, UQCRFS1P1, UQCRQ
ITGB4	GO:0006996	organelle organization	4.7758e-14	1.61399e-17	125	3875	ACAA2, ACIN1, ACTB, ACTN1, ACTN4, ALDOA, ARF1, ARPC1B, ARPC2, ARPC3, ARPC4, ARPC5, ATP2A1, ATP2A2, ATP5A1, ATP5B, ATP5F1, ATP6V1A, ATP6V1B1, ATP6V1B2, ATP6V1C1, ATP6V1E1, BAIAP2, CALR, CAV1, CDC42, CFL1, CHP1, CLTC, CTNNB1, CTTN, CYCS, CYFIP1, DCTN2, DSP, EMD, EPB41L1, EZR, F11R, FLNA, FLNB, GAPDH, GNAI1, GPX1, GSN, HDAC1, HNRNPA1, HNRNPC, HNRNPU, HSD17B10, HSP90AA1, HSP90AB1, HSPA1A, HSPA1L, HSP…
ITGB6	GO:0090304	nucleic acid metabolic process	4.9194e-14	1.66252e-17	151	5224	ACIN1, ACTN1, ACTN4, ALYREF, CALR, CAV1, CHERP, CHP1, CTNNB1, DARS, DDX23, DDX5, DHX15, DHX16, EIF4A3, ENO1, EPRS, EZR, FH, FLNA, GARS, GNAS, HARS, HDAC1, HNRNPA1, HNRNPA1L2, HNRNPA3, HNRNPC, HNRNPK, HNRNPM, HNRNPU, HSD17B10, HSP90AA1, HSP90AB1, HSPA1A, HSPA5, HSPA8, IARS2, ITGA3, JUP, LSM2, MAP2K1, NCL, PARK7, PCBP1, PFN1, PPP2R1A, PPP2R2A, PRPF19, PRPF40A, PRPF8, PSMA1, PSMA4, PSMA5, PSMA8, PSM…
F11R	GO:0065008	regulation of biological quality	7.68366e-14	2.59671e-17	127	3997	ACAA2, ACADVL, ACIN1, ACTB, ADAM10, ALDH1A3, ALDH9A1, ALDOA, ARF1, ARPC1B, ARPC2, ARPC3, ARPC4, ARPC5, ATP1A1, ATP2A1, ATP2A2, ATP5B, ATP6V1A, ATP6V1B1, ATP6V1B2, ATP6V1C1, ATP6V1E1, BAIAP2, CALR, CAV1, CDC42, CFL1, CHERP, CHP1, CPT2, CRKL, CTNNB1, CTNND1, CTTN, CYFIP1, DSG2, DSP, EIF4A3, ERO1A, EZR, F11R, FH, FLNA, FLNB, FN1, G6PD, GAPDH, GNAI2, GNAS, GPI, GPX1, GSN, HDAC1, HK1, HNRNPA1, HNRNPC,…
KRT18	GO:0010468	regulation of gene expression	8.69249e-14	2.93764e-17	138	4564	ACTB, ALYREF, ATP6V1B1, CALR, CAV1, CHP1, CRKL, CTNNB1, CYFIP1, DDX5, EIF4A3, ENO1, EPRS, EZR, FLNA, FN1, GAPDH, GPX1, GSN, HDAC1, HNRNPA1, HNRNPC, HNRNPK, HNRNPM, HNRNPU, HSPA1A, HSPA5, HSPA8, ITGA2, ITGA3, JUP, LMNA, LSM2, MAP2K1, MSN, MYH9, NCL, PARK7, PC, PCBP1, PFN1, PIK3CB, PPP2R1A, PPP2R2A, PRPF19, PSMA1, PSMA4, PSMA5, PSMA8, PSMB1, PSMB3, PSMD12, PSMD13, PSMD14, PSMD2, PSMD4, PSME3, RBM25…
PFKP	GO:0042273	ribosomal large subunit biogenesis	1.40936e-13	4.76296e-17	18	73	RPL10A, RPL11, RPL12, RPL14, RPL23A, RPL24, RPL26L1, RPL3, RPL35, RPL35A, RPL38, RPL3L, RPL5, RPL6, RPL7, RPL7A, RPLP0P6, SNU13
PKM	GO:0006807	nitrogen compound metabolic process	1.63363e-13	5.52088e-17	232	10306	ACAT1, ACIN1, ACLY, ACSL3, ACTB, ACTN1, ACTN4, ADAM10, ALDH9A1, ALDOA, ALDOC, ALYREF, ATP5A1, ATP5B, ATP5F1, ATP6V1A, ATP6V1B1, ATP6V1B2, CALR, CAPN1, CAV1, CDC42, CFL1, CHERP, CHP1, CLTC, COX4I1, COX5A, COX5B, COX6B1, CRKL, CTNNB1, CTSB, CYCS, CYFIP1, DARS, DDX23, DDX5, DHX15, DHX16, DLST, DSP, EIF4A3, ENO1, EPRS, ERO1A, EZR, FH, FLNA, FN1, G6PD, GAPDH, GARS, GNAI2, GNAS, GPI, GPX1, GSN, HARS, H…
LAMA3	GO:0042255	ribosome assembly	4.74639e-13	1.60405e-16	17	66	RPL11, RPL12, RPL23A, RPL24, RPL3, RPL38, RPL3L, RPL5, RPL6, RPLP0P6, RPS10, RPS15, RPS19, RPS27, RPS27L, RPS5, RPSA
LAMB1	GO:0071310	cellular response to organic substance	8.3265e-13	2.81396e-16	96	2633	ACADVL, ACTB, ACTN4, ARF1, ARPC3, ATP1A1, ATP5B, ATP6V1A, ATP6V1B1, ATP6V1B2, ATP6V1C1, ATP6V1E1, BAIAP2, CALR, CANX, CAV1, CDC42, CFL1, CRKL, CTNNA1, CTNNB1, CTSB, CYFIP1, DDX5, EIF4A3, EMD, EPRS, ERO1A, EZR, F11R, FLNB, FN1, GAPDH, GNAI1, GNAI2, GSN, HDAC1, HLA-A, HLA-B, HNRNPA1, HNRNPM, HNRNPU, HSP90AA1, HSP90AB1, HSPA1A, HSPA1L, HSPA5, HSPA6, HSPA8, IQGAP1, ITGA2, ITGA3, ITGA5, ITGB1, JUP, KR…
LAMC2	GO:0045333	cellular respiration	1.30343e-12	4.40497e-16	25	193	COX4I1, COX5A, COX5B, COX6B1, CS, CYCS, DLST, FH, IDH3A, MDH2, NDUFA4, NDUFA5, NDUFAB1, NDUFB4, NDUFS1, NDUFS6, NDUFS8, PARK7, PDHA1, SDHA, SDHB, SUCLG1, UQCRC2, UQCRFS1P1, UQCRQ
LDHA	GO:0055114	oxidation-reduction process	1.44082e-12	4.86927e-16	55	1017	ACAA2, ACADVL, ACAT1, ACAT2, ALDH1A3, ALDH9A1, ALDOA, ALDOC, COX4I1, COX5A, COX5B, COX6B1, CPT2, CS, CYCS, DLST, ECHS1, ENO1, ERO1A, FH, G6PD, GAPDH, GNAS, GPI, GPX1, HADHA, HADHB, HK1, HSD17B10, IDH3A, LDHA, MDH2, NDUFA4, NDUFA5, NDUFAB1, NDUFB4, NDUFS1, NDUFS6, NDUFS8, PARK7, PDHA1, PDIA3, PDIA4, PFKP, PGAM1, PGK1, PKM, SDHA, SDHB, SOD2, SUCLG1, TPI1, UQCRC2, UQCRFS1P1, UQCRQ
LDHA	GO:0006119	oxidative phosphorylation	2.31654e-12	7.82878e-16	22	144	ATP5A1, ATP5B, ATP5F1, COX4I1, COX5A, COX5B, COX6B1, CYCS, NDUFA4, NDUFA5, NDUFAB1, NDUFB4, NDUFS1, NDUFS6, NDUFS8, PARK7, PGK1, RHOA, SDHA, UQCRC2, UQCRFS1P1, UQCRQ
LMNA	GO:0044267	cellular protein metabolic process	4.50035e-12	1.5209e-15	146	5204	ACTB, ADAM10, CALR, CAV1, CDC42, CFL1, CHP1, CLTC, CRKL, CTNNB1, CTSB, CYCS, CYFIP1, DARS, DLST, DSP, EIF4A3, ENO1, EPRS, ERO1A, EZR, FN1, G6PD, GAPDH, GARS, GNAI2, GPX1, GSN, HARS, HDAC1, HSP90AA1, HSP90AB1, HSPA1A, HSPA5, IARS2, IQGAP1, ITGA2, ITGA5, LAMB1, LMNA, MAP2K1, MDH2, MSN, MYH9, NCL, NDUFAB1, PARK7, PIK3CB, PPP2R1A, PPP2R2A, PRPF19, PSMA1, PSMA4, PSMA5, PSMA8, PSMB1, PSMB3, PSMD12, PSM…
LSM2	GO:0038093	Fc receptor signaling pathway	4.64991e-12	1.57145e-15	27	244	ACTB, ARPC1B, ARPC2, ARPC3, ARPC4, ARPC5, BAIAP2, CDC42, CYFIP1, HSP90AA1, HSP90AB1, PIK3CB, PSMA1, PSMA4, PSMA5, PSMA8, PSMB1, PSMB3, PSMD12, PSMD13, PSMD14, PSMD2, PSMD4, PSME3, RAC1, RAP1A, SYK
MDH2	GO:0034330	cell junction organization	5.96183e-12	2.01481e-15	29	290	ACTB, ACTN1, ACTN4, CAV1, CDC42, CTNNA1, CTNNB1, CTNND1, CTTN, DSG2, DSP, F11R, FLNA, FN1, IQGAP1, ITGA2, ITGA5, ITGB4, JUP, LAMA3, LAMC2, RAC1, RAP1A, RDX, RHOA, TJP1, TLN1, TLN2, VASP
MYL12A	GO:0030029	actin filament-based process	7.11901e-12	2.40588e-15	46	757	ACTB, ACTN1, ACTN4, ALDOA, ARF1, ARPC1B, ARPC2, ARPC3, ARPC4, ARPC5, ATP1A1, ATP2A1, ATP2A2, BAIAP2, CALR, CAV1, CDC42, CFL1, CTTN, CYFIP1, DSG2, DSP, EPB41L1, EZR, F11R, FLNA, FLNB, GSN, ITGB1, JUP, MYH10, MYH11, MYH14, MYH9, PFN1, RAC1, RDX, RHOA, RYR2, SPTAN1, TLN1, TPM1, TPM2, TPM3, TPM4, VASP
MSN	GO:0070887	cellular response to chemical stimulus	1.12557e-11	3.80388e-15	106	3208	ACAA2, ACADVL, ACTB, ACTN4, ADAM10, ARF1, ARPC3, ATP1A1, ATP2A2, ATP5B, ATP6V1A, ATP6V1B1, ATP6V1B2, ATP6V1C1, ATP6V1E1, BAIAP2, CALR, CANX, CAV1, CDC42, CFL1, CRKL, CTNNA1, CTNNB1, CTSB, CYCS, CYFIP1, DDX5, EIF4A3, EMD, ENO1, EPRS, ERO1A, EZR, F11R, FLNB, FN1, G6PD, GAPDH, GNAI1, GNAI2, GPX1, GSN, HDAC1, HLA-A, HLA-B, HNRNPA1, HNRNPM, HNRNPU, HSP90AA1, HSP90AB1, HSPA1A, HSPA1L, HSPA5, HSPA6, HSP…
MAP2K1	GO:1901576	organic substance biosynthetic process	1.17655e-11	3.97619e-15	163	6213	ACAA2, ACADVL, ACAT1, ACAT2, ACLY, ACSL3, ACTN1, ACTN4, ALDH1A3, ALDH9A1, ALDOA, ALDOC, ALYREF, ARF1, ATP1A1, ATP5A1, ATP5B, ATP5F1, CALR, CAV1, CHP1, CLTC, COX5B, CTNNB1, CYFIP1, DARS, DDX5, EIF4A3, ENO1, EPRS, EZR, FLNA, G6PD, GAPDH, GARS, GPI, GPX1, HARS, HDAC1, HK1, HNRNPA1, HNRNPC, HNRNPK, HNRNPU, HSP90AA1, HSP90AB1, HSPA1A, HSPA5, HSPA8, IARS2, ITGA2, ITGA3, JUP, LDHA, MAP2K1, MDH2, NCL, ND…
MYH10	GO:0009058	biosynthetic process	1.50227e-11	5.07696e-15	164	6286	ACAA2, ACADVL, ACAT1, ACAT2, ACLY, ACSL3, ACTN1, ACTN4, ALDH1A3, ALDH9A1, ALDOA, ALDOC, ALYREF, ARF1, ATP1A1, ATP5A1, ATP5B, ATP5F1, CALR, CAV1, CHP1, CLTC, COX5B, CTNNB1, CYFIP1, DARS, DDX5, EIF4A3, ENO1, EPRS, EZR, FLNA, G6PD, GAPDH, GARS, GPI, GPX1, HARS, HDAC1, HK1, HNRNPA1, HNRNPC, HNRNPK, HNRNPU, HSP90AA1, HSP90AB1, HSPA1A, HSPA5, HSPA8, IARS2, ITGA2, ITGA3, JUP, LDHA, MAP2K1, MDH2, NCL, ND…
MYH11	GO:1903311	regulation of mRNA metabolic process	1.54355e-11	5.21646e-15	30	324	DDX5, HNRNPA1, HNRNPC, HNRNPK, HNRNPM, HNRNPU, HSPA1A, HSPA8, PRPF19, PSMA1, PSMA4, PSMA5, PSMA8, PSMB1, PSMB3, PSMD12, PSMD13, PSMD14, PSMD2, PSMD4, PSME3, RBM25, SNRNP70, SNRPA, TRA2A, TRA2B, U2AF2, UBA52, YBX3, YWHAZ
MYH14	GO:0007010	cytoskeleton organization	1.96889e-11	6.65392e-15	62	1337	ACTB, ACTN1, ACTN4, ALDOA, ARF1, ARPC1B, ARPC2, ARPC3, ARPC4, ARPC5, BAIAP2, CALR, CDC42, CFL1, CHP1, CLTC, CTNNB1, CTTN, CYFIP1, DCTN2, DSP, EPB41L1, EZR, F11R, FLNA, FLNB, GAPDH, GNAI1, GSN, HNRNPU, HSPA1A, ITGB1, JUP, KRT18, LMNA, MSN, MYH10, MYH11, MYH14, MYH9, PFN1, PPP2R1A, PRPF40A, RAC1, RDX, RHOA, RPS3, SPTAN1, TLN1, TLN2, TPM1, TPM2, TPM3, TPM4, TUBA1A, TUBA4A, TUBB, TUBB1, TUBB2A, TUBB3…
MYH9	GO:0034329	cell junction assembly	2.9258e-11	9.88781e-15	26	241	ACTB, ACTN1, ACTN4, CAV1, CDC42, CTNNA1, CTNNB1, CTNND1, CTTN, F11R, FLNA, FN1, IQGAP1, ITGA2, ITGA5, ITGB4, JUP, LAMA3, LAMC2, RAC1, RAP1A, RHOA, TJP1, TLN1, TLN2, VASP
NDUFA4	GO:0009060	aerobic respiration	8.49022e-11	2.86929e-14	17	88	COX4I1, COX5A, COX5B, COX6B1, CS, CYCS, DLST, FH, IDH3A, MDH2, NDUFA4, NDUFS8, PDHA1, SDHA, SDHB, SUCLG1, UQCRC2
NDUFA5	GO:0019222	regulation of metabolic process	8.87379e-11	2.99891e-14	170	6752	ACADVL, ACLY, ACSL3, ACTB, ACTN1, ACTN4, ALYREF, ARF1, ATP1A1, ATP6V1A, ATP6V1B1, ATP6V1B2, ATP6V1C1, ATP6V1E1, CALR, CAPN1, CAV1, CHP1, CLTC, CPT2, CRKL, CTNNB1, CTTN, CYCS, CYFIP1, DDX5, EIF4A3, ENO1, EPRS, EZR, FH, FLNA, FN1, G6PD, GAPDH, GNAI2, GNAS, GPX1, GSN, HDAC1, HNRNPA1, HNRNPC, HNRNPK, HNRNPM, HNRNPU, HSP90AA1, HSP90AB1, HSPA1A, HSPA5, HSPA8, IQGAP1, ITGA2, ITGA3, ITGA5, ITGB1, JUP, LM…
NDUFB4	GO:0002479	antigen processing and presentation of exogenous peptide antigen via MHC class I, TAP-dependent	9.45304e-11	3.19468e-14	16	75	CALR, HLA-A, HLA-B, PDIA3, PSMA1, PSMA4, PSMA5, PSMA8, PSMB1, PSMB3, PSMD12, PSMD13, PSMD14, PSMD2, PSMD4, PSME3
NDUFS1	GO:0006397	mRNA processing	1.13301e-10	3.82905e-14	36	509	ACIN1, ALYREF, CHERP, DDX23, DDX5, DHX15, DHX16, EIF4A3, HNRNPA1, HNRNPA1L2, HNRNPA3, HNRNPC, HNRNPK, HNRNPM, HNRNPU, HSPA8, LSM2, PCBP1, PRPF19, PRPF40A, PRPF8, RBM25, SF3A2, SF3B1, SF3B3, SNRNP200, SNRNP70, SNRPA, SNRPB2, SNRPD1, SNRPD2, SNRPD3, SNU13, TRA2A, TRA2B, U2AF2
NDUFS6	GO:0010608	posttranscriptional regulation of gene expression	1.99743e-10	6.75036e-14	38	577	CALR, CAV1, CYFIP1, DDX5, EIF4A3, EPRS, GAPDH, HNRNPC, HNRNPM, HNRNPU, HSPA1A, HSPA8, ITGA2, MAP2K1, NCL, PSMA1, PSMA4, PSMA5, PSMA8, PSMB1, PSMB3, PSMD12, PSMD13, PSMD14, PSMD2, PSMD4, PSME3, RHOA, RPL13A, RPL38, RPL5, RPS27L, RPS3, RPS4X, RPS9, UBA52, YBX3, YWHAZ
NDUFS8	GO:0015980	energy derivation by oxidation of organic compounds	2.17047e-10	7.33514e-14	27	285	ACADVL, COX4I1, COX5A, COX5B, COX6B1, CS, CYCS, DLST, FH, GNAS, IDH3A, MDH2, NDUFA4, NDUFA5, NDUFAB1, NDUFB4, NDUFS1, NDUFS6, NDUFS8, PARK7, PDHA1, SDHA, SDHB, SUCLG1, UQCRC2, UQCRFS1P1, UQCRQ
SNU13	GO:0042590	antigen processing and presentation of exogenous peptide antigen via MHC class I	2.25411e-10	7.6178e-14	16	79	CALR, HLA-A, HLA-B, PDIA3, PSMA1, PSMA4, PSMA5, PSMA8, PSMB1, PSMB3, PSMD12, PSMD13, PSMD14, PSMD2, PSMD4, PSME3
NCL	GO:0061621	canonical glycolysis	3.50717e-10	1.18526e-13	11	27	ALDOA, ALDOC, ENO1, GAPDH, GPI, HK1, PFKP, PGAM1, PGK1, PKM, TPI1
DLST	GO:0006735	NADH regeneration	3.50717e-10	1.18526e-13	11	27	ALDOA, ALDOC, ENO1, GAPDH, GPI, HK1, PFKP, PGAM1, PGK1, PKM, TPI1
PDHA1	GO:0061718	glucose catabolic process to pyruvate	3.50717e-10	1.18526e-13	11	27	ALDOA, ALDOC, ENO1, GAPDH, GPI, HK1, PFKP, PGAM1, PGK1, PKM, TPI1
PARK7	GO:0042775	mitochondrial ATP synthesis coupled electron transport	3.8563e-10	1.30324e-13	17	96	COX4I1, COX5A, COX5B, COX6B1, CYCS, NDUFA4, NDUFA5, NDUFAB1, NDUFB4, NDUFS1, NDUFS6, NDUFS8, PARK7, SDHA, UQCRC2, UQCRFS1P1, UQCRQ
PCBP1	GO:0002474	antigen processing and presentation of peptide antigen via MHC class I	4.61049e-10	1.55812e-13	17	97	CALR, CANX, HLA-A, HLA-B, PDIA3, PSMA1, PSMA4, PSMA5, PSMA8, PSMB1, PSMB3, PSMD12, PSMD13, PSMD14, PSMD2, PSMD4, PSME3
PDIA3	GO:0042773	ATP synthesis coupled electron transport	4.61049e-10	1.55812e-13	17	97	COX4I1, COX5A, COX5B, COX6B1, CYCS, NDUFA4, NDUFA5, NDUFAB1, NDUFB4, NDUFS1, NDUFS6, NDUFS8, PARK7, SDHA, UQCRC2, UQCRFS1P1, UQCRQ
PDIA4	GO:0019538	protein metabolic process	5.18636e-10	1.75274e-13	154	5942	ACTB, ADAM10, CALR, CAPN1, CAV1, CDC42, CFL1, CHP1, CLTC, CRKL, CTNNB1, CTSB, CYCS, CYFIP1, DARS, DLST, DSP, EIF4A3, ENO1, EPRS, ERO1A, EZR, FLNA, FN1, G6PD, GAPDH, GARS, GNAI2, GPX1, GSN, HARS, HDAC1, HNRNPK, HSP90AA1, HSP90AB1, HSPA1A, HSPA5, HSPA8, IARS2, IQGAP1, ITGA2, ITGA5, LAMB1, LMNA, MAP2K1, MDH2, MSN, MYH9, NCL, NDUFAB1, PARK7, PDIA3, PGK1, PIK3CB, PPP2R1A, PPP2R2A, PRPF19, PSMA1, PSMA4…
PGAM1	GO:0061615	glycolytic process through fructose-6-phosphate	5.69675e-10	1.92523e-13	11	28	ALDOA, ALDOC, ENO1, GAPDH, GPI, HK1, PFKP, PGAM1, PGK1, PKM, TPI1
PGK1	GO:0061620	glycolytic process through glucose-6-phosphate	5.69675e-10	1.92523e-13	11	28	ALDOA, ALDOC, ENO1, GAPDH, GPI, HK1, PFKP, PGAM1, PGK1, PKM, TPI1
PIK3CB	GO:0022904	respiratory electron transport chain	7.87167e-10	2.66025e-13	18	116	COX4I1, COX5A, COX5B, COX6B1, CYCS, NDUFA4, NDUFA5, NDUFAB1, NDUFB4, NDUFS1, NDUFS6, NDUFS8, PARK7, SDHA, SDHB, UQCRC2, UQCRFS1P1, UQCRQ
JUP	GO:0019637	organophosphate metabolic process	8.21355e-10	2.77579e-13	55	1184	ACAT1, ACLY, ACSL3, ALDOA, ALDOC, ARF1, ATP5A1, ATP5B, ATP5F1, ATP6V1A, ATP6V1B1, ATP6V1B2, COX4I1, COX5A, COX5B, COX6B1, CYCS, DLST, ENO1, G6PD, GAPDH, GARS, GPI, GPX1, HADHA, HADHB, HK1, HSPA1A, HSPA8, LDHA, MDH2, NDUFA4, NDUFA5, NDUFAB1, NDUFB4, NDUFS1, NDUFS6, NDUFS8, PARK7, PDHA1, PFKP, PGAM1, PGK1, PIK3CB, PKM, RHOA, SDHA, SUCLG1, TALDO1, TJP2, TKT, TPI1, UQCRC2, UQCRFS1P1, UQCRQ
TIFA	GO:0071345	cellular response to cytokine stimulus	1.14845e-09	3.88122e-13	52	1083	ACTN4, ARF1, ATP5B, CANX, CAV1, CDC42, CFL1, CRKL, EPRS, FLNB, FN1, GAPDH, GSN, HLA-A, HLA-B, HNRNPU, HSP90AA1, HSP90AB1, HSPA1A, HSPA5, HSPA8, ITGB1, KRT18, MSN, NCL, PDIA3, PFKP, PIK3CB, PRPF8, PSMA1, PSMA4, PSMA5, PSMA8, PSMB1, PSMB3, PSMD12, PSMD13, PSMD14, PSMD2, PSMD4, PSME3, RHOA, RPL13A, RPL3, RPS3, SLC25A5, SOD2, SYK, TALDO1, UBA52, YBX3, YWHAZ
PRPF40A	GO:0042221	response to chemical	1.2115e-09	4.09427e-13	131	4726	ACAA2, ACADVL, ACAT1, ACSL3, ACTB, ACTN4, ADAM10, ARF1, ARPC1B, ARPC3, ATP1A1, ATP2A2, ATP5B, ATP6V1A, ATP6V1B1, ATP6V1B2, ATP6V1C1, ATP6V1E1, BAIAP2, CALR, CANX, CAV1, CDC42, CFL1, COX4I1, CRKL, CTNNA1, CTNNB1, CTSB, CYCS, CYFIP1, DDX5, DHX15, DSG2, EIF4A3, EMD, ENO1, EPRS, ERO1A, EZR, F11R, FLNB, FN1, G6PD, GAPDH, GNAI1, GNAI2, GNAS, GNG12, GPX1, GSN, HADHA, HDAC1, HLA-A, HLA-B, HNRNPA1, HNRNPM…
PFN1	GO:0032970	regulation of actin filament-based process	1.27882e-09	4.3218e-13	30	383	ARF1, ARPC1B, ARPC2, ARPC3, ARPC4, ARPC5, ATP1A1, ATP2A1, ATP2A2, BAIAP2, CAV1, CDC42, CFL1, CTTN, CYFIP1, DSG2, DSP, F11R, FLNA, GSN, JUP, MYH9, PFN1, RAC1, RDX, RHOA, RYR2, SPTAN1, TPM1, VASP
PRPF19	GO:0044249	cellular biosynthetic process	1.2846e-09	4.34132e-13	156	6117	ACADVL, ACAT1, ACLY, ACSL3, ACTN1, ACTN4, ALDH1A3, ALDH9A1, ALDOA, ALDOC, ALYREF, ARF1, ATP1A1, ATP5A1, ATP5B, ATP5F1, CALR, CAV1, CHP1, CLTC, COX5B, CTNNB1, CYFIP1, DARS, DDX5, EIF4A3, ENO1, EPRS, EZR, FLNA, GAPDH, GARS, GPI, GPX1, HARS, HDAC1, HK1, HNRNPA1, HNRNPC, HNRNPK, HNRNPU, HSP90AA1, HSP90AB1, HSPA1A, HSPA5, HSPA8, IARS2, ITGA2, ITGA3, JUP, LDHA, MAP2K1, NCL, NDUFAB1, PARK7, PCBP1, PDHA1…
PRPF8	GO:0006734	NADH metabolic process	1.35928e-09	4.59372e-13	12	39	ALDOA, ALDOC, ENO1, GAPDH, GPI, HK1, MDH2, PFKP, PGAM1, PGK1, PKM, TPI1
PSMA1	GO:0009888	tissue development	2.23988e-09	7.56973e-13	75	2028	ACADVL, ACAT1, ALDH1A3, ALDOC, ATP2A2, CALR, CAPN1, CAV1, CDC42, CFL1, CLTC, CTNNB1, CTSB, DDX5, DSG2, DSP, EMD, EZR, F11R, FLNA, FLNB, FN1, G6PD, GNAS, GPX1, GSN, HDAC1, HNRNPU, IQGAP1, ITGA2, ITGA3, ITGA5, ITGB1, ITGB4, JUP, KRT18, LAMA3, LAMB1, LAMC2, LMNA, MAP2K1, MSN, MYH10, MYH11, MYH14, PFN1, PGK1, PKM, PSMA1, PSMA4, PSMA5, PSMA8, PSMB1, PSMB3, PSMD12, PSMD13, PSMD14, PSMD2, PSMD4, PSME3, …
PSMA4	GO:0001738	morphogenesis of a polarized epithelium	2.64873e-09	8.95142e-13	19	142	CDC42, CLTC, LAMA3, MSN, PFN1, PSMA1, PSMA4, PSMA5, PSMA8, PSMB1, PSMB3, PSMD12, PSMD13, PSMD14, PSMD2, PSMD4, PSME3, RAC1, RHOA
PSMA5	GO:0045055	regulated exocytosis	3.22506e-09	1.08992e-12	43	794	ACLY, ACTN1, ACTN4, ADAM10, ALDOA, ALDOC, ARF1, ARPC5, ATP2A2, CAPN1, CHP1, CTSB, CYFIP1, DSP, FLNA, FN1, GNAI2, GPI, GSN, HSP90AA1, HSP90AB1, HSPA1A, HSPA6, HSPA8, IQGAP1, JUP, MYH9, PGAM1, PKM, PSMA5, PSMB1, PSMD12, PSMD13, PSMD14, PSMD2, RAC1, RAP1A, RHOA, SPTAN1, SYK, TLN1, TUBA4A, TUBB
PSMB1	GO:0060071	Wnt signaling pathway, planar cell polarity pathway	3.36381e-09	1.13681e-12	17	109	CDC42, CLTC, PFN1, PSMA1, PSMA4, PSMA5, PSMA8, PSMB1, PSMB3, PSMD12, PSMD13, PSMD14, PSMD2, PSMD4, PSME3, RAC1, RHOA
PSMB3	GO:0050789	regulation of biological process	4.49603e-09	1.51944e-12	240	11634	ACAA2, ACADVL, ACIN1, ACLY, ACSL3, ACTB, ACTN1, ACTN4, ADAM10, ALDH1A3, ALDOA, ALYREF, ARF1, ARPC1B, ARPC2, ARPC3, ARPC4, ARPC5, ATP1A1, ATP2A1, ATP2A2, ATP5A1, ATP5B, ATP6V1A, ATP6V1B1, ATP6V1B2, ATP6V1C1, ATP6V1E1, BAIAP2, CALML3, CALR, CANX, CAPN1, CAV1, CDC42, CFL1, CHERP, CHP1, CLTC, CPT2, CRKL, CTNNA1, CTNNB1, CTNND1, CTSB, CTTN, CYCS, CYFIP1, DCTN2, DDX5, DSG2, DSP, EIF4A3, EMD, ENO1, EPRS…
PSMD12	GO:0090175	regulation of establishment of planar polarity	4.568e-09	1.54376e-12	17	111	CDC42, CLTC, PFN1, PSMA1, PSMA4, PSMA5, PSMA8, PSMB1, PSMB3, PSMD12, PSMD13, PSMD14, PSMD2, PSMD4, PSME3, RAC1, RHOA
PSMD13	GO:0034097	response to cytokine	6.34357e-09	2.14382e-12	53	1170	ACTN4, ADAM10, ARF1, ATP5B, CANX, CAV1, CDC42, CFL1, CRKL, EPRS, FLNB, FN1, GAPDH, GSN, HLA-A, HLA-B, HNRNPU, HSP90AA1, HSP90AB1, HSPA1A, HSPA5, HSPA8, ITGB1, KRT18, MSN, NCL, PDIA3, PFKP, PIK3CB, PRPF8, PSMA1, PSMA4, PSMA5, PSMA8, PSMB1, PSMB3, PSMD12, PSMD13, PSMD14, PSMD2, PSMD4, PSME3, RHOA, RPL13A, RPL3, RPS3, SLC25A5, SOD2, SYK, TALDO1, UBA52, YBX3, YWHAZ
PSMD14	GO:0042274	ribosomal small subunit biogenesis	8.15374e-09	2.75557e-12	14	69	RPL38, RPS10, RPS15, RPS16, RPS19, RPS21, RPS24, RPS27, RPS27L, RPS5, RPS6, RPS7, RPS8, RPSA
PSMD2	GO:0006364	rRNA processing	8.53257e-09	2.8836e-12	22	213	EIF4A3, RPL10A, RPL11, RPL14, RPL27, RPL35, RPL35A, RPL5, RPL7, RPL7A, RPS15, RPS16, RPS19, RPS2, RPS21, RPS24, RPS27, RPS6, RPS7, RPS8, RPS9, SNU13
PSMD4	GO:0009653	anatomical structure morphogenesis	9.38201e-09	3.17067e-12	87	2631	ACTB, ACTN1, ACTN4, ADAM10, ALDH1A3, ALDOA, ARPC2, ATP5B, ATP6V1B1, BAIAP2, CALR, CAPN1, CAV1, CDC42, CFL1, CLTC, CRKL, CTNNA1, CTNNB1, CTTN, CYFIP1, DSP, EIF4A3, EZR, FLNA, FLNB, FN1, GNAS, GPX1, HDAC1, HSP90AA1, HSP90AB1, HSPA5, IQGAP1, ITGA2, ITGA3, ITGA5, ITGB1, ITGB4, JUP, KRT18, LAMA3, LAMB1, LAMC2, MAP2K1, MSN, MYH10, MYH11, MYH14, MYH9, NCL, NDUFS6, PFN1, PGK1, PIK3CB, PKM, PRPF40A, PSMA1…
PSME3	GO:0006007	glucose catabolic process	1.00419e-08	3.39368e-12	11	35	ALDOA, ALDOC, ENO1, GAPDH, GPI, HK1, PFKP, PGAM1, PGK1, PKM, TPI1
PC	GO:0002478	antigen processing and presentation of exogenous peptide antigen	1.31335e-08	4.4385e-12	20	175	ARF1, CALR, CANX, CLTC, DCTN2, HLA-A, HLA-B, PDIA3, PSMA1, PSMA4, PSMA5, PSMA8, PSMB1, PSMB3, PSMD12, PSMD13, PSMD14, PSMD2, PSMD4, PSME3
UQCRC2	GO:0030036	actin cytoskeleton organization	1.3512e-08	4.56642e-12	38	662	ACTB, ACTN1, ACTN4, ALDOA, ARF1, ARPC1B, ARPC2, ARPC3, ARPC4, ARPC5, BAIAP2, CALR, CDC42, CFL1, CTTN, CYFIP1, EPB41L1, EZR, F11R, FLNA, FLNB, GSN, ITGB1, MYH10, MYH11, MYH14, MYH9, PFN1, RAC1, RDX, RHOA, SPTAN1, TLN1, TPM1, TPM2, TPM3, TPM4, VASP
UQCRQ	GO:0031329	regulation of cellular catabolic process	1.40987e-08	4.76469e-12	44	865	ATP6V1A, ATP6V1B1, ATP6V1B2, ATP6V1C1, ATP6V1E1, CAPN1, CAV1, CTTN, EZR, GAPDH, GPX1, HNRNPC, HNRNPM, HNRNPU, HSP90AA1, HSP90AB1, HSPA1A, HSPA8, MSN, PARK7, PGAM1, PIK3CB, PSMA1, PSMA4, PSMA5, PSMA8, PSMB1, PSMB3, PSMD12, PSMD13, PSMD14, PSMD2, PSMD4, PSME3, RDX, RPL11, RPL23, RPL5, RPS7, SNRNP70, UBA52, VDAC1, YBX3, YWHAZ
HNRNPA1L2	GO:0060255	regulation of macromolecule metabolic process	1.54843e-08	5.23295e-12	155	6233	ACTB, ACTN1, ACTN4, ALYREF, ARF1, ATP6V1B1, CALR, CAV1, CHP1, CLTC, CRKL, CTNNB1, CYCS, CYFIP1, DDX5, EIF4A3, ENO1, EPRS, EZR, FLNA, FN1, G6PD, GAPDH, GNAI2, GNAS, GPX1, GSN, HDAC1, HNRNPA1, HNRNPC, HNRNPK, HNRNPM, HNRNPU, HSP90AA1, HSP90AB1, HSPA1A, HSPA5, HSPA8, IQGAP1, ITGA2, ITGA3, ITGA5, JUP, LMNA, LSM2, MAP2K1, MSN, MYH9, NCL, PARK7, PC, PCBP1, PFN1, PGAM1, PIK3CB, PPP2R1A, PPP2R2A, PRPF19,…
RAC1	GO:0043488	regulation of mRNA stability	1.62417e-08	5.48892e-12	20	177	HNRNPC, HNRNPM, HNRNPU, HSPA1A, HSPA8, PSMA1, PSMA4, PSMA5, PSMA8, PSMB1, PSMB3, PSMD12, PSMD13, PSMD14, PSMD2, PSMD4, PSME3, UBA52, YBX3, YWHAZ
RDX	GO:0009894	regulation of catabolic process	1.65028e-08	5.57715e-12	47	976	ATP6V1A, ATP6V1B1, ATP6V1B2, ATP6V1C1, ATP6V1E1, CAPN1, CAV1, CTTN, EZR, FLNA, GAPDH, GPX1, HNRNPC, HNRNPM, HNRNPU, HSP90AA1, HSP90AB1, HSPA1A, HSPA8, ITGB1, MSN, PARK7, PGAM1, PIK3CB, PSMA1, PSMA4, PSMA5, PSMA8, PSMB1, PSMB3, PSMD12, PSMD13, PSMD14, PSMD2, PSMD4, PSME3, RDX, RPL11, RPL23, RPL5, RPS7, SF3B3, SNRNP70, UBA52, VDAC1, YBX3, YWHAZ
RAP1A	GO:0097435	supramolecular fiber organization	1.77001e-08	5.98178e-12	38	668	ACTN1, ACTN4, ALDOA, ARF1, ARPC1B, ARPC2, ARPC3, ARPC4, ARPC5, BAIAP2, CDC42, CFL1, CHP1, CTTN, CYFIP1, DSP, EZR, FLNA, GPX1, GSN, HSP90AB1, HSPA1A, HSPA8, ITGB1, MYH10, MYH11, PARK7, PFN1, RAC1, RDX, RHOA, RPS3, SPTAN1, TPM1, TPM2, TPM3, TPM4, VASP
RBM25	GO:0043312	neutrophil degranulation	1.96065e-08	6.62606e-12	32	484	ACLY, ADAM10, ALDOA, ALDOC, ARPC5, CAPN1, CTSB, CYFIP1, DSP, GPI, GSN, HSP90AA1, HSP90AB1, HSPA1A, HSPA6, HSPA8, IQGAP1, JUP, PGAM1, PKM, PSMA5, PSMB1, PSMD12, PSMD13, PSMD14, PSMD2, RAC1, RAP1A, RHOA, SPTAN1, SYK, TUBB
RHOA	GO:0002283	neutrophil activation involved in immune response	2.30684e-08	7.79603e-12	32	487	ACLY, ADAM10, ALDOA, ALDOC, ARPC5, CAPN1, CTSB, CYFIP1, DSP, GPI, GSN, HSP90AA1, HSP90AB1, HSPA1A, HSPA6, HSPA8, IQGAP1, JUP, PGAM1, PKM, PSMA5, PSMB1, PSMD12, PSMD13, PSMD14, PSMD2, RAC1, RAP1A, RHOA, SPTAN1, SYK, TUBB
RPL10A	GO:0006521	regulation of cellular amino acid metabolic process	2.55388e-08	8.63089e-12	13	61	PARK7, PSMA1, PSMA4, PSMA5, PSMA8, PSMB1, PSMB3, PSMD12, PSMD13, PSMD14, PSMD2, PSMD4, PSME3
RPL11	GO:0019884	antigen processing and presentation of exogenous antigen	2.72825e-08	9.22018e-12	20	182	ARF1, CALR, CANX, CLTC, DCTN2, HLA-A, HLA-B, PDIA3, PSMA1, PSMA4, PSMA5, PSMA8, PSMB1, PSMB3, PSMD12, PSMD13, PSMD14, PSMD2, PSMD4, PSME3
RPL12	GO:0043487	regulation of RNA stability	3.02025e-08	1.0207e-11	20	183	HNRNPC, HNRNPM, HNRNPU, HSPA1A, HSPA8, PSMA1, PSMA4, PSMA5, PSMA8, PSMB1, PSMB3, PSMD12, PSMD13, PSMD14, PSMD2, PSMD4, PSME3, UBA52, YBX3, YWHAZ
RPL13	GO:1902600	proton transmembrane transport	3.20846e-08	1.08431e-11	19	163	ACTN4, ATP1A1, ATP2A1, ATP2A2, ATP5A1, ATP5B, ATP5F1, ATP6V1A, ATP6V1B1, ATP6V1B2, ATP6V1C1, ATP6V1E1, CHP1, COX4I1, COX5A, COX5B, COX6B1, NDUFA4, PARK7
RPL13A	GO:0007164	establishment of tissue polarity	3.28905e-08	1.11154e-11	17	125	CDC42, CLTC, PFN1, PSMA1, PSMA4, PSMA5, PSMA8, PSMB1, PSMB3, PSMD12, PSMD13, PSMD14, PSMD2, PSMD4, PSME3, RAC1, RHOA
RPL14	GO:0001736	establishment of planar polarity	3.28905e-08	1.11154e-11	17	125	CDC42, CLTC, PFN1, PSMA1, PSMA4, PSMA5, PSMA8, PSMB1, PSMB3, PSMD12, PSMD13, PSMD14, PSMD2, PSMD4, PSME3, RAC1, RHOA
RPL15	GO:1902905	positive regulation of supramolecular fiber organization	3.47927e-08	1.17583e-11	21	206	ARF1, ARPC1B, ARPC2, ARPC3, ARPC4, ARPC5, BAIAP2, CDC42, CFL1, CTTN, CYFIP1, FLNA, GPX1, GSN, HSPA1A, PFN1, RAC1, RHOA, RPS3, TPM1, VASP
RPL17	GO:0016072	rRNA metabolic process	3.52741e-08	1.19209e-11	23	252	EIF4A3, NCL, RPL10A, RPL11, RPL14, RPL27, RPL35, RPL35A, RPL5, RPL7, RPL7A, RPS15, RPS16, RPS19, RPS2, RPS21, RPS24, RPS27, RPS6, RPS7, RPS8, RPS9, SNU13
RPL18	GO:0042119	neutrophil activation	3.92981e-08	1.32809e-11	32	497	ACLY, ADAM10, ALDOA, ALDOC, ARPC5, CAPN1, CTSB, CYFIP1, DSP, GPI, GSN, HSP90AA1, HSP90AB1, HSPA1A, HSPA6, HSPA8, IQGAP1, JUP, PGAM1, PKM, PSMA5, PSMB1, PSMD12, PSMD13, PSMD14, PSMD2, RAC1, RAP1A, RHOA, SPTAN1, SYK, TUBB
RPL18A	GO:0002446	neutrophil mediated immunity	4.14164e-08	1.39967e-11	32	498	ACLY, ADAM10, ALDOA, ALDOC, ARPC5, CAPN1, CTSB, CYFIP1, DSP, GPI, GSN, HSP90AA1, HSP90AB1, HSPA1A, HSPA6, HSPA8, IQGAP1, JUP, PGAM1, PKM, PSMA5, PSMB1, PSMD12, PSMD13, PSMD14, PSMD2, RAC1, RAP1A, RHOA, SPTAN1, SYK, TUBB
RPL19	GO:0065007	biological regulation	4.14632e-08	1.40126e-11	247	12332	ACAA2, ACADVL, ACIN1, ACLY, ACSL3, ACTB, ACTN1, ACTN4, ADAM10, ALDH1A3, ALDH9A1, ALDOA, ALYREF, ARF1, ARPC1B, ARPC2, ARPC3, ARPC4, ARPC5, ATP1A1, ATP2A1, ATP2A2, ATP5A1, ATP5B, ATP6V1A, ATP6V1B1, ATP6V1B2, ATP6V1C1, ATP6V1E1, BAIAP2, CALML3, CALR, CANX, CAPN1, CAV1, CDC42, CFL1, CHERP, CHP1, CLTC, CPT2, CRKL, CTNNA1, CTNNB1, CTNND1, CTSB, CTTN, CYCS, CYFIP1, DCTN2, DDX5, DSG2, DSP, EIF4A3, EMD, E…
RPL23	GO:0036230	granulocyte activation	5.37376e-08	1.81607e-11	32	503	ACLY, ADAM10, ALDOA, ALDOC, ARPC5, CAPN1, CTSB, CYFIP1, DSP, GPI, GSN, HSP90AA1, HSP90AB1, HSPA1A, HSPA6, HSPA8, IQGAP1, JUP, PGAM1, PKM, PSMA5, PSMB1, PSMD12, PSMD13, PSMD14, PSMD2, RAC1, RAP1A, RHOA, SPTAN1, SYK, TUBB
RPL23A	GO:0022603	regulation of anatomical structure morphogenesis	5.74305e-08	1.94088e-11	48	1049	ACTN4, ADAM10, ALDOA, ARPC2, BAIAP2, CALR, CDC42, CFL1, CLTC, CRKL, CTNNB1, CTTN, CYFIP1, EZR, FLNA, FN1, ITGA5, ITGB1, JUP, MAP2K1, MSN, MYH10, MYH14, MYH9, PFN1, PGK1, PKM, PRPF40A, PSMA1, PSMA4, PSMA5, PSMA8, PSMB1, PSMB3, PSMD12, PSMD13, PSMD14, PSMD2, PSMD4, PSME3, RAC1, RAP1A, RDX, RHOA, RRAS, SARS, SIN3A, TPM1
RPL24	GO:0048002	antigen processing and presentation of peptide antigen	6.04256e-08	2.04209e-11	20	190	ARF1, CALR, CANX, CLTC, DCTN2, HLA-A, HLA-B, PDIA3, PSMA1, PSMA4, PSMA5, PSMA8, PSMB1, PSMB3, PSMD12, PSMD13, PSMD14, PSMD2, PSMD4, PSME3
RPL26L1	GO:0006887	exocytosis	6.04267e-08	2.04213e-11	44	904	ACLY, ACTN1, ACTN4, ADAM10, ALDOA, ALDOC, ARF1, ARPC5, ATP2A2, CAPN1, CHP1, CTSB, CYFIP1, DSP, FLNA, FN1, GNAI2, GPI, GSN, HSP90AA1, HSP90AB1, HSPA1A, HSPA6, HSPA8, IQGAP1, JUP, MYH10, MYH9, PGAM1, PKM, PSMA5, PSMB1, PSMD12, PSMD13, PSMD14, PSMD2, RAC1, RAP1A, RHOA, SPTAN1, SYK, TLN1, TUBA4A, TUBB
RPL27	GO:0000027	ribosomal large subunit assembly	7.36815e-08	2.49008e-11	10	31	RPL11, RPL12, RPL23A, RPL24, RPL3, RPL38, RPL3L, RPL5, RPL6, RPLP0P6
RPL27A	GO:0035567	non-canonical Wnt signaling pathway	7.7552e-08	2.62089e-11	18	151	CDC42, CLTC, CTNNB1, PFN1, PSMA1, PSMA4, PSMA5, PSMA8, PSMB1, PSMB3, PSMD12, PSMD13, PSMD14, PSMD2, PSMD4, PSME3, RAC1, RHOA
RPL28	GO:0061013	regulation of mRNA catabolic process	1.41031e-07	4.76618e-11	20	199	HNRNPC, HNRNPM, HNRNPU, HSPA1A, HSPA8, PSMA1, PSMA4, PSMA5, PSMA8, PSMB1, PSMB3, PSMD12, PSMD13, PSMD14, PSMD2, PSMD4, PSME3, UBA52, YBX3, YWHAZ
RPL29	GO:0043618	regulation of transcription from RNA polymerase II promoter in response to stress	1.60312e-07	5.41778e-11	16	119	HSPA1A, HSPA5, PSMA1, PSMA4, PSMA5, PSMA8, PSMB1, PSMB3, PSMD12, PSMD13, PSMD14, PSMD2, PSMD4, PSME3, SIN3A, UBA52
RPL3	GO:0032273	positive regulation of protein polymerization	1.64749e-07	5.56772e-11	17	138	ARF1, ARPC1B, ARPC2, ARPC3, ARPC4, ARPC5, BAIAP2, CTTN, CYFIP1, GSN, HSP90AA1, HSPA1A, PFN1, RAC1, RHOA, RPS3, VASP
RPL30	GO:0030048	actin filament-based movement	1.64749e-07	5.56772e-11	17	138	ACTN4, ATP1A1, ATP2A1, ATP2A2, CAV1, DSG2, DSP, FLNA, JUP, MYH10, MYH14, MYH9, RYR2, TPM1, TPM2, TPM3, TPM4
RPL31	GO:0043299	leukocyte degranulation	2.39383e-07	8.08999e-11	32	533	ACLY, ADAM10, ALDOA, ALDOC, ARPC5, CAPN1, CTSB, CYFIP1, DSP, GPI, GSN, HSP90AA1, HSP90AB1, HSPA1A, HSPA6, HSPA8, IQGAP1, JUP, PGAM1, PKM, PSMA5, PSMB1, PSMD12, PSMD13, PSMD14, PSMD2, RAC1, RAP1A, RHOA, SPTAN1, SYK, TUBB
RPL34	GO:0043620	regulation of DNA-templated transcription in response to stress	3.41323e-07	1.15351e-10	16	125	HSPA1A, HSPA5, PSMA1, PSMA4, PSMA5, PSMA8, PSMB1, PSMB3, PSMD12, PSMD13, PSMD14, PSMD2, PSMD4, PSME3, SIN3A, UBA52
RPL35	GO:0002275	myeloid cell activation involved in immune response	3.84289e-07	1.29871e-10	32	543	ACLY, ADAM10, ALDOA, ALDOC, ARPC5, CAPN1, CTSB, CYFIP1, DSP, GPI, GSN, HSP90AA1, HSP90AB1, HSPA1A, HSPA6, HSPA8, IQGAP1, JUP, PGAM1, PKM, PSMA5, PSMB1, PSMD12, PSMD13, PSMD14, PSMD2, RAC1, RAP1A, RHOA, SPTAN1, SYK, TUBB
RPL35A	GO:0006101	citrate metabolic process	3.94073e-07	1.33178e-10	10	36	ACLY, CS, DLST, FH, IDH3A, MDH2, PDHA1, SDHA, SDHB, SUCLG1
RPL36	GO:0019674	NAD metabolic process	4.81613e-07	1.62762e-10	13	76	ALDOA, ALDOC, ENO1, GAPDH, GPI, HK1, LDHA, MDH2, PFKP, PGAM1, PGK1, PKM, TPI1
RPL36A	GO:0060429	epithelium development	5.16082e-07	1.74411e-10	52	1276	ACADVL, ACAT1, ALDH1A3, ALDOC, CAPN1, CAV1, CDC42, CFL1, CLTC, CTNNB1, CTSB, DSG2, DSP, EZR, F11R, FLNA, FLNB, GPX1, HDAC1, IQGAP1, ITGA2, ITGA5, JUP, KRT18, LAMA3, MAP2K1, MSN, PFN1, PGK1, PSMA1, PSMA4, PSMA5, PSMA8, PSMB1, PSMB3, PSMD12, PSMD13, PSMD14, PSMD2, PSMD4, PSME3, RAC1, RAP1A, RDX, RHOA, RPS7, RYR2, TGM2, TJP1, TJP2, VASP, VDAC1
RPL37	GO:0002444	myeloid leukocyte mediated immunity	5.31566e-07	1.79644e-10	32	550	ACLY, ADAM10, ALDOA, ALDOC, ARPC5, CAPN1, CTSB, CYFIP1, DSP, GPI, GSN, HSP90AA1, HSP90AB1, HSPA1A, HSPA6, HSPA8, IQGAP1, JUP, PGAM1, PKM, PSMA5, PSMB1, PSMD12, PSMD13, PSMD14, PSMD2, RAC1, RAP1A, RHOA, SPTAN1, SYK, TUBB
RPL37A	GO:0007015	actin filament organization	5.6355e-07	1.90453e-10	27	399	ACTN1, ACTN4, ALDOA, ARF1, ARPC1B, ARPC2, ARPC3, ARPC4, ARPC5, BAIAP2, CDC42, CFL1, CTTN, CYFIP1, EZR, FLNA, GSN, PFN1, RAC1, RDX, RHOA, SPTAN1, TPM1, TPM2, TPM3, TPM4, VASP
RPL38	GO:0010389	regulation of G2/M transition of mitotic cell cycle	5.68057e-07	1.91976e-10	19	192	DCTN2, HSP90AA1, PPP2R1A, PSMA1, PSMA4, PSMA5, PSMA8, PSMB1, PSMB3, PSMD12, PSMD13, PSMD14, PSMD2, PSMD4, PSME3, SIN3A, TUBA1A, TUBA4A, TUBB
RPL3L	GO:0061418	regulation of transcription from RNA polymerase II promoter in response to hypoxia	5.71397e-07	1.93105e-10	13	77	PSMA1, PSMA4, PSMA5, PSMA8, PSMB1, PSMB3, PSMD12, PSMD13, PSMD14, PSMD2, PSMD4, PSME3, UBA52
RPL4	GO:0001666	response to hypoxia	7.84778e-07	2.65217e-10	25	348	ACAA2, ACTN4, CAV1, ENO1, ERO1A, ITGA2, LDHA, LMNA, PGK1, PKM, PSMA1, PSMA4, PSMA5, PSMA8, PSMB1, PSMB3, PSMD12, PSMD13, PSMD14, PSMD2, PSMD4, PSME3, RHOA, RYR2, UBA52
UBA52	GO:1902903	regulation of supramolecular fiber organization	8.33554e-07	2.81701e-10	25	349	ARF1, ARPC1B, ARPC2, ARPC3, ARPC4, ARPC5, BAIAP2, CDC42, CFL1, CTTN, CYFIP1, FLNA, GPX1, GSN, HSPA1A, HSPA8, PARK7, PFN1, RAC1, RDX, RHOA, RPS3, SPTAN1, TPM1, VASP
RPL5	GO:0002429	immune response-activating cell surface receptor signaling pathway	8.50215e-07	2.87332e-10	30	497	ACTB, ARPC1B, ARPC2, ARPC3, ARPC4, ARPC5, BAIAP2, CDC42, CRKL, CYFIP1, EZR, HSP90AA1, HSP90AB1, PIK3CB, PSMA1, PSMA4, PSMA5, PSMA8, PSMB1, PSMB3, PSMD12, PSMD13, PSMD14, PSMD2, PSMD4, PSME3, RAC1, RAP1A, RPS3, SYK
RPL6	GO:0033238	regulation of cellular amine metabolic process	9.39733e-07	3.17585e-10	13	80	PARK7, PSMA1, PSMA4, PSMA5, PSMA8, PSMB1, PSMB3, PSMD12, PSMD13, PSMD14, PSMD2, PSMD4, PSME3
RPL7	GO:0002757	immune response-activating signal transduction	1.02328e-06	3.45818e-10	35	664	ACTB, ARPC1B, ARPC2, ARPC3, ARPC4, ARPC5, BAIAP2, CAV1, CDC42, CRKL, CTSB, CYFIP1, EZR, HSP90AA1, HSP90AB1, HSPA1A, PIK3CB, PSMA1, PSMA4, PSMA5, PSMA8, PSMB1, PSMB3, PSMD12, PSMD13, PSMD14, PSMD2, PSMD4, PSME3, RAC1, RAP1A, RPS3, SYK, TIFA, UBA52
RPL7A	GO:0000028	ribosomal small subunit assembly	1.02829e-06	3.47512e-10	8	20	RPL38, RPS10, RPS15, RPS19, RPS27, RPS27L, RPS5, RPSA
RPLP0P6	GO:0071453	cellular response to oxygen levels	1.0949e-06	3.70024e-10	20	223	ACAA2, ATP6V1A, CAV1, ENO1, ERO1A, LMNA, PGK1, PSMA1, PSMA4, PSMA5, PSMA8, PSMB1, PSMB3, PSMD12, PSMD13, PSMD14, PSMD2, PSMD4, PSME3, UBA52
RPLP2	GO:0032271	regulation of protein polymerization	1.0949e-06	3.70024e-10	20	223	ARF1, ARPC1B, ARPC2, ARPC3, ARPC4, ARPC5, BAIAP2, CTTN, CYFIP1, GSN, HSP90AA1, HSPA1A, PFN1, RAC1, RDX, RHOA, RPS3, SPTAN1, VASP, VDAC2
HNRNPA1	GO:0031145	anaphase-promoting complex-dependent catabolic process	1.10385e-06	3.73048e-10	13	81	PSMA1, PSMA4, PSMA5, PSMA8, PSMB1, PSMB3, PSMD12, PSMD13, PSMD14, PSMD2, PSMD4, PSME3, UBA52
HNRNPA3	GO:0070482	response to oxygen levels	1.15896e-06	3.91673e-10	26	383	ACAA2, ACTN4, ATP6V1A, CAV1, ENO1, ERO1A, ITGA2, LDHA, LMNA, PGK1, PKM, PSMA1, PSMA4, PSMA5, PSMA8, PSMB1, PSMB3, PSMD12, PSMD13, PSMD14, PSMD2, PSMD4, PSME3, RHOA, RYR2, UBA52
RRAS	GO:0072350	tricarboxylic acid metabolic process	1.24348e-06	4.20236e-10	10	40	ACLY, CS, DLST, FH, IDH3A, MDH2, PDHA1, SDHA, SDHB, SUCLG1
RPS10	GO:1905330	regulation of morphogenesis of an epithelium	1.32601e-06	4.48129e-10	18	179	CDC42, CLTC, CTNNB1, PFN1, PSMA1, PSMA4, PSMA5, PSMA8, PSMB1, PSMB3, PSMD12, PSMD13, PSMD14, PSMD2, PSMD4, PSME3, RAC1, RHOA
RPS11	GO:1901135	carbohydrate derivative metabolic process	1.40489e-06	4.74785e-10	51	1272	ACAT1, ACLY, ACSL3, ALDOA, ALDOC, ATP5A1, ATP5B, ATP5F1, ATP6V1A, ATP6V1B1, ATP6V1B2, CHP1, CLTC, COX4I1, COX5A, COX5B, COX6B1, CTNNB1, CYCS, DLST, ENO1, G6PD, GAPDH, GPI, HK1, HSPA1A, HSPA8, LDHA, NDUFA4, NDUFA5, NDUFAB1, NDUFB4, NDUFS1, NDUFS6, NDUFS8, PARK7, PDHA1, PFKP, PGAM1, PGK1, PKM, RHOA, SDHA, SUCLG1, TALDO1, TJP2, TKT, TPI1, UQCRC2, UQCRFS1P1, UQCRQ
RPS12	GO:0036293	response to decreased oxygen levels	1.5053e-06	5.08719e-10	25	359	ACAA2, ACTN4, CAV1, ENO1, ERO1A, ITGA2, LDHA, LMNA, PGK1, PKM, PSMA1, PSMA4, PSMA5, PSMA8, PSMB1, PSMB3, PSMD12, PSMD13, PSMD14, PSMD2, PSMD4, PSME3, RHOA, RYR2, UBA52
RPS13	GO:0051495	positive regulation of cytoskeleton organization	1.622e-06	5.48159e-10	20	228	ARF1, ARPC1B, ARPC2, ARPC3, ARPC4, ARPC5, BAIAP2, CDC42, CFL1, CTTN, CYFIP1, FLNA, GSN, HSPA1A, PFN1, RAC1, RHOA, RPS3, TPM1, VASP
RPS15	GO:0019882	antigen processing and presentation	1.89249e-06	6.39571e-10	20	230	ARF1, CALR, CANX, CLTC, DCTN2, HLA-A, HLA-B, PDIA3, PSMA1, PSMA4, PSMA5, PSMA8, PSMB1, PSMB3, PSMD12, PSMD13, PSMD14, PSMD2, PSMD4, PSME3
RPS15A	GO:0009059	macromolecule biosynthetic process	2.0459e-06	6.91416e-10	128	5061	ACTN1, ACTN4, ALYREF, CALR, CAV1, CHP1, CLTC, CTNNB1, CYFIP1, DARS, DDX5, EIF4A3, ENO1, EPRS, EZR, FLNA, GAPDH, GARS, HARS, HDAC1, HNRNPA1, HNRNPC, HNRNPK, HNRNPU, HSP90AA1, HSP90AB1, HSPA1A, HSPA5, HSPA8, IARS2, ITGA2, ITGA3, JUP, MAP2K1, NCL, PARK7, PCBP1, PFN1, PPP2R1A, PSMA1, PSMA4, PSMA5, PSMA8, PSMB1, PSMB3, PSMD12, PSMD13, PSMD14, PSMD2, PSMD4, PSME3, RAC1, RHOA, RPL10A, RPL11, RPL12, RPL1…
RPS16	GO:2001233	regulation of apoptotic signaling pathway	2.24414e-06	7.58411e-10	26	395	ACAA2, CAV1, CTNNA1, CTNNB1, CTTN, ENO1, GNAI2, GPX1, GSN, HDAC1, HNRNPK, HSPA1A, LMNA, PARK7, PDIA3, PPP2R1A, PSME3, RPL11, RPS3, RPS7, SLC25A5, SOD2, VDAC2, YBX3, YWHAQ, YWHAZ
RPS18	GO:0022900	electron transport chain	2.27257e-06	7.68021e-10	18	185	COX4I1, COX5A, COX5B, COX6B1, CYCS, NDUFA4, NDUFA5, NDUFAB1, NDUFB4, NDUFS1, NDUFS6, NDUFS8, PARK7, SDHA, SDHB, UQCRC2, UQCRFS1P1, UQCRQ
RPS19	GO:1902749	regulation of cell cycle G2/M phase transition	2.42195e-06	8.18502e-10	19	209	DCTN2, HSP90AA1, PPP2R1A, PSMA1, PSMA4, PSMA5, PSMA8, PSMB1, PSMB3, PSMD12, PSMD13, PSMD14, PSMD2, PSMD4, PSME3, SIN3A, TUBA1A, TUBA4A, TUBB
RPS2	GO:0007229	integrin-mediated signaling pathway	2.56815e-06	8.67911e-10	14	104	ADAM10, CDC42, CTNNA1, FLNA, ITGA2, ITGA3, ITGA5, ITGB1, ITGB4, ITGB6, LAMA3, MYH9, SYK, TLN1
RPS20	GO:0034645	cellular macromolecule biosynthetic process	2.67322e-06	9.03421e-10	125	4915	ALYREF, CALR, CAV1, CHP1, CTNNB1, CYFIP1, DARS, DDX5, EIF4A3, ENO1, EPRS, EZR, FLNA, GAPDH, GARS, HARS, HDAC1, HNRNPA1, HNRNPC, HNRNPK, HNRNPU, HSP90AA1, HSP90AB1, HSPA1A, HSPA5, HSPA8, IARS2, ITGA2, ITGA3, JUP, MAP2K1, NCL, PARK7, PCBP1, PFN1, PPP2R1A, PSMA1, PSMA4, PSMA5, PSMA8, PSMB1, PSMB3, PSMD12, PSMD13, PSMD14, PSMD2, PSMD4, PSME3, RAC1, RHOA, RPL10A, RPL11, RPL12, RPL13, RPL13A, RPL14, RP…
RPS21	GO:0007166	cell surface receptor signaling pathway	2.67853e-06	9.05216e-10	89	3028	ACTB, ACTN4, ADAM10, ARF1, ARPC1B, ARPC2, ARPC3, ARPC4, ARPC5, ATP6V1A, ATP6V1B1, ATP6V1B2, ATP6V1C1, ATP6V1E1, BAIAP2, CANX, CAPN1, CAV1, CDC42, CFL1, CLTC, CRKL, CTNNA1, CTNNB1, CTNND1, CTTN, CYFIP1, DDX5, EIF4A3, EMD, EZR, F11R, FLNA, FN1, GNAI2, GPX1, HDAC1, HLA-A, HLA-B, HNRNPA1, HNRNPM, HSP90AA1, HSP90AB1, HSPA1A, HSPA5, HSPA8, IQGAP1, ITGA2, ITGA3, ITGA5, ITGB1, ITGB4, ITGB6, JUP, KRT18, L…
RPS23	GO:0009435	NAD biosynthetic process	3.27144e-06	1.10559e-09	11	57	ALDOA, ALDOC, ENO1, GAPDH, GPI, HK1, PFKP, PGAM1, PGK1, PKM, TPI1
RPS24	GO:0019320	hexose catabolic process	3.27144e-06	1.10559e-09	11	57	ALDOA, ALDOC, ENO1, GAPDH, GPI, HK1, PFKP, PGAM1, PGK1, PKM, TPI1
RPS25	GO:1902036	regulation of hematopoietic stem cell differentiation	3.37036e-06	1.13902e-09	12	72	PSMA1, PSMA4, PSMA5, PSMA8, PSMB1, PSMB3, PSMD12, PSMD13, PSMD14, PSMD2, PSMD4, PSME3
RPS26	GO:0048729	tissue morphogenesis	3.64493e-06	1.23181e-09	34	662	ALDH1A3, CDC42, CFL1, CLTC, CTNNB1, DSP, FLNA, ITGA2, ITGA3, ITGA5, ITGB1, ITGB4, LAMA3, MSN, PFN1, PSMA1, PSMA4, PSMA5, PSMA8, PSMB1, PSMB3, PSMD12, PSMD13, PSMD14, PSMD2, PSMD4, PSME3, RAC1, RHOA, RPS7, RYR2, TGM2, TPM1, VASP
RPS27	GO:0007005	mitochondrion organization	3.73419e-06	1.26198e-09	30	529	ACAA2, ATP2A1, ATP5A1, ATP5B, ATP5F1, CTTN, CYCS, GPX1, HSD17B10, HSP90AA1, HSPA1A, HSPA1L, HSPA4, LMNA, MYH14, NDUFA5, NDUFAB1, NDUFB4, NDUFS1, NDUFS6, NDUFS8, PARK7, SLC25A4, SLC25A5, SLC25A6, SOD2, UQCRC2, VDAC1, YWHAQ, YWHAZ
RPS27L	GO:0002764	immune response-regulating signaling pathway	3.83156e-06	1.29488e-09	35	698	ACTB, ARPC1B, ARPC2, ARPC3, ARPC4, ARPC5, BAIAP2, CAV1, CDC42, CRKL, CTSB, CYFIP1, EZR, HSP90AA1, HSP90AB1, HSPA1A, PIK3CB, PSMA1, PSMA4, PSMA5, PSMA8, PSMB1, PSMB3, PSMD12, PSMD13, PSMD14, PSMD2, PSMD4, PSME3, RAC1, RAP1A, RPS3, SYK, TIFA, UBA52
RPL28	GO:0002768	immune response-regulating cell surface receptor signaling pathway	3.90328e-06	1.31912e-09	30	530	ACTB, ARPC1B, ARPC2, ARPC3, ARPC4, ARPC5, BAIAP2, CDC42, CRKL, CYFIP1, EZR, HSP90AA1, HSP90AB1, PIK3CB, PSMA1, PSMA4, PSMA5, PSMA8, PSMB1, PSMB3, PSMD12, PSMD13, PSMD14, PSMD2, PSMD4, PSME3, RAC1, RAP1A, RPS3, SYK
RPS3	GO:0006796	phosphate-containing compound metabolic process	4.22186e-06	1.42679e-09	94	3306	ACAT1, ACLY, ACSL3, ACTB, ADAM10, ALDOA, ALDOC, ARF1, ATP1A1, ATP5A1, ATP5B, ATP5F1, ATP6V1A, ATP6V1B1, ATP6V1B2, CAV1, CFL1, CHP1, COX4I1, COX5A, COX5B, COX6B1, CRKL, CTNNB1, CYCS, DLST, ENO1, EZR, FN1, G6PD, GAPDH, GARS, GNAI2, GPI, GPX1, HADHA, HADHB, HK1, HNRNPU, HSP90AA1, HSP90AB1, HSPA1A, HSPA8, IQGAP1, ITGA2, ITGA5, LDHA, MAP2K1, MDH2, NDUFA4, NDUFA5, NDUFAB1, NDUFB4, NDUFS1, NDUFS6, NDUFS…
RPS3A	GO:0016192	vesicle-mediated transport	4.39356e-06	1.48481e-09	70	2146	ACLY, ACSL3, ACTB, ACTN1, ACTN4, ADAM10, ALDOA, ALDOC, ARF1, ARPC1B, ARPC2, ARPC3, ARPC4, ARPC5, ATP2A2, BAIAP2, CALR, CANX, CAPN1, CAV1, CDC42, CHP1, CLTC, CTNNB1, CTSB, CTTN, CYFIP1, DCTN2, DSP, EZR, FLNA, FN1, GNAI2, GPI, GSN, HNRNPK, HSP90AA1, HSP90AB1, HSPA1A, HSPA6, HSPA8, IQGAP1, ITGA2, ITGB1, JUP, KRT18, MAP2K1, MSN, MYH10, MYH9, PGAM1, PIK3CB, PKM, PSMA5, PSMB1, PSMD12, PSMD13, PSMD14, P…
RPS4X	GO:0050778	positive regulation of immune response	4.66872e-06	1.5778e-09	41	922	ACTB, ARPC1B, ARPC2, ARPC3, ARPC4, ARPC5, BAIAP2, CAV1, CDC42, CRKL, CTSB, CYFIP1, EZR, HK1, HLA-A, HLA-B, HSP90AA1, HSP90AB1, HSPA1A, PARK7, PIK3CB, PSMA1, PSMA4, PSMA5, PSMA8, PSMB1, PSMB3, PSMD12, PSMD13, PSMD14, PSMD2, PSMD4, PSME3, RAC1, RAP1A, RPS19, RPS3, SIN3A, SYK, TIFA, UBA52
RPS4Y1	GO:0003012	muscle system process	4.84782e-06	1.63833e-09	27	440	ALDOA, ATP1A1, ATP2A1, ATP2A2, CAV1, CTTN, DSG2, DSP, EMD, ENO1, FLNA, G6PD, GSN, ITGA2, JUP, LMNA, MYH11, MYH14, MYL12A, NDUFS6, RHOA, RYR2, TLN1, TPM1, TPM2, TPM3, TPM4
RPS5	GO:0000086	G2/M transition of mitotic cell cycle	4.96041e-06	1.67638e-09	20	243	DCTN2, HSP90AA1, PPP2R1A, PPP2R2A, PSMA1, PSMA4, PSMA5, PSMA8, PSMB1, PSMB3, PSMD12, PSMD13, PSMD14, PSMD2, PSMD4, PSME3, SIN3A, TUBA1A, TUBA4A, TUBB
RPS6	GO:0006928	movement of cell or subcellular component	5.15091e-06	1.74076e-09	69	2108	ACTB, ACTN1, ACTN4, ADAM10, ARPC2, ARPC3, ARPC5, ATP1A1, ATP2A1, ATP2A2, ATP5A1, ATP5B, CALR, CAV1, CDC42, CFL1, CRKL, CTNNA1, CTNNB1, CTTN, CYFIP1, DSG2, DSP, EZR, F11R, FLNA, FN1, GNAI2, GPI, GPX1, HNRNPU, HSPA5, HSPA8, IQGAP1, ITGA2, ITGA3, ITGA5, ITGB1, ITGB4, ITGB6, JUP, LAMA3, LAMB1, LAMC2, LMNA, MAP2K1, MSN, MYH10, MYH14, MYH9, PFN1, PIK3CB, PRPF40A, RAC1, RDX, RHOA, RPL24, RPS19, RRAS, RY…
RPS7	GO:0006936	muscle contraction	5.15961e-06	1.7437e-09	24	352	ALDOA, ATP1A1, ATP2A1, ATP2A2, CAV1, CTTN, DSG2, DSP, EMD, ENO1, FLNA, ITGA2, JUP, MYH11, MYH14, MYL12A, NDUFS6, RHOA, RYR2, TLN1, TPM1, TPM2, TPM3, TPM4
RPS8	GO:0002684	positive regulation of immune system process	5.48323e-06	1.85307e-09	48	1201	ACIN1, ACTB, ADAM10, ARPC1B, ARPC2, ARPC3, ARPC4, ARPC5, BAIAP2, CALR, CAV1, CDC42, CRKL, CTSB, CYFIP1, EZR, GNAS, GPI, HK1, HLA-A, HLA-B, HSP90AA1, HSP90AB1, HSPA1A, ITGA2, PARK7, PIK3CB, PSMA1, PSMA4, PSMA5, PSMA8, PSMB1, PSMB3, PSMD12, PSMD13, PSMD14, PSMD2, PSMD4, PSME3, RAC1, RAP1A, RHOA, RPS19, RPS3, SIN3A, SYK, TIFA, UBA52
RPS9	GO:0070925	organelle assembly	5.62158e-06	1.89983e-09	39	853	DCTN2, EZR, FLNA, GSN, HNRNPU, HSP90AA1, HSPA1A, ITGB1, MSN, MYH10, MYH11, PPP2R1A, RDX, RHOA, RPL11, RPL12, RPL23A, RPL24, RPL3, RPL38, RPL3L, RPL5, RPL6, RPLP0P6, RPS10, RPS15, RPS19, RPS23, RPS27, RPS27L, RPS3, RPS5, RPSA, TPM1, TUBA1A, TUBA4A, TUBB, TUBB1, VDAC3
RPSA	GO:0071456	cellular response to hypoxia	5.78566e-06	1.95527e-09	18	196	ACAA2, ENO1, ERO1A, LMNA, PGK1, PSMA1, PSMA4, PSMA5, PSMA8, PSMB1, PSMB3, PSMD12, PSMD13, PSMD14, PSMD2, PSMD4, PSME3, UBA52
SNRNP70	GO:0012501	programmed cell death	5.90796e-06	1.99661e-09	68	2069	ACAA2, ACIN1, ACTN1, ACTN4, ADAM10, ALDH1A3, ATP2A1, CALR, CAPN1, CAV1, CFL1, CRKL, CTNNA1, CTNNB1, CTSB, CTTN, CYCS, DDX5, DSG2, DSP, ENO1, ERO1A, FLNA, G6PD, GAPDH, GNAI2, GPX1, GSN, HDAC1, HNRNPK, HSP90AB1, HSPA1A, HSPA5, ITGA5, ITGB1, JUP, KRT18, LDHA, LMNA, NDUFS1, PARK7, PDIA3, PIK3CB, PKM, PPP2R1A, PSME3, RBM25, RHOA, RPL11, RPS27L, RPS3, RPS3A, RPS6, RPS7, RYR2, SIN3A, SLC25A4, SLC25A5, S…
SNRPB2	GO:0002253	activation of immune response	6.07449e-06	2.05289e-09	36	746	ACTB, ARPC1B, ARPC2, ARPC3, ARPC4, ARPC5, BAIAP2, CAV1, CDC42, CRKL, CTSB, CYFIP1, EZR, HSP90AA1, HSP90AB1, HSPA1A, PIK3CB, PSMA1, PSMA4, PSMA5, PSMA8, PSMB1, PSMB3, PSMD12, PSMD13, PSMD14, PSMD2, PSMD4, PSME3, RAC1, RAP1A, RPS3, SIN3A, SYK, TIFA, UBA52
RYR2	GO:0022610	biological adhesion	6.09853e-06	2.06101e-09	53	1411	ACTB, ACTN1, ACTN4, ADAM10, ARPC2, ATP2A2, ATP5B, BAIAP2, CALR, CAV1, CDC42, CRKL, CTNNA1, CTNNB1, CTNND1, CTTN, DSG2, DSP, EZR, F11R, FLNA, FN1, GNAS, GSN, HSP90AB1, IQGAP1, ITGA2, ITGA3, ITGA5, ITGB1, ITGB4, ITGB6, JUP, KRT18, LAMA3, LAMB1, LAMC2, MSN, MYH10, MYH9, MYL12A, PIK3CB, PPP2R1A, RAC1, RDX, RHOA, RPS3, RPSA, SYK, TGM2, TLN1, TLN2, TPM1
SEC61B	GO:0006793	phosphorus metabolic process	6.47883e-06	2.18954e-09	94	3333	ACAT1, ACLY, ACSL3, ACTB, ADAM10, ALDOA, ALDOC, ARF1, ATP1A1, ATP5A1, ATP5B, ATP5F1, ATP6V1A, ATP6V1B1, ATP6V1B2, CAV1, CFL1, CHP1, COX4I1, COX5A, COX5B, COX6B1, CRKL, CTNNB1, CYCS, DLST, ENO1, EZR, FN1, G6PD, GAPDH, GARS, GNAI2, GPI, GPX1, HADHA, HADHB, HK1, HNRNPU, HSP90AA1, HSP90AB1, HSPA1A, HSPA8, IQGAP1, ITGA2, ITGA5, LDHA, MAP2K1, MDH2, NDUFA4, NDUFA5, NDUFAB1, NDUFB4, NDUFS1, NDUFS6, NDUFS…
SF3A2	GO:0006099	tricarboxylic acid cycle	7.23069e-06	2.44363e-09	9	35	CS, DLST, FH, IDH3A, MDH2, PDHA1, SDHA, SDHB, SUCLG1
SF3B1	GO:0000278	mitotic cell cycle	9.1371e-06	3.0879e-09	42	982	ARF1, CFL1, CLTC, CTNNB1, DCTN2, EMD, FLNA, GNAI1, HNRNPU, HSP90AA1, HSPA1A, IQGAP1, ITGB1, LMNA, MYH10, PPP2R1A, PPP2R2A, PSMA1, PSMA4, PSMA5, PSMA8, PSMB1, PSMB3, PSMD12, PSMD13, PSMD14, PSMD2, PSMD4, PSME3, RDX, RHOA, RPL24, RPS27L, RPS6, SIN3A, TUBA1A, TUBA4A, TUBB, TUBB1, TUBB2A, TUBB3, TUBB6
SF3B3	GO:0032940	secretion by cell	9.4383e-06	3.18969e-09	55	1514	ACLY, ACTN1, ACTN4, ADAM10, ALDOA, ALDOC, ARF1, ARPC5, ATP2A2, CANX, CAPN1, CHP1, CTSB, CYFIP1, DSP, EZR, FLNA, FN1, GAPDH, GNAI2, GNAS, GPI, GSN, HK1, HSP90AA1, HSP90AB1, HSPA1A, HSPA6, HSPA8, IQGAP1, ITGB6, JUP, MYH10, MYH9, PARK7, PDIA4, PGAM1, PKM, PSMA5, PSMB1, PSMD12, PSMD13, PSMD14, PSMD2, RAC1, RAP1A, RHOA, SLC25A4, SLC25A5, SLC25A6, SPTAN1, SYK, TLN1, TUBA4A, TUBB
SIN3A	GO:0046364	monosaccharide biosynthetic process	9.62475e-06	3.2527e-09	13	96	ALDOA, ALDOC, ENO1, G6PD, GAPDH, GPI, MDH2, PC, PGAM1, PGK1, TALDO1, TKT, TPI1
SNRPD1	GO:0036294	cellular response to decreased oxygen levels	1.28166e-05	4.3314e-09	18	206	ACAA2, ENO1, ERO1A, LMNA, PGK1, PSMA1, PSMA4, PSMA5, PSMA8, PSMB1, PSMB3, PSMD12, PSMD13, PSMD14, PSMD2, PSMD4, PSME3, UBA52
SNRPD2	GO:0097190	apoptotic signaling pathway	1.30802e-05	4.42047e-09	31	592	ACAA2, ATP2A1, CAV1, CTNNA1, CTNNB1, CTTN, DDX5, ENO1, ERO1A, GNAI2, GPX1, GSN, HDAC1, HNRNPK, HSPA1A, KRT18, LMNA, PARK7, PDIA3, PPP2R1A, PSME3, RPL11, RPS27L, RPS3, RPS7, SLC25A5, SOD2, VDAC2, YBX3, YWHAQ, YWHAZ
SNRPD3	GO:0070498	interleukin-1-mediated signaling pathway	1.41457e-05	4.78058e-09	13	99	PSMA1, PSMA4, PSMA5, PSMA8, PSMB1, PSMB3, PSMD12, PSMD13, PSMD14, PSMD2, PSMD4, PSME3, UBA52
SNRPA	GO:0007155	cell adhesion	1.43479e-05	4.84891e-09	52	1404	ACTB, ACTN1, ACTN4, ADAM10, ARPC2, ATP2A2, ATP5B, BAIAP2, CALR, CAV1, CDC42, CRKL, CTNNA1, CTNNB1, CTNND1, CTTN, DSG2, DSP, EZR, F11R, FLNA, FN1, GNAS, GSN, IQGAP1, ITGA2, ITGA3, ITGA5, ITGB1, ITGB4, ITGB6, JUP, KRT18, LAMA3, LAMB1, LAMC2, MSN, MYH10, MYH9, MYL12A, PIK3CB, PPP2R1A, RAC1, RDX, RHOA, RPS3, RPSA, SYK, TGM2, TLN1, TLN2, TPM1
SOD2	GO:0006754	ATP biosynthetic process	1.48923e-05	5.03289e-09	16	161	ALDOA, ALDOC, ATP5A1, ATP5B, ATP5F1, COX5B, ENO1, GAPDH, GPI, HK1, LDHA, PFKP, PGAM1, PGK1, PKM, TPI1
SPTAN1	GO:0043170	macromolecule metabolic process	1.54233e-05	5.21235e-09	199	9526	ACIN1, ACTB, ACTN1, ACTN4, ADAM10, ALYREF, ARF1, ATP6V1B1, CALR, CAPN1, CAV1, CDC42, CFL1, CHERP, CHP1, CLTC, CRKL, CTNNB1, CTSB, CYCS, CYFIP1, DARS, DDX23, DDX5, DHX15, DHX16, DLST, DSP, EIF4A3, ENO1, EPRS, ERO1A, EZR, FH, FLNA, FN1, G6PD, GAPDH, GARS, GNAI2, GNAS, GPX1, GSN, HARS, HDAC1, HNRNPA1, HNRNPA1L2, HNRNPA3, HNRNPC, HNRNPK, HNRNPM, HNRNPU, HSD17B10, HSP90AA1, HSP90AB1, HSPA1A, HSPA5, HS…
CTTN	GO:0034109	homotypic cell-cell adhesion	1.58116e-05	5.34356e-09	12	82	ACTB, DSG2, DSP, FLNA, GNAS, JUP, MYH9, MYL12A, PIK3CB, RDX, SYK, TLN1
SUCLG1	GO:0110053	regulation of actin filament organization	1.59382e-05	5.38636e-09	20	260	ARF1, ARPC1B, ARPC2, ARPC3, ARPC4, ARPC5, BAIAP2, CDC42, CFL1, CTTN, CYFIP1, FLNA, GSN, PFN1, RAC1, RDX, RHOA, SPTAN1, TPM1, VASP
DARS	GO:0086004	regulation of cardiac muscle cell contraction	1.60205e-05	5.41416e-09	9	38	ATP1A1, ATP2A1, ATP2A2, CAV1, DSG2, DSP, FLNA, JUP, RYR2
EPRS	GO:0044839	cell cycle G2/M phase transition	1.81691e-05	6.14027e-09	20	262	DCTN2, HSP90AA1, PPP2R1A, PPP2R2A, PSMA1, PSMA4, PSMA5, PSMA8, PSMB1, PSMB3, PSMD12, PSMD13, PSMD14, PSMD2, PSMD4, PSME3, SIN3A, TUBA1A, TUBA4A, TUBB
GARS	GO:0043254	regulation of protein complex assembly	1.81973e-05	6.14982e-09	27	468	ARF1, ARPC1B, ARPC2, ARPC3, ARPC4, ARPC5, BAIAP2, CDC42, CTNNB1, CTTN, CYFIP1, GSN, HSP90AA1, HSPA1A, HSPA8, MSN, PARK7, PFN1, RAC1, RDX, RHOA, RPL13A, RPS3, SPTAN1, SYK, VASP, VDAC2
HARS	GO:0060218	hematopoietic stem cell differentiation	1.82283e-05	6.1603e-09	12	83	PSMA1, PSMA4, PSMA5, PSMA8, PSMB1, PSMB3, PSMD12, PSMD13, PSMD14, PSMD2, PSMD4, PSME3
IARS2	GO:0033209	tumor necrosis factor-mediated signaling pathway	1.94664e-05	6.57871e-09	16	164	ACTN4, HSPA1A, KRT18, PSMA1, PSMA4, PSMA5, PSMA8, PSMB1, PSMB3, PSMD12, PSMD13, PSMD14, PSMD2, PSMD4, PSME3, SYK
SYK	GO:0002433	immune response-regulating cell surface receptor signaling pathway involved in phagocytosis	1.95948e-05	6.62209e-09	15	142	ACTB, ARPC1B, ARPC2, ARPC3, ARPC4, ARPC5, BAIAP2, CDC42, CYFIP1, HSP90AA1, HSP90AB1, PIK3CB, RAC1, RAP1A, SYK
LARS	GO:0038096	Fc-gamma receptor signaling pathway involved in phagocytosis	1.95948e-05	6.62209e-09	15	142	ACTB, ARPC1B, ARPC2, ARPC3, ARPC4, ARPC5, BAIAP2, CDC42, CYFIP1, HSP90AA1, HSP90AB1, PIK3CB, RAC1, RAP1A, SYK
SYNC	GO:0046365	monosaccharide catabolic process	1.98324e-05	6.70239e-09	11	67	ALDOA, ALDOC, ENO1, GAPDH, GPI, HK1, PFKP, PGAM1, PGK1, PKM, TPI1
SARS	GO:0034660	ncRNA metabolic process	2.01805e-05	6.82003e-09	30	569	DARS, EIF4A3, EPRS, GARS, HARS, HSD17B10, IARS2, NCL, RPL10A, RPL11, RPL14, RPL27, RPL35, RPL35A, RPL5, RPL7, RPL7A, RPS15, RPS16, RPS19, RPS2, RPS21, RPS24, RPS27, RPS6, RPS7, RPS8, RPS9, SARS, SNU13
TALDO1	GO:0030838	positive regulation of actin filament polymerization	2.05096e-05	6.93125e-09	13	102	ARF1, ARPC1B, ARPC2, ARPC3, ARPC4, ARPC5, BAIAP2, CTTN, CYFIP1, GSN, PFN1, RHOA, VASP
TUBA1A	GO:0009142	nucleoside triphosphate biosynthetic process	2.24695e-05	7.59361e-09	17	189	ALDOA, ALDOC, ATP5A1, ATP5B, ATP5F1, COX5B, ENO1, GAPDH, GPI, HK1, LDHA, PFKP, PGAM1, PGK1, PKM, SUCLG1, TPI1
TUBA4A	GO:0031589	cell-substrate adhesion	2.28861e-05	7.73439e-09	23	350	ACTN1, ACTN4, ARPC2, CALR, CDC42, CRKL, CTNNB1, CTTN, FLNA, FN1, IQGAP1, ITGA2, ITGA3, ITGA5, ITGB1, ITGB4, ITGB6, JUP, LAMB1, LAMC2, PIK3CB, RAC1, RHOA
TUBB1	GO:0038061	NIK/NF-kappaB signaling	2.31956e-05	7.83902e-09	16	166	ACTN4, CALR, PSMA1, PSMA4, PSMA5, PSMA8, PSMB1, PSMB3, PSMD12, PSMD13, PSMD14, PSMD2, PSMD4, PSME3, RHOA, RPS3
TUBB2A	GO:1901532	regulation of hematopoietic progenitor cell differentiation	2.40821e-05	8.13858e-09	12	85	PSMA1, PSMA4, PSMA5, PSMA8, PSMB1, PSMB3, PSMD12, PSMD13, PSMD14, PSMD2, PSMD4, PSME3
TUBB3	GO:0046496	nicotinamide nucleotide metabolic process	2.43332e-05	8.22345e-09	17	190	ALDOA, ALDOC, ENO1, G6PD, GAPDH, GPI, HK1, LDHA, MDH2, PDHA1, PFKP, PGAM1, PGK1, PKM, TALDO1, TKT, TPI1
TUBB	GO:0019362	pyridine nucleotide metabolic process	2.43332e-05	8.22345e-09	17	190	ALDOA, ALDOC, ENO1, G6PD, GAPDH, GPI, HK1, LDHA, MDH2, PDHA1, PFKP, PGAM1, PGK1, PKM, TALDO1, TKT, TPI1
TUBB6	GO:0038094	Fc-gamma receptor signaling pathway	2.61334e-05	8.83183e-09	15	145	ACTB, ARPC1B, ARPC2, ARPC3, ARPC4, ARPC5, BAIAP2, CDC42, CYFIP1, HSP90AA1, HSP90AB1, PIK3CB, RAC1, RAP1A, SYK
TGM2	GO:0002274	myeloid leukocyte activation	2.75359e-05	9.30581e-09	32	646	ACLY, ADAM10, ALDOA, ALDOC, ARPC5, CAPN1, CTSB, CYFIP1, DSP, GPI, GSN, HSP90AA1, HSP90AB1, HSPA1A, HSPA6, HSPA8, IQGAP1, JUP, PGAM1, PKM, PSMA5, PSMB1, PSMD12, PSMD13, PSMD14, PSMD2, RAC1, RAP1A, RHOA, SPTAN1, SYK, TUBB
ACAT2	GO:0046903	secretion	2.77876e-05	9.39089e-09	57	1649	ACLY, ACSL3, ACTN1, ACTN4, ADAM10, ALDOA, ALDOC, ARF1, ARPC5, ATP2A2, CANX, CAPN1, CAV1, CHP1, CTSB, CYFIP1, DSP, EZR, FLNA, FN1, GAPDH, GNAI2, GNAS, GPI, GSN, HK1, HSP90AA1, HSP90AB1, HSPA1A, HSPA6, HSPA8, IQGAP1, ITGB6, JUP, MYH10, MYH9, PARK7, PDIA4, PGAM1, PKM, PSMA5, PSMB1, PSMD12, PSMD13, PSMD14, PSMD2, RAC1, RAP1A, RHOA, SLC25A4, SLC25A5, SLC25A6, SPTAN1, SYK, TLN1, TUBA4A, TUBB
ACAT1	GO:0034470	ncRNA processing	2.84396e-05	9.61123e-09	24	384	EIF4A3, HSD17B10, RPL10A, RPL11, RPL14, RPL27, RPL35, RPL35A, RPL5, RPL7, RPL7A, RPS15, RPS16, RPS19, RPS2, RPS21, RPS24, RPS27, RPS6, RPS7, RPS8, RPS9, SARS, SNU13
ACAA2	GO:0008219	cell death	2.85104e-05	9.63514e-09	69	2197	ACAA2, ACIN1, ACTN1, ACTN4, ADAM10, ALDH1A3, ATP2A1, CALR, CAPN1, CAV1, CFL1, CHP1, CRKL, CTNNA1, CTNNB1, CTSB, CTTN, CYCS, DDX5, DSG2, DSP, ENO1, ERO1A, FLNA, G6PD, GAPDH, GNAI2, GPX1, GSN, HDAC1, HNRNPK, HSP90AB1, HSPA1A, HSPA5, ITGA5, ITGB1, JUP, KRT18, LDHA, LMNA, NDUFS1, PARK7, PDIA3, PIK3CB, PKM, PPP2R1A, PSME3, RBM25, RHOA, RPL11, RPS27L, RPS3, RPS3A, RPS6, RPS7, RYR2, SIN3A, SLC25A4, SLC2…
ALYREF	GO:0032787	monocarboxylic acid metabolic process	3.0738e-05	1.0388e-08	32	649	ACAA2, ACADVL, ACAT1, ACAT2, ACLY, ACSL3, ALDH1A3, ALDOA, ALDOC, ATP6V1B1, CAV1, CPT2, ECHS1, ENO1, GAPDH, GPI, GPX1, HADHA, HADHB, HK1, LDHA, NDUFAB1, NDUFS6, PARK7, PC, PDHA1, PFKP, PGAM1, PGK1, PKM, TPI1, VDAC1
TKT	GO:0031334	positive regulation of protein complex assembly	3.22637e-05	1.09036e-08	20	271	ARF1, ARPC1B, ARPC2, ARPC3, ARPC4, ARPC5, BAIAP2, CTNNB1, CTTN, CYFIP1, GSN, HSP90AA1, HSPA1A, MSN, PFN1, RAC1, RHOA, RPS3, SYK, VASP
TLN1	GO:0002431	Fc receptor mediated stimulatory signaling pathway	3.4607e-05	1.16955e-08	15	148	ACTB, ARPC1B, ARPC2, ARPC3, ARPC4, ARPC5, BAIAP2, CDC42, CYFIP1, HSP90AA1, HSP90AB1, PIK3CB, RAC1, RAP1A, SYK
TLN2	GO:0002376	immune system process	3.61489e-05	1.22166e-08	89	3190	ACIN1, ACLY, ACTB, ACTN1, ADAM10, ALDOA, ALDOC, ARF1, ARPC1B, ARPC2, ARPC3, ARPC4, ARPC5, BAIAP2, CALR, CANX, CAPN1, CAV1, CDC42, CLTC, CRKL, CTNNB1, CTSB, CYFIP1, DCTN2, DSP, EPRS, EZR, F11R, FLNA, FLNB, FN1, G6PD, GAPDH, GNAS, GPI, GPX1, GSN, HDAC1, HK1, HLA-A, HLA-B, HSP90AA1, HSP90AB1, HSPA1A, HSPA6, HSPA8, IQGAP1, ITGA2, ITGA3, ITGA5, ITGB1, JUP, MAP2K1, MSN, MYH9, PARK7, PDIA3, PGAM1, PIK3C…
TPI1	GO:0006915	apoptotic process	3.73157e-05	1.26109e-08	63	1933	ACAA2, ACIN1, ACTN1, ACTN4, ADAM10, ALDH1A3, ATP2A1, CALR, CAV1, CFL1, CRKL, CTNNA1, CTNNB1, CTSB, CTTN, CYCS, DDX5, ENO1, ERO1A, FLNA, G6PD, GAPDH, GNAI2, GPX1, GSN, HDAC1, HNRNPK, HSP90AB1, HSPA1A, HSPA5, ITGA5, ITGB1, KRT18, LDHA, LMNA, NDUFS1, PARK7, PDIA3, PIK3CB, PPP2R1A, PSME3, RBM25, RHOA, RPL11, RPS27L, RPS3, RPS3A, RPS6, RPS7, RYR2, SIN3A, SLC25A4, SLC25A5, SLC25A6, SOD2, SYK, TGM2, UBA…
TPM1	GO:0009206	purine ribonucleoside triphosphate biosynthetic process	3.86567e-05	1.30641e-08	16	172	ALDOA, ALDOC, ATP5A1, ATP5B, ATP5F1, COX5B, ENO1, GAPDH, GPI, HK1, LDHA, PFKP, PGAM1, PGK1, PKM, TPI1
TPM2	GO:0072524	pyridine-containing compound metabolic process	3.88352e-05	1.31244e-08	17	196	ALDOA, ALDOC, ENO1, G6PD, GAPDH, GPI, HK1, LDHA, MDH2, PDHA1, PFKP, PGAM1, PGK1, PKM, TALDO1, TKT, TPI1
TPM3	GO:0010972	negative regulation of G2/M transition of mitotic cell cycle	4.10959e-05	1.38884e-08	12	89	PSMA1, PSMA4, PSMA5, PSMA8, PSMB1, PSMB3, PSMD12, PSMD13, PSMD14, PSMD2, PSMD4, PSME3
TPM4	GO:1903115	regulation of actin filament-based movement	4.14826e-05	1.40191e-08	9	42	ATP1A1, ATP2A1, ATP2A2, CAV1, DSG2, DSP, FLNA, JUP, RYR2
TRA2A	GO:0046390	ribose phosphate biosynthetic process	4.15334e-05	1.40363e-08	21	303	ACAT1, ACLY, ACSL3, ALDOA, ALDOC, ATP5A1, ATP5B, ATP5F1, COX5B, ENO1, G6PD, GAPDH, GPI, HK1, LDHA, PDHA1, PFKP, PGAM1, PGK1, PKM, TPI1
TRA2B	GO:0009145	purine nucleoside triphosphate biosynthetic process	4.20025e-05	1.41948e-08	16	173	ALDOA, ALDOC, ATP5A1, ATP5B, ATP5F1, COX5B, ENO1, GAPDH, GPI, HK1, LDHA, PFKP, PGAM1, PGK1, PKM, TPI1
U2AF2	GO:0090090	negative regulation of canonical Wnt signaling pathway	4.56112e-05	1.54144e-08	16	174	CAV1, CTNND1, EMD, HDAC1, PSMA1, PSMA4, PSMA5, PSMA8, PSMB1, PSMB3, PSMD12, PSMD13, PSMD14, PSMD2, PSMD4, PSME3
SNRNP200	GO:0019221	cytokine-mediated signaling pathway	5.05969e-05	1.70993e-08	35	772	ACTN4, ARF1, CANX, CAV1, CDC42, CFL1, CRKL, FN1, HLA-A, HLA-B, HSP90AA1, HSP90AB1, HSPA1A, HSPA8, ITGB1, KRT18, MSN, PIK3CB, PSMA1, PSMA4, PSMA5, PSMA8, PSMB1, PSMB3, PSMD12, PSMD13, PSMD14, PSMD2, PSMD4, PSME3, SOD2, SYK, TALDO1, UBA52, YWHAZ
UBA1	GO:0043067	regulation of programmed cell death	5.30266e-05	1.79205e-08	54	1547	ACAA2, ACTN1, ACTN4, ADAM10, ALDH1A3, CALR, CAV1, CFL1, CTNNA1, CTNNB1, CTSB, CTTN, CYCS, ENO1, FLNA, G6PD, GAPDH, GNAI2, GPX1, GSN, HDAC1, HNRNPK, HSP90AB1, HSPA1A, HSPA5, ITGA5, ITGB1, KRT18, LDHA, LMNA, PARK7, PDIA3, PIK3CB, PPP2R1A, PSME3, RBM25, RHOA, RPL11, RPS27L, RPS3, RPS3A, RPS6, RPS7, SIN3A, SLC25A4, SLC25A5, SOD2, SYK, TGM2, UBA52, VDAC2, YBX3, YWHAQ, YWHAZ
UQCRFS1P1	GO:0006090	pyruvate metabolic process	5.94776e-05	2.01006e-08	15	154	ALDOA, ALDOC, ENO1, GAPDH, GPI, HK1, LDHA, PC, PDHA1, PFKP, PGAM1, PGK1, PKM, TPI1, VDAC1
VASP	GO:0002366	leukocyte activation involved in immune response	6.05494e-05	2.04628e-08	33	704	ACLY, ADAM10, ALDOA, ALDOC, ARPC5, CAPN1, CTSB, CYFIP1, DSP, GPI, GSN, HSP90AA1, HSP90AB1, HSPA1A, HSPA6, HSPA8, IQGAP1, JUP, PGAM1, PKM, PSMA5, PSMB1, PSMD12, PSMD13, PSMD14, PSMD2, RAC1, RAP1A, RHOA, RPS6, SPTAN1, SYK, TUBB
ATP6V1A	GO:0009201	ribonucleoside triphosphate biosynthetic process	6.30629e-05	2.13122e-08	16	178	ALDOA, ALDOC, ATP5A1, ATP5B, ATP5F1, COX5B, ENO1, GAPDH, GPI, HK1, LDHA, PFKP, PGAM1, PGK1, PKM, TPI1
ATP6V1B1	GO:0002223	stimulatory C-type lectin receptor signaling pathway	6.47939e-05	2.18972e-08	13	112	PSMA1, PSMA4, PSMA5, PSMA8, PSMB1, PSMB3, PSMD12, PSMD13, PSMD14, PSMD2, PSMD4, PSME3, SYK
ATP6V1B2	GO:0009152	purine ribonucleotide biosynthetic process	6.68808e-05	2.26025e-08	20	283	ACAT1, ACLY, ACSL3, ALDOA, ALDOC, ATP5A1, ATP5B, ATP5F1, COX5B, ENO1, GAPDH, GPI, HK1, LDHA, PDHA1, PFKP, PGAM1, PGK1, PKM, TPI1
ATP6V1C1	GO:0032507	maintenance of protein location in cell	6.76551e-05	2.28642e-08	11	75	CAV1, EZR, FLNB, GSN, HK1, HNRNPU, HSPA5, JUP, PARK7, TLN1, TLN2
ATP6V1E1	GO:0002263	cell activation involved in immune response	6.93328e-05	2.34312e-08	33	708	ACLY, ADAM10, ALDOA, ALDOC, ARPC5, CAPN1, CTSB, CYFIP1, DSP, GPI, GSN, HSP90AA1, HSP90AB1, HSPA1A, HSPA6, HSPA8, IQGAP1, JUP, PGAM1, PKM, PSMA5, PSMB1, PSMD12, PSMD13, PSMD14, PSMD2, RAC1, RAP1A, RHOA, RPS6, SPTAN1, SYK, TUBB
VDAC1	GO:0006520	cellular amino acid metabolic process	7.87989e-05	2.66303e-08	23	374	ACAT1, DARS, DLST, EPRS, ERO1A, GARS, HARS, HSD17B10, IARS2, PARK7, PSMA1, PSMA4, PSMA5, PSMA8, PSMB1, PSMB3, PSMD12, PSMD13, PSMD14, PSMD2, PSMD4, PSME3, SARS
VDAC2	GO:0002009	morphogenesis of an epithelium	8.03654e-05	2.71596e-08	28	536	ALDH1A3, CDC42, CFL1, CLTC, CTNNB1, FLNA, ITGA5, LAMA3, MSN, PFN1, PSMA1, PSMA4, PSMA5, PSMA8, PSMB1, PSMB3, PSMD12, PSMD13, PSMD14, PSMD2, PSMD4, PSME3, RAC1, RHOA, RPS7, RYR2, TGM2, VASP
VDAC3	GO:2000736	regulation of stem cell differentiation	8.93522e-05	3.01967e-08	13	115	HNRNPU, PSMA1, PSMA4, PSMA5, PSMA8, PSMB1, PSMB3, PSMD12, PSMD13, PSMD14, PSMD2, PSMD4, PSME3
TJP1	GO:0002220	innate immune response activating cell surface receptor signaling pathway	8.93522e-05	3.01967e-08	13	115	PSMA1, PSMA4, PSMA5, PSMA8, PSMB1, PSMB3, PSMD12, PSMD13, PSMD14, PSMD2, PSMD4, PSME3, SYK
TJP2	protein polymerization	8.95742e-05	3.02718e-08	20	288	ARF1, ARPC1B, ARPC2, ARPC3, ARPC4, ARPC5, BAIAP2, CTTN, CYFIP1, GSN, HSP90AA1, HSPA1A, PFN1, RAC1, RDX, RHOA, RPS3, SPTAN1, VASP, VDAC2
GO:0042981	regulation of apoptotic process	9.28797e-05	3.13889e-08	53	1529	ACAA2, ACTN1, ACTN4, ADAM10, ALDH1A3, CALR, CAV1, CFL1, CTNNA1, CTNNB1, CTSB, CTTN, CYCS, ENO1, FLNA, G6PD, GAPDH, GNAI2, GPX1, GSN, HDAC1, HNRNPK, HSP90AB1, HSPA1A, HSPA5, ITGA5, ITGB1, KRT18, LDHA, LMNA, PARK7, PDIA3, PIK3CB, PPP2R1A, PSME3, RBM25, RHOA, RPL11, RPS27L, RPS3, RPS3A, RPS6, RPS7, SIN3A, SLC25A5, SOD2, SYK, TGM2, UBA52, VDAC2, YBX3, YWHAQ, YWHAZ
GO:0008064	regulation of actin polymerization or depolymerization	9.33865e-05	3.15602e-08	16	183	ARF1, ARPC1B, ARPC2, ARPC3, ARPC4, ARPC5, BAIAP2, CFL1, CTTN, CYFIP1, GSN, PFN1, RDX, RHOA, SPTAN1, VASP
GO:0006733	oxidoreduction coenzyme metabolic process	9.40001e-05	3.17675e-08	17	208	ALDOA, ALDOC, ENO1, G6PD, GAPDH, GPI, HK1, LDHA, MDH2, PDHA1, PFKP, PGAM1, PGK1, PKM, TALDO1, TKT, TPI1
GO:0051651	maintenance of location in cell	9.81047e-05	3.31547e-08	12	96	ATP2A1, CAV1, EZR, FLNB, GSN, HK1, HNRNPU, HSPA5, JUP, PARK7, TLN1, TLN2
GO:0070252	actin-mediated cell contraction	9.92347e-05	3.35366e-08	13	116	ATP1A1, ATP2A1, ATP2A2, CAV1, DSG2, DSP, FLNA, JUP, RYR2, TPM1, TPM2, TPM3, TPM4
GO:0030832	regulation of actin filament length	0.000100855	3.40842e-08	16	184	ARF1, ARPC1B, ARPC2, ARPC3, ARPC4, ARPC5, BAIAP2, CFL1, CTTN, CYFIP1, GSN, PFN1, RDX, RHOA, SPTAN1, VASP
GO:0009168	purine ribonucleoside monophosphate biosynthetic process	0.000100855	3.40842e-08	16	184	ALDOA, ALDOC, ATP5A1, ATP5B, ATP5F1, COX5B, ENO1, GAPDH, GPI, HK1, LDHA, PFKP, PGAM1, PGK1, PKM, TPI1
GO:0009127	purine nucleoside monophosphate biosynthetic process	0.000100855	3.40842e-08	16	184	ALDOA, ALDOC, ATP5A1, ATP5B, ATP5F1, COX5B, ENO1, GAPDH, GPI, HK1, LDHA, PFKP, PGAM1, PGK1, PKM, TPI1
GO:0031146	SCF-dependent proteasomal ubiquitin-dependent protein catabolic process	0.000110407	3.73124e-08	12	97	PSMA1, PSMA4, PSMA5, PSMA8, PSMB1, PSMB3, PSMD12, PSMD13, PSMD14, PSMD2, PSMD4, PSME3
GO:0007044	cell-substrate junction assembly	0.000110407	3.73124e-08	12	97	ACTN1, CTTN, FN1, IQGAP1, ITGA2, ITGA5, ITGB4, LAMA3, LAMC2, RAC1, RHOA, TLN1
GO:1903047	mitotic cell cycle process	0.000115069	3.88878e-08	36	836	ARF1, CFL1, CLTC, DCTN2, EMD, FLNA, GNAI1, HNRNPU, HSP90AA1, HSPA1A, ITGB1, LMNA, MYH10, PPP2R1A, PPP2R2A, PSMA1, PSMA4, PSMA5, PSMA8, PSMB1, PSMB3, PSMD12, PSMD13, PSMD14, PSMD2, PSMD4, PSME3, RDX, RHOA, RPL24, RPS27L, RPS6, SIN3A, TUBA1A, TUBA4A, TUBB
GO:0030041	actin filament polymerization	0.000117451	3.96928e-08	16	186	ARF1, ARPC1B, ARPC2, ARPC3, ARPC4, ARPC5, BAIAP2, CTTN, CYFIP1, GSN, PFN1, RAC1, RDX, RHOA, SPTAN1, VASP
GO:0048869	cellular developmental process	0.00012166	4.11151e-08	109	4330	ACADVL, ACIN1, ACTB, ACTN1, ACTN4, ADAM10, ALDOA, ALDOC, ALYREF, ARF1, ARPC2, ATP2A2, ATP5B, BAIAP2, CALR, CAPN1, CAV1, CDC42, CFL1, CLTC, CRKL, CTNNA1, CTNNB1, CTSB, CTTN, CYFIP1, DDX5, DSG2, DSP, EMD, ERO1A, EZR, F11R, FLNA, FLNB, FN1, G6PD, GNAS, GPX1, GSN, HDAC1, HNRNPC, HNRNPU, HSP90AA1, HSP90AB1, HSPA1A, HSPA5, IQGAP1, ITGA2, ITGA3, ITGA5, ITGB1, ITGB4, JUP, KRT18, LAMA3, LAMB1, LAMC2, LMNA…
GO:0032879	regulation of localization	0.00013329	4.50456e-08	78	2722	ACAA2, ACSL3, ACTB, ACTN1, ACTN4, ADAM10, ARF1, ATP1A1, ATP2A1, ATP2A2, ATP5A1, ATP5B, CALR, CAPN1, CAV1, CHERP, CHP1, CLTC, CRKL, CTNNA1, CTNNB1, CYFIP1, DSG2, DSP, EMD, EPRS, ERO1A, EZR, FLNA, FN1, G6PD, GAPDH, GNAI1, GNAI2, GNAS, GPI, GSN, HK1, HNRNPK, HNRNPU, HSP90AA1, HSP90AB1, HSPA1A, HSPA1L, HSPA5, HSPA8, IQGAP1, ITGA2, ITGA3, ITGA5, ITGB1, JUP, LAMA3, LAMB1, LAMC2, LMNA, MAP2K1, MSN, MYH1…
GO:0008154	actin polymerization or depolymerization	0.000133364	4.50705e-08	17	213	ARF1, ARPC1B, ARPC2, ARPC3, ARPC4, ARPC5, BAIAP2, CFL1, CTTN, CYFIP1, GSN, PFN1, RAC1, RDX, RHOA, SPTAN1, VASP
GO:0016055	Wnt signaling pathway	0.00013383	4.52281e-08	27	515	CAV1, CDC42, CLTC, CTNNB1, CTNND1, EMD, HDAC1, ITGA3, JUP, PFN1, PPP2R1A, PSMA1, PSMA4, PSMA5, PSMA8, PSMB1, PSMB3, PSMD12, PSMD13, PSMD14, PSMD2, PSMD4, PSME3, RAC1, RHOA, RYR2, UBA52
GO:0051128	regulation of cellular component organization	0.000134738	4.5535e-08	73	2477	ACAA2, ACTN4, ADAM10, ALDOA, ARF1, ARPC1B, ARPC2, ARPC3, ARPC4, ARPC5, BAIAP2, CALR, CAV1, CDC42, CFL1, CLTC, CRKL, CTNNB1, CTTN, CYFIP1, ENO1, EZR, F11R, FLNA, FN1, G6PD, GNAI1, GPX1, GSN, HNRNPA1, HNRNPC, HNRNPK, HNRNPU, HSP90AA1, HSPA1A, HSPA1L, HSPA5, HSPA8, IQGAP1, ITGA2, ITGA3, LMNA, MAP2K1, MSN, MYH10, MYH14, MYH9, PARK7, PFN1, PIK3CB, PPP2R1A, PRPF40A, RAC1, RAP1A, RDX, RHOA, RPL13A, RPS3…
GO:0002252	immune effector process	0.000135642	4.58405e-08	47	1287	ACLY, ACTB, ADAM10, ALDOA, ALDOC, ARPC1B, ARPC2, ARPC3, ARPC4, ARPC5, BAIAP2, CAPN1, CDC42, CTSB, CYFIP1, DSP, FLNA, GPI, GSN, HK1, HLA-A, HLA-B, HSP90AA1, HSP90AB1, HSPA1A, HSPA6, HSPA8, IQGAP1, JUP, PGAM1, PIK3CB, PKM, PSMA5, PSMB1, PSMD12, PSMD13, PSMD14, PSMD2, RAC1, RAP1A, RHOA, RPS19, RPS6, SIN3A, SPTAN1, SYK, TUBB
GO:0051239	regulation of multicellular organismal process	0.000138475	4.67979e-08	85	3076	ACIN1, ADAM10, ARF1, ATP1A1, ATP2A1, ATP2A2, ATP5A1, ATP5B, BAIAP2, CALR, CAV1, CDC42, CFL1, CLTC, CPT2, CRKL, CTNNA1, CTNNB1, CTTN, CYFIP1, DDX5, DSG2, DSP, EIF4A3, ENO1, EZR, F11R, FH, FLNA, FN1, G6PD, GAPDH, GNAI2, GNAS, GPI, GPX1, HDAC1, HK1, HNRNPK, HSP90AB1, HSPA1A, HSPA5, IQGAP1, ITGA2, ITGA3, ITGA5, ITGB1, ITGB6, JUP, LAMA3, LMNA, MAP2K1, PARK7, PFN1, PGK1, PKM, PPP2R1A, PRPF19, PSMA1, PS…
GO:0009260	ribonucleotide biosynthetic process	0.000141059	4.76713e-08	20	296	ACAT1, ACLY, ACSL3, ALDOA, ALDOC, ATP5A1, ATP5B, ATP5F1, COX5B, ENO1, GAPDH, GPI, HK1, LDHA, PDHA1, PFKP, PGAM1, PGK1, PKM, TPI1
GO:0198738	cell-cell signaling by wnt	0.000144875	4.89608e-08	27	517	CAV1, CDC42, CLTC, CTNNB1, CTNND1, EMD, HDAC1, ITGA3, JUP, PFN1, PPP2R1A, PSMA1, PSMA4, PSMA5, PSMA8, PSMB1, PSMB3, PSMD12, PSMD13, PSMD14, PSMD2, PSMD4, PSME3, RAC1, RHOA, RYR2, UBA52
GO:0051130	positive regulation of cellular component organization	0.000153617	5.19151e-08	46	1250	ACTN4, ARF1, ARPC1B, ARPC2, ARPC3, ARPC4, ARPC5, BAIAP2, CALR, CAV1, CDC42, CFL1, CRKL, CTNNB1, CTTN, CYFIP1, FLNA, FN1, GPX1, GSN, HNRNPA1, HNRNPK, HNRNPU, HSP90AA1, HSPA1A, HSPA1L, HSPA5, IQGAP1, ITGA2, ITGA3, LMNA, MAP2K1, MSN, PARK7, PFN1, RAC1, RAP1A, RHOA, RPS3, SF3A2, SIN3A, SYK, TPM1, VASP, YWHAQ, YWHAZ
GO:0030833	regulation of actin filament polymerization	0.000163274	5.51787e-08	15	166	ARF1, ARPC1B, ARPC2, ARPC3, ARPC4, ARPC5, BAIAP2, CTTN, CYFIP1, GSN, PFN1, RDX, RHOA, SPTAN1, VASP
GO:0016310	phosphorylation	0.000164676	5.56525e-08	71	2392	ACTB, ADAM10, ALDOA, ALDOC, ATP5A1, ATP5B, ATP5F1, CAV1, CFL1, CHP1, COX4I1, COX5A, COX5B, COX6B1, CRKL, CTNNB1, CYCS, ENO1, EZR, FN1, GAPDH, GNAI2, GPI, HK1, HNRNPU, HSP90AA1, HSP90AB1, IQGAP1, ITGA5, LDHA, MAP2K1, NDUFA4, NDUFA5, NDUFAB1, NDUFB4, NDUFS1, NDUFS6, NDUFS8, PARK7, PFKP, PGAM1, PGK1, PIK3CB, PKM, PPP2R1A, PSMA1, PSMA4, PSMA5, PSMA8, PSMB1, PSMB3, PSMD12, PSMD13, PSMD14, PSMD2, PSMD4…
GO:0010638	positive regulation of organelle organization	0.000165245	5.5845e-08	30	625	ARF1, ARPC1B, ARPC2, ARPC3, ARPC4, ARPC5, BAIAP2, CDC42, CFL1, CTNNB1, CTTN, CYFIP1, FLNA, GSN, HNRNPA1, HNRNPU, HSPA1A, HSPA1L, LMNA, MSN, PARK7, PFN1, RAC1, RHOA, RPS3, SIN3A, TPM1, VASP, YWHAQ, YWHAZ
GO:0090263	positive regulation of canonical Wnt signaling pathway	0.000166299	5.62012e-08	14	143	CAV1, JUP, PSMA1, PSMA4, PSMA5, PSMA8, PSMB1, PSMB3, PSMD12, PSMD13, PSMD14, PSMD2, PSMD4, PSME3
GO:1903827	regulation of cellular protein localization	0.000169559	5.73027e-08	27	521	ACSL3, ACTB, ADAM10, CHP1, CLTC, CRKL, CTNNB1, EMD, EZR, FLNA, GNAI1, GSN, HSP90AA1, HSP90AB1, HSPA1L, IQGAP1, ITGA3, ITGB1, JUP, LMNA, MSN, PARK7, RAP1A, RDX, SIN3A, YWHAQ, YWHAZ
GO:1902750	negative regulation of cell cycle G2/M phase transition	0.000174629	5.90163e-08	12	101	PSMA1, PSMA4, PSMA5, PSMA8, PSMB1, PSMB3, PSMD12, PSMD13, PSMD14, PSMD2, PSMD4, PSME3
GO:0030154	cell differentiation	0.000184708	6.24224e-08	105	4146	ACADVL, ACIN1, ACTB, ACTN1, ACTN4, ADAM10, ALDOC, ALYREF, ARF1, ARPC2, ATP2A2, ATP5B, BAIAP2, CALR, CAPN1, CAV1, CDC42, CFL1, CLTC, CRKL, CTNNA1, CTNNB1, CTSB, CTTN, CYFIP1, DDX5, DSG2, DSP, EMD, ERO1A, EZR, F11R, FLNA, FLNB, FN1, G6PD, GNAS, GPX1, GSN, HDAC1, HNRNPC, HNRNPU, HSP90AA1, HSP90AB1, HSPA1A, HSPA5, IQGAP1, ITGA2, ITGA3, ITGA5, ITGB1, ITGB4, JUP, KRT18, LAMA3, LAMB1, LAMC2, LMNA, MAP2K…
GO:0050776	regulation of immune response	0.000187868	6.34904e-08	43	1133	ACTB, ARPC1B, ARPC2, ARPC3, ARPC4, ARPC5, BAIAP2, CAV1, CDC42, CRKL, CTSB, CYFIP1, EZR, GPX1, HK1, HLA-A, HLA-B, HSP90AA1, HSP90AB1, HSPA1A, ITGB1, PARK7, PIK3CB, PSMA1, PSMA4, PSMA5, PSMA8, PSMB1, PSMB3, PSMD12, PSMD13, PSMD14, PSMD2, PSMD4, PSME3, RAC1, RAP1A, RPS19, RPS3, SIN3A, SYK, TIFA, UBA52
GO:0034612	response to tumor necrosis factor	0.000196265	6.63283e-08	20	302	ACTN4, ADAM10, HSPA1A, KRT18, PRPF8, PSMA1, PSMA4, PSMA5, PSMA8, PSMB1, PSMB3, PSMD12, PSMD13, PSMD14, PSMD2, PSMD4, PSME3, RPS3, SYK, YBX3
GO:1903321	negative regulation of protein modification by small protein conjugation or removal	0.00019955	6.74382e-08	11	83	CAV1, CHP1, CTNNB1, HSPA1A, PARK7, RPL11, RPL23, RPL5, RPS3, RPS7, U2AF2
GO:0006164	purine nucleotide biosynthetic process	0.000207201	7.00239e-08	20	303	ACAT1, ACLY, ACSL3, ALDOA, ALDOC, ATP5A1, ATP5B, ATP5F1, COX5B, ENO1, GAPDH, GPI, HK1, LDHA, PDHA1, PFKP, PGAM1, PGK1, PKM, TPI1
GO:0009628	response to abiotic stimulus	0.000225163	7.60944e-08	45	1224	ACAA2, ACADVL, ACTN4, ATP1A1, ATP2A2, ATP6V1A, CAV1, CHP1, CYFIP1, ENO1, ERO1A, F11R, GPX1, HSP90AA1, HSP90AA2P, HSP90AB1, HSPA1A, HSPA1L, HSPA5, HSPA6, HSPA8, ITGA2, ITGB1, JUP, LDHA, LMNA, PGK1, PKM, PSMA1, PSMA4, PSMA5, PSMA8, PSMB1, PSMB3, PSMD12, PSMD13, PSMD14, PSMD2, PSMD4, PSME3, RAC1, RHOA, RYR2, UBA52, YBX3
GO:0051270	regulation of cellular component movement	0.000230194	7.77947e-08	39	978	ACTN1, ACTN4, ADAM10, ATP1A1, ATP2A1, ATP2A2, ATP5A1, ATP5B, CALR, CAV1, CRKL, CTNNA1, DSG2, DSP, FLNA, FN1, GNAI2, GPI, HSPA5, IQGAP1, ITGA2, ITGA3, ITGA5, ITGB1, JUP, LAMA3, LAMB1, LAMC2, LMNA, MSN, PFN1, RAC1, RDX, RHOA, RPS19, RRAS, RYR2, SOD2, TPM1
GO:0000904	cell morphogenesis involved in differentiation	0.000230659	7.79515e-08	33	745	ACTB, ACTN1, ACTN4, ADAM10, ARPC2, BAIAP2, CALR, CDC42, CFL1, CRKL, CTNNB1, CTTN, CYFIP1, EZR, FLNA, FLNB, FN1, HSP90AA1, HSP90AB1, ITGB1, LAMB1, LAMC2, MAP2K1, MYH10, MYH9, PIK3CB, RAC1, RHOA, RPL24, SIN3A, SPTAN1, TUBB3, VASP
GO:0060341	regulation of cellular localization	0.000239151	8.08216e-08	37	900	ACSL3, ACTB, ADAM10, ARF1, ATP2A1, ATP2A2, CAV1, CHP1, CLTC, CRKL, CTNNB1, CYFIP1, EMD, EZR, FLNA, GNAI1, GSN, HNRNPU, HSP90AA1, HSP90AB1, HSPA1L, IQGAP1, ITGA3, ITGB1, JUP, LMNA, MAP2K1, MSN, PARK7, RAC1, RAP1A, RDX, RYR2, SIN3A, SYK, YWHAQ, YWHAZ
GO:0010565	regulation of cellular ketone metabolic process	0.000242289	8.1882e-08	15	171	ACADVL, CAV1, PARK7, PSMA1, PSMA4, PSMA5, PSMA8, PSMB1, PSMB3, PSMD12, PSMD13, PSMD14, PSMD2, PSMD4, PSME3
GO:0010941	regulation of cell death	0.000251066	8.48483e-08	55	1666	ACAA2, ACTN1, ACTN4, ADAM10, ALDH1A3, CALR, CAV1, CFL1, CHP1, CTNNA1, CTNNB1, CTSB, CTTN, CYCS, ENO1, FLNA, G6PD, GAPDH, GNAI2, GPX1, GSN, HDAC1, HNRNPK, HSP90AB1, HSPA1A, HSPA5, ITGA5, ITGB1, KRT18, LDHA, LMNA, PARK7, PDIA3, PIK3CB, PPP2R1A, PSME3, RBM25, RHOA, RPL11, RPS27L, RPS3, RPS3A, RPS6, RPS7, SIN3A, SLC25A4, SLC25A5, SOD2, SYK, TGM2, UBA52, VDAC2, YBX3, YWHAQ, YWHAZ
GO:0038095	Fc-epsilon receptor signaling pathway	0.000261744	8.84569e-08	15	172	PIK3CB, PSMA1, PSMA4, PSMA5, PSMA8, PSMB1, PSMB3, PSMD12, PSMD13, PSMD14, PSMD2, PSMD4, PSME3, RAC1, SYK
GO:0009156	ribonucleoside monophosphate biosynthetic process	0.000281267	9.50548e-08	16	198	ALDOA, ALDOC, ATP5A1, ATP5B, ATP5F1, COX5B, ENO1, GAPDH, GPI, HK1, LDHA, PFKP, PGAM1, PGK1, PKM, TPI1
GO:0051493	regulation of cytoskeleton organization	0.000290263	9.8095e-08	27	535	ARF1, ARPC1B, ARPC2, ARPC3, ARPC4, ARPC5, BAIAP2, CDC42, CFL1, CLTC, CTNNB1, CTTN, CYFIP1, F11R, FLNA, GNAI1, GSN, HNRNPU, HSPA1A, PFN1, RAC1, RDX, RHOA, RPS3, SPTAN1, TPM1, VASP
GO:2000027	regulation of animal organ morphogenesis	0.000291497	9.8512e-08	18	252	CDC42, CLTC, CTNNB1, PFN1, PSMA1, PSMA4, PSMA5, PSMA8, PSMB1, PSMB3, PSMD12, PSMD13, PSMD14, PSMD2, PSMD4, PSME3, RAC1, RHOA
GO:0008360	regulation of cell shape	0.000303873	1.02694e-07	14	150	ALDOA, BAIAP2, CDC42, CYFIP1, EZR, FN1, MSN, MYH10, MYH14, MYH9, PRPF40A, RDX, RHOA, TPM1
GO:0050793	regulation of developmental process	0.00031301	1.05782e-07	73	2529	ACIN1, ACTN4, ADAM10, ALDOA, ARF1, ARPC2, BAIAP2, CALR, CAV1, CDC42, CFL1, CLTC, CRKL, CTNNA1, CTNNB1, CTTN, CYFIP1, DDX5, EZR, FLNA, FN1, G6PD, GNAS, GPX1, HDAC1, HNRNPU, HSP90AB1, HSPA1A, HSPA5, IQGAP1, ITGA3, ITGA5, ITGB1, JUP, LAMA3, LMNA, MAP2K1, MSN, MYH10, MYH14, MYH9, PFN1, PGK1, PKM, PPP2R1A, PRPF19, PRPF40A, PSMA1, PSMA4, PSMA5, PSMA8, PSMB1, PSMB3, PSMD12, PSMD13, PSMD14, PSMD2, PSMD4,…
GO:0032956	regulation of actin cytoskeleton organization	0.000315376	1.06582e-07	21	341	ARF1, ARPC1B, ARPC2, ARPC3, ARPC4, ARPC5, BAIAP2, CDC42, CFL1, CTTN, CYFIP1, F11R, FLNA, GSN, PFN1, RAC1, RDX, RHOA, SPTAN1, TPM1, VASP
GO:0071356	cellular response to tumor necrosis factor	0.000321559	1.08672e-07	19	282	ACTN4, HSPA1A, KRT18, PRPF8, PSMA1, PSMA4, PSMA5, PSMA8, PSMB1, PSMB3, PSMD12, PSMD13, PSMD14, PSMD2, PSMD4, PSME3, RPS3, SYK, YBX3
GO:0044106	cellular amine metabolic process	0.000322937	1.09137e-07	13	128	PARK7, PSMA1, PSMA4, PSMA5, PSMA8, PSMB1, PSMB3, PSMD12, PSMD13, PSMD14, PSMD2, PSMD4, PSME3
GO:0045185	maintenance of protein location	0.000334049	1.12892e-07	12	107	CAV1, EZR, FLNA, FLNB, GSN, HK1, HNRNPU, HSPA5, JUP, PARK7, TLN1, TLN2
GO:0006732	coenzyme metabolic process	0.000335722	1.13458e-07	23	405	ACAT1, ACLY, ACSL3, ALDOA, ALDOC, DLST, ENO1, G6PD, GAPDH, GPI, HK1, LDHA, MDH2, PC, PDHA1, PFKP, PGAM1, PGK1, PKM, SUCLG1, TALDO1, TKT, TPI1
GO:0006950	response to stress	0.000343903	1.16223e-07	102	4033	ACAA2, ACADVL, ACAT1, ACTB, ACTN4, ATP2A1, ATP2A2, CALR, CANX, CAV1, CDC42, CRKL, CTNNA1, CTNNB1, CTSB, CYCS, DDX5, DSP, ENO1, EPRS, ERO1A, EZR, F11R, FH, FLNA, FLNB, FN1, G6PD, GAPDH, GNAS, GPX1, GSN, HDAC1, HLA-A, HLA-B, HNRNPA1, HNRNPK, HNRNPM, HSP90AA1, HSP90AA2P, HSP90AB1, HSPA1A, HSPA1L, HSPA4, HSPA5, HSPA6, HSPA8, ITGA2, ITGA5, ITGB1, ITGB4, ITGB6, LDHA, LMNA, MAP2K1, MYH10, MYH9, MYL12A, …
GO:0032535	regulation of cellular component size	0.00034761	1.17476e-07	22	374	ARF1, ARPC1B, ARPC2, ARPC3, ARPC4, ARPC5, BAIAP2, CFL1, CTTN, CYFIP1, EZR, FN1, GSN, HSP90AB1, MSN, PFN1, RAC1, RDX, RHOA, SIN3A, SPTAN1, VASP
GO:0000902	cell morphogenesis	0.000354662	1.19859e-07	40	1035	ACTB, ACTN1, ACTN4, ADAM10, ALDOA, ARPC2, BAIAP2, CALR, CDC42, CFL1, CRKL, CTNNB1, CTTN, CYFIP1, EZR, FLNA, FLNB, FN1, HSP90AA1, HSP90AB1, IQGAP1, ITGB1, LAMB1, LAMC2, MAP2K1, MSN, MYH10, MYH14, MYH9, PIK3CB, PRPF40A, RAC1, RDX, RHOA, RPL24, SIN3A, SPTAN1, TPM1, TUBB3, VASP
GO:0032880	regulation of protein localization	0.000370111	1.2508e-07	39	996	ACSL3, ACTB, ADAM10, ARF1, CHP1, CLTC, CRKL, CTNNB1, EMD, EZR, FLNA, FN1, GAPDH, GNAI1, GPI, GSN, HK1, HSP90AA1, HSP90AB1, HSPA1L, HSPA8, IQGAP1, ITGA3, ITGB1, JUP, LMNA, MSN, MYH10, PARK7, RAC1, RAP1A, RDX, SIN3A, SLC25A4, SLC25A5, SLC25A6, SYK, YWHAQ, YWHAZ
GO:0002682	regulation of immune system process	0.000374136	1.2644e-07	54	1641	ACIN1, ACTB, ADAM10, ARPC1B, ARPC2, ARPC3, ARPC4, ARPC5, BAIAP2, CALR, CAV1, CDC42, CRKL, CTNNB1, CTSB, CYFIP1, EZR, GNAS, GPI, GPX1, GSN, HDAC1, HK1, HLA-A, HLA-B, HSP90AA1, HSP90AB1, HSPA1A, ITGA2, ITGB1, MSN, PARK7, PIK3CB, PSMA1, PSMA4, PSMA5, PSMA8, PSMB1, PSMB3, PSMD12, PSMD13, PSMD14, PSMD2, PSMD4, PSME3, RAC1, RAP1A, RHOA, RPS19, RPS3, SIN3A, SYK, TIFA, UBA52
GO:0055085	transmembrane transport	0.000430435	1.45466e-07	53	1603	ACTB, ACTN4, ARF1, ATP1A1, ATP2A1, ATP2A2, ATP5A1, ATP5B, ATP5F1, ATP6V1A, ATP6V1B1, ATP6V1B2, ATP6V1C1, ATP6V1E1, CAPN1, CAV1, CHERP, CHP1, COX4I1, COX5A, COX5B, COX6B1, CPT2, ERO1A, FLNA, G6PD, HSPA5, HSPA8, NDUFA4, PARK7, PSMA1, PSMA4, PSMA5, PSMA8, PSMB1, PSMB3, PSMD12, PSMD13, PSMD14, PSMD2, PSMD4, PSME3, RAP1A, RYR2, SEC61B, SLC25A4, SLC25A5, SLC25A6, UBA52, VDAC1, VDAC2, VDAC3, YWHAQ
GO:0072522	purine-containing compound biosynthetic process	0.000432268	1.46086e-07	20	317	ACAT1, ACLY, ACSL3, ALDOA, ALDOC, ATP5A1, ATP5B, ATP5F1, COX5B, ENO1, GAPDH, GPI, HK1, LDHA, PDHA1, PFKP, PGAM1, PGK1, PKM, TPI1
GO:0007346	regulation of mitotic cell cycle	0.000434296	1.46771e-07	29	617	CLTC, CTNNB1, DCTN2, GNAI1, HNRNPU, HSP90AA1, HSPA1A, IQGAP1, PPP2R1A, PSMA1, PSMA4, PSMA5, PSMA8, PSMB1, PSMB3, PSMD12, PSMD13, PSMD14, PSMD2, PSMD4, PSME3, RDX, RPL24, RPS27L, RPS6, SIN3A, TUBA1A, TUBA4A, TUBB
GO:1905114	cell surface receptor signaling pathway involved in cell-cell signaling	0.000449329	1.51852e-07	29	618	BAIAP2, CAV1, CDC42, CLTC, CTNNB1, CTNND1, EIF4A3, EMD, HDAC1, ITGA3, JUP, PFN1, PPP2R1A, PSMA1, PSMA4, PSMA5, PSMA8, PSMB1, PSMB3, PSMD12, PSMD13, PSMD14, PSMD2, PSMD4, PSME3, RAC1, RHOA, RYR2, UBA52
GO:0050852	T cell receptor signaling pathway	0.000454322	1.53539e-07	16	205	CRKL, EZR, PIK3CB, PSMA1, PSMA4, PSMA5, PSMA8, PSMB1, PSMB3, PSMD12, PSMD13, PSMD14, PSMD2, PSMD4, PSME3, RPS3
GO:0030178	negative regulation of Wnt signaling pathway	0.000485719	1.6415e-07	16	206	CAV1, CTNND1, EMD, HDAC1, PSMA1, PSMA4, PSMA5, PSMA8, PSMB1, PSMB3, PSMD12, PSMD13, PSMD14, PSMD2, PSMD4, PSME3
GO:0022604	regulation of cell morphogenesis	0.000548859	1.85488e-07	25	483	ACTN4, ADAM10, ALDOA, ARPC2, BAIAP2, CALR, CDC42, CFL1, CRKL, CTTN, CYFIP1, EZR, FLNA, FN1, MAP2K1, MSN, MYH10, MYH14, MYH9, PRPF40A, RAC1, RDX, RHOA, SIN3A, TPM1
GO:0098901	regulation of cardiac muscle cell action potential	0.000561849	1.89878e-07	7	28	ATP2A2, CAV1, DSG2, DSP, FLNA, JUP, RYR2
GO:0022402	cell cycle process	0.000571615	1.93178e-07	47	1351	ARF1, CALR, CDC42, CFL1, CLTC, CTNNB1, DCTN2, EMD, EZR, FLNA, GNAI1, HNRNPU, HSP90AA1, HSP90AB1, HSPA1A, ITGB1, LMNA, MAP2K1, MYH10, MYH9, PPP2R1A, PPP2R2A, PRPF40A, PSMA1, PSMA4, PSMA5, PSMA8, PSMB1, PSMB3, PSMD12, PSMD13, PSMD14, PSMD2, PSMD4, PSME3, RDX, RHOA, RPL23, RPL24, RPS27L, RPS3, RPS6, SIN3A, TUBA1A, TUBA4A, TUBB, TUBB1
GO:0031397	negative regulation of protein ubiquitination	0.000578054	1.95355e-07	10	73	CAV1, CHP1, HSPA1A, PARK7, RPL11, RPL23, RPL5, RPS3, RPS7, U2AF2
GO:0009132	nucleoside diphosphate metabolic process	0.000581039	1.96363e-07	14	158	ALDOA, ALDOC, ENO1, GAPDH, GPI, HK1, LDHA, PFKP, PGAM1, PGK1, PKM, SUCLG1, TJP2, TPI1
GO:0061028	establishment of endothelial barrier	0.00058633	1.98151e-07	8	41	CTNNB1, EZR, F11R, MSN, RAP1A, RDX, TJP1, TJP2
GO:0043484	regulation of RNA splicing	0.000605311	2.04566e-07	13	135	DDX5, HNRNPA1, HNRNPK, HNRNPU, HSPA1A, PRPF19, RBM25, RPS13, RPS26, SNRNP70, TRA2A, TRA2B, U2AF2
GO:0006165	nucleoside diphosphate phosphorylation	0.000605311	2.04566e-07	13	135	ALDOA, ALDOC, ENO1, GAPDH, GPI, HK1, LDHA, PFKP, PGAM1, PGK1, PKM, SUCLG1, TPI1
GO:0007016	cytoskeletal anchoring at plasma membrane	0.000630761	2.13167e-07	5	10	EZR, FLNB, JUP, TLN1, TLN2
GO:0009124	nucleoside monophosphate biosynthetic process	0.000632006	2.13588e-07	16	210	ALDOA, ALDOC, ATP5A1, ATP5B, ATP5F1, COX5B, ENO1, GAPDH, GPI, HK1, LDHA, PFKP, PGAM1, PGK1, PKM, TPI1
GO:0032989	cellular component morphogenesis	0.00064042	2.16431e-07	42	1142	ACTB, ACTN1, ACTN4, ADAM10, ALDOA, ARPC2, BAIAP2, CALR, CDC42, CFL1, CRKL, CTNNB1, CTTN, CYFIP1, EZR, FLNA, FLNB, FN1, HSP90AA1, HSP90AB1, IQGAP1, ITGB1, LAMB1, LAMC2, MAP2K1, MSN, MYH10, MYH11, MYH14, MYH9, NDUFS6, PIK3CB, PRPF40A, RAC1, RDX, RHOA, RPL24, SIN3A, SPTAN1, TPM1, TUBB3, VASP
GO:0009887	animal organ morphogenesis	0.000662731	2.23971e-07	40	1060	ALDH1A3, ATP6V1B1, CAPN1, CAV1, CDC42, CLTC, CRKL, CTNNA1, CTNNB1, DSP, EIF4A3, GNAS, HDAC1, ITGA2, ITGB4, LAMA3, LAMB1, LAMC2, MAP2K1, MSN, PFN1, PSMA1, PSMA4, PSMA5, PSMA8, PSMB1, PSMB3, PSMD12, PSMD13, PSMD14, PSMD2, PSMD4, PSME3, RAC1, RHOA, RPL38, RYR2, SYK, TGM2, TPM1
GO:0006937	regulation of muscle contraction	0.000678981	2.29463e-07	14	160	ATP1A1, ATP2A1, ATP2A2, CAV1, CTTN, DSG2, DSP, ENO1, FLNA, ITGA2, JUP, RHOA, RYR2, TPM1
GO:0009308	amine metabolic process	0.000719112	2.43025e-07	13	137	PARK7, PSMA1, PSMA4, PSMA5, PSMA8, PSMB1, PSMB3, PSMD12, PSMD13, PSMD14, PSMD2, PSMD4, PSME3
GO:0046939	nucleotide phosphorylation	0.000719112	2.43025e-07	13	137	ALDOA, ALDOC, ENO1, GAPDH, GPI, HK1, LDHA, PFKP, PGAM1, PGK1, PKM, SUCLG1, TPI1
GO:0010564	regulation of cell cycle process	0.000733825	2.47998e-07	32	745	CALR, CDC42, CLTC, CTNNB1, DCTN2, GNAI1, HNRNPU, HSP90AA1, HSP90AB1, HSPA1A, PPP2R1A, PRPF40A, PSMA1, PSMA4, PSMA5, PSMA8, PSMB1, PSMB3, PSMD12, PSMD13, PSMD14, PSMD2, PSMD4, PSME3, RDX, RHOA, RPL23, RPS27L, SIN3A, TUBA1A, TUBA4A, TUBB
GO:0009135	purine nucleoside diphosphate metabolic process	0.000782905	2.64584e-07	13	138	ALDOA, ALDOC, ENO1, GAPDH, GPI, HK1, LDHA, PFKP, PGAM1, PGK1, PKM, TJP2, TPI1
GO:0009179	purine ribonucleoside diphosphate metabolic process	0.000782905	2.64584e-07	13	138	ALDOA, ALDOC, ENO1, GAPDH, GPI, HK1, LDHA, PFKP, PGAM1, PGK1, PKM, TJP2, TPI1
GO:0006096	glycolytic process	0.000817868	2.764e-07	12	116	ALDOA, ALDOC, ENO1, GAPDH, GPI, HK1, LDHA, PFKP, PGAM1, PGK1, PKM, TPI1
GO:0048513	animal organ development	0.000848524	2.8676e-07	91	3517	ACAT1, ACIN1, ACSL3, ACTB, ACTN1, ADAM10, ALDH1A3, ARPC5, ATP5F1, ATP6V1B1, BAIAP2, CALR, CAPN1, CAV1, CDC42, CFL1, CLTC, COX6B1, CRKL, CTNNA1, CTNNB1, CTNND1, CTSB, DDX5, DSG2, DSP, EIF4A3, EMD, ERO1A, FLNA, FLNB, FN1, G6PD, GNAS, GNG12, GPX1, HDAC1, HNRNPU, HSP90AB1, HSPA1A, HSPA5, IQGAP1, ITGA2, ITGA3, ITGB1, ITGB4, JUP, KRT18, LAMA3, LAMB1, LAMC2, LDHA, LMNA, MAP2K1, MSN, MYH10, MYH11, MYH14,…
GO:0021762	substantia nigra development	0.000866021	2.92674e-07	8	43	ACTB, ATP5F1, CDC42, COX6B1, G6PD, HSPA5, RHOA, YWHAQ
GO:0051272	positive regulation of cellular component movement	0.000874923	2.95682e-07	26	530	ACTN4, ADAM10, ATP2A1, ATP5A1, ATP5B, CALR, CAV1, CRKL, FLNA, FN1, GNAI2, GPI, HSPA5, IQGAP1, ITGA2, ITGA3, ITGA5, ITGB1, LAMB1, LAMC2, PFN1, RAC1, RDX, RHOA, RPS19, SOD2
GO:1901293	nucleoside phosphate biosynthetic process	0.000890336	3.00891e-07	22	395	ACAT1, ACLY, ACSL3, ALDOA, ALDOC, ATP5A1, ATP5B, ATP5F1, COX5B, ENO1, GAPDH, GARS, GPI, HK1, LDHA, PDHA1, PFKP, PGAM1, PGK1, PKM, SUCLG1, TPI1
GO:0006757	ATP generation from ADP	0.000898756	3.03737e-07	12	117	ALDOA, ALDOC, ENO1, GAPDH, GPI, HK1, LDHA, PFKP, PGAM1, PGK1, PKM, TPI1
GO:0048518	positive regulation of biological process	0.000922546	3.11776e-07	138	6149	ACIN1, ACLY, ACSL3, ACTB, ACTN1, ACTN4, ADAM10, ALDH1A3, ALYREF, ARF1, ARPC1B, ARPC2, ARPC3, ARPC4, ARPC5, ATP1A1, ATP2A1, ATP2A2, ATP5A1, ATP5B, BAIAP2, CALR, CAPN1, CAV1, CDC42, CFL1, CHERP, CHP1, CPT2, CRKL, CTNNA1, CTNNB1, CTSB, CTTN, CYCS, CYFIP1, DDX5, EIF4A3, EMD, ENO1, EZR, FH, FLNA, FN1, G6PD, GAPDH, GNAI1, GNAI2, GNAS, GPI, GPX1, GSN, HDAC1, HK1, HLA-A, HLA-B, HNRNPA1, HNRNPC, HNRNPK, H…
GO:0009185	ribonucleoside diphosphate metabolic process	0.000925901	3.1291e-07	13	140	ALDOA, ALDOC, ENO1, GAPDH, GPI, HK1, LDHA, PFKP, PGAM1, PGK1, PKM, TJP2, TPI1
GO:0001885	endothelial cell development	0.000926187	3.13007e-07	9	59	CTNNB1, EZR, F11R, GPX1, MSN, RAP1A, RDX, TJP1, TJP2
GO:0061024	membrane organization	0.000949236	3.20796e-07	36	911	ACAA2, ACTB, ARF1, ARPC2, ARPC3, ARPC4, ARPC5, ATP2A2, ATP5A1, ATP5B, ATP5F1, BAIAP2, CALR, CAV1, CDC42, CHP1, CLTC, CRKL, CTTN, EMD, GSN, HSP90AA1, HSPA1A, HSPA4, HSPA8, ITGA2, LMNA, MYH10, MYH9, PPP2R1A, PPP2R2A, RHOA, SLC25A5, UBA52, YWHAQ, YWHAZ
GO:0042866	pyruvate biosynthetic process	0.00118585	4.00759e-07	12	120	ALDOA, ALDOC, ENO1, GAPDH, GPI, HK1, LDHA, PFKP, PGAM1, PGK1, PKM, TPI1
GO:0060828	regulation of canonical Wnt signaling pathway	0.00125703	4.24816e-07	18	278	CAV1, CTNNB1, CTNND1, EMD, HDAC1, JUP, PSMA1, PSMA4, PSMA5, PSMA8, PSMB1, PSMB3, PSMD12, PSMD13, PSMD14, PSMD2, PSMD4, PSME3
GO:0090066	regulation of anatomical structure size	0.00126142	4.26299e-07	25	505	ARF1, ARPC1B, ARPC2, ARPC3, ARPC4, ARPC5, BAIAP2, CAV1, CFL1, CTTN, CYFIP1, EZR, FN1, GPX1, GSN, HSP90AB1, MSN, PFN1, RAC1, RDX, RHOA, SIN3A, SOD2, SPTAN1, VASP
GO:0019646	aerobic electron transport chain	0.00132257	4.46966e-07	6	20	COX4I1, COX5A, COX5B, COX6B1, CYCS, NDUFA4
GO:0006123	mitochondrial electron transport, cytochrome c to oxygen	0.00132257	4.46966e-07	6	20	COX4I1, COX5A, COX5B, COX6B1, CYCS, NDUFA4
GO:0033043	regulation of organelle organization	0.00139636	4.71904e-07	44	1262	ACAA2, ARF1, ARPC1B, ARPC2, ARPC3, ARPC4, ARPC5, BAIAP2, CALR, CDC42, CFL1, CLTC, CTNNB1, CTTN, CYFIP1, EZR, F11R, FLNA, GNAI1, GPX1, GSN, HNRNPA1, HNRNPC, HNRNPU, HSPA1A, HSPA1L, LMNA, MAP2K1, MSN, PARK7, PFN1, RAC1, RDX, RHOA, RPS3, SIN3A, SLC25A5, SPTAN1, TPM1, VASP, VDAC1, VDAC3, YWHAQ, YWHAZ
GO:2001234	negative regulation of apoptotic signaling pathway	0.00142594	4.81901e-07	16	223	ACAA2, CTNNA1, CTNNB1, CTTN, ENO1, GNAI2, GPX1, HDAC1, HSPA1A, LMNA, PARK7, PSME3, SLC25A5, SOD2, VDAC2, YBX3
GO:0048857	neural nucleus development	0.00143515	4.85011e-07	9	62	ACTB, ALDH1A3, ATP5F1, CDC42, COX6B1, G6PD, HSPA5, RHOA, YWHAQ
GO:0048731	system development	0.00155344	5.24989e-07	113	4764	ACAT1, ACIN1, ACSL3, ACTB, ACTN1, ADAM10, ALDH1A3, ARF1, ARPC5, ATP5B, ATP5F1, ATP6V1B1, BAIAP2, CALR, CAPN1, CAV1, CDC42, CFL1, CHERP, CLTC, COX6B1, CRKL, CTNNA1, CTNNB1, CTNND1, CTSB, CTTN, CYFIP1, DDX5, DSG2, DSP, EIF4A3, EMD, ERO1A, EZR, FLNA, FLNB, FN1, G6PD, GNAS, GNG12, GPX1, GSN, HDAC1, HNRNPU, HSP90AA1, HSP90AB1, HSPA1A, HSPA5, IQGAP1, ITGA2, ITGA3, ITGA5, ITGB1, ITGB4, JUP, KRT18, LAMA3…
GO:0009719	response to endogenous stimulus	0.0015809	5.34268e-07	52	1625	ACAT1, ACTB, ARPC1B, ARPC3, ATP1A1, ATP6V1A, ATP6V1B1, ATP6V1B2, ATP6V1C1, ATP6V1E1, BAIAP2, CALR, CAV1, CRKL, CTNNA1, CTNNB1, CTSB, CYFIP1, DDX5, DSG2, EIF4A3, EPRS, EZR, F11R, GNAI1, GNAI2, HADHA, HDAC1, HNRNPA1, HNRNPM, HNRNPU, HSP90AB1, HSPA1A, HSPA5, IQGAP1, ITGA2, ITGA3, ITGB1, JUP, MSN, NCL, PARK7, PKM, RAP1A, RDX, RHOA, RPL23, RPS3, RYR2, SIN3A, SYK, UBA52
GO:0007049	cell cycle	0.00169698	5.73498e-07	56	1814	ACTB, ARF1, CALR, CDC42, CFL1, CLTC, CTNNB1, DCTN2, EMD, EZR, FLNA, GNAI1, GNAI2, HNRNPU, HSP90AA1, HSP90AB1, HSPA1A, IQGAP1, ITGB1, KRT18, LMNA, MAP2K1, MYH10, MYH9, PPP2R1A, PPP2R2A, PRPF19, PRPF40A, PSMA1, PSMA4, PSMA5, PSMA8, PSMB1, PSMB3, PSMD12, PSMD13, PSMD14, PSMD2, PSMD4, PSME3, RDX, RHOA, RPL23, RPL24, RPS15A, RPS27L, RPS3, RPS6, SIN3A, TUBA1A, TUBA4A, TUBB, TUBB1, TUBB2A, TUBB3, TUBB6
GO:0042493	response to drug	0.00174915	5.91129e-07	38	1017	ACTB, ADAM10, ATP1A1, BAIAP2, CALR, CAV1, CRKL, CTNNA1, CTNNB1, DSG2, G6PD, GNAI1, GNAI2, GNAS, GPX1, GSN, HADHA, HNRNPA1, HSP90AB1, HSPA5, ITGA2, ITGA3, JUP, LDHA, PARK7, PPP2R2A, PSMD14, RAP1A, RHOA, RPL10A, RPS3, RPS4X, RYR2, SIN3A, SLC25A4, SLC25A5, SLC25A6, UQCRC2
GO:0098885	modification of postsynaptic actin cytoskeleton	0.001932	6.52925e-07	5	12	BAIAP2, CYFIP1, MYH10, PFN1, RHOA
GO:0002218	activation of innate immune response	0.00194651	6.57826e-07	19	317	CAV1, CTSB, HSPA1A, PSMA1, PSMA4, PSMA5, PSMA8, PSMB1, PSMB3, PSMD12, PSMD13, PSMD14, PSMD2, PSMD4, PSME3, SIN3A, SYK, TIFA, UBA52
GO:0030163	protein catabolic process	0.00194954	6.58852e-07	36	939	CAV1, CLTC, CTNNB1, CTSB, EZR, FLNA, GPX1, HSP90AA1, HSP90AB1, HSPA1A, HSPA5, HSPA8, MSN, PARK7, PRPF19, PSMA1, PSMA4, PSMA5, PSMA8, PSMB1, PSMB3, PSMD12, PSMD13, PSMD14, PSMD2, PSMD4, PSME3, RDX, RPL11, RPL23, RPL5, RPS7, SEC61B, SF3B3, SNRNP70, UBA52
GO:0044257	cellular protein catabolic process	0.0019581	6.61744e-07	32	779	CAV1, CLTC, CTNNB1, CTSB, EZR, GPX1, HSP90AA1, HSP90AB1, HSPA1A, HSPA5, MSN, PARK7, PRPF19, PSMA1, PSMA4, PSMA5, PSMA8, PSMB1, PSMB3, PSMD12, PSMD13, PSMD14, PSMD2, PSMD4, PSME3, RDX, RPL11, RPL23, RPL5, RPS7, SEC61B, UBA52
GO:0046031	ADP metabolic process	0.00201477	6.80895e-07	12	126	ALDOA, ALDOC, ENO1, GAPDH, GPI, HK1, LDHA, PFKP, PGAM1, PGK1, PKM, TPI1
GO:0030177	positive regulation of Wnt signaling pathway	0.00203256	6.86909e-07	14	175	CAV1, JUP, PSMA1, PSMA4, PSMA5, PSMA8, PSMB1, PSMB3, PSMD12, PSMD13, PSMD14, PSMD2, PSMD4, PSME3
GO:0006986	response to unfolded protein	0.00203256	6.86909e-07	14	175	ACADVL, CALR, CANX, ERO1A, HSP90AA1, HSP90AB1, HSPA1A, HSPA1L, HSPA4, HSPA5, HSPA6, HSPA8, LMNA, TLN1
GO:0006457	protein folding	0.00203456	6.87584e-07	16	229	CALR, CANX, ERO1A, GNAI1, GNAI2, HSP90AA1, HSP90AA2P, HSP90AB1, HSPA1A, HSPA1L, HSPA5, HSPA6, HSPA8, PDIA3, PDIA4, SNRNP70
GO:0016999	antibiotic metabolic process	0.0020543	6.94253e-07	13	150	ACLY, CS, DLST, FH, GPX1, IDH3A, MDH2, PARK7, PDHA1, RAC1, SDHA, SDHB, SUCLG1
GO:0044087	regulation of cellular component biogenesis	0.00215463	7.28163e-07	36	943	ARF1, ARPC1B, ARPC2, ARPC3, ARPC4, ARPC5, BAIAP2, CAV1, CDC42, CTNNB1, CTTN, CYFIP1, EZR, FLNA, GSN, HNRNPU, HSP90AA1, HSPA1A, HSPA8, IQGAP1, MSN, PARK7, PFN1, RAC1, RAP1A, RDX, RHOA, RPL13A, RPS3, SPTAN1, SYK, TJP1, TPM1, VASP, VDAC2, VDAC3
GO:0050821	protein stabilization	0.00217758	7.35916e-07	14	176	CALR, CHP1, FLNA, GAPDH, HSP90AA1, HSP90AA2P, HSP90AB1, HSPA1A, PARK7, PFN1, RPL11, RPL23, RPL5, RPS7
GO:0033554	cellular response to stress	0.00221446	7.48382e-07	60	2019	ACAA2, ACADVL, ATP2A1, ATP2A2, CALR, CANX, CAV1, CRKL, CTNNA1, CTNNB1, CYCS, DDX5, ENO1, ERO1A, EZR, FH, G6PD, GPX1, HNRNPA1, HNRNPK, HNRNPM, HSP90AA1, HSP90AA2P, HSP90AB1, HSPA1A, HSPA1L, HSPA5, HSPA6, HSPA8, LMNA, MAP2K1, PARK7, PDIA3, PDIA4, PGK1, PRPF19, PSMA1, PSMA4, PSMA5, PSMA8, PSMB1, PSMB3, PSMD12, PSMD13, PSMD14, PSMD2, PSMD4, PSME3, RHOA, RPS27L, RPS3, SEC61B, SIN3A, SOD2, SYK, TLN1, T…
GO:0006955	immune response	0.00224592	7.59012e-07	66	2311	ACLY, ACTB, ADAM10, ALDOA, ALDOC, ARPC1B, ARPC2, ARPC3, ARPC4, ARPC5, BAIAP2, CAPN1, CAV1, CDC42, CRKL, CTSB, CYFIP1, DSP, EPRS, EZR, FLNB, GAPDH, GPI, GPX1, GSN, HK1, HLA-A, HLA-B, HSP90AA1, HSP90AB1, HSPA1A, HSPA6, HSPA8, IQGAP1, ITGB1, JUP, PARK7, PGAM1, PIK3CB, PKM, PSMA1, PSMA4, PSMA5, PSMA8, PSMB1, PSMB3, PSMD12, PSMD13, PSMD14, PSMD2, PSMD4, PSME3, RAC1, RAP1A, RHOA, RPL13A, RPL30, RPS19, …
GO:0090257	regulation of muscle system process	0.00241949	8.17673e-07	16	232	ATP1A1, ATP2A1, ATP2A2, CAV1, CTTN, DSG2, DSP, ENO1, FLNA, G6PD, ITGA2, JUP, LMNA, RHOA, RYR2, TPM1
GO:0048856	anatomical structure development	0.00247365	8.35975e-07	131	5836	ACADVL, ACAT1, ACIN1, ACSL3, ACTB, ACTN1, ACTN4, ADAM10, ALDH1A3, ALDOA, ALDOC, ARF1, ARPC2, ARPC5, ATP2A2, ATP5B, ATP5F1, ATP6V1B1, BAIAP2, CALR, CAPN1, CAV1, CDC42, CFL1, CHERP, CLTC, COX6B1, CPT2, CRKL, CTNNA1, CTNNB1, CTNND1, CTSB, CTTN, CYFIP1, DDX5, DSG2, DSP, EIF4A3, EMD, ERO1A, EZR, F11R, FLNA, FLNB, FN1, G6PD, GNAS, GNG12, GPX1, GSN, HDAC1, HNRNPU, HSP90AA1, HSP90AB1, HSPA1A, HSPA5, IQGA…
GO:0032502	developmental process	0.00253742	8.57526e-07	138	6249	ACADVL, ACAT1, ACIN1, ACSL3, ACTB, ACTN1, ACTN4, ADAM10, ALDH1A3, ALDOA, ALDOC, ALYREF, ARF1, ARPC2, ARPC5, ATP2A2, ATP5B, ATP5F1, ATP6V1B1, BAIAP2, CALR, CANX, CAPN1, CAV1, CDC42, CFL1, CHERP, CLTC, COX6B1, CPT2, CRKL, CTNNA1, CTNNB1, CTNND1, CTSB, CTTN, CYFIP1, DDX5, DSG2, DSP, EIF4A3, EMD, ERO1A, EZR, F11R, FLNA, FLNB, FN1, G6PD, GNAS, GNG12, GPX1, GSN, HDAC1, HNRNPC, HNRNPU, HSP90AA1, HSP90AB…
GO:0006006	glucose metabolic process	0.00270589	9.14462e-07	15	206	ALDOA, ALDOC, ENO1, G6PD, GAPDH, GPI, HK1, MDH2, PC, PDHA1, PFKP, PGAM1, PGK1, PKM, TPI1
GO:0009165	nucleotide biosynthetic process	0.00287649	9.72117e-07	21	390	ACAT1, ACLY, ACSL3, ALDOA, ALDOC, ATP5A1, ATP5B, ATP5F1, COX5B, ENO1, GAPDH, GARS, GPI, HK1, LDHA, PDHA1, PFKP, PGAM1, PGK1, PKM, TPI1
GO:0006909	phagocytosis	0.00287649	9.72117e-07	21	390	ACTB, ARPC1B, ARPC2, ARPC3, ARPC4, ARPC5, BAIAP2, CALR, CDC42, CYFIP1, GSN, HSP90AA1, HSP90AB1, ITGA2, ITGB1, MYH9, PIK3CB, RAC1, RAP1A, SYK, TGM2
GO:0051701	interaction with host	0.00287674	9.722e-07	15	207	ALYREF, CAV1, CTNNB1, CTNND1, CTSB, F11R, GAPDH, GSN, HSPA1A, ITGA2, ITGA5, ITGB1, ITGB6, PC, RPSA
GO:0030335	positive regulation of cell migration	0.00291211	9.84154e-07	24	493	ACTN4, ADAM10, ATP5A1, ATP5B, CALR, CAV1, CRKL, FLNA, FN1, GNAI2, GPI, HSPA5, IQGAP1, ITGA2, ITGA3, ITGA5, ITGB1, LAMB1, LAMC2, PFN1, RAC1, RDX, RHOA, SOD2
GO:0030111	regulation of Wnt signaling pathway	0.00297017	1.00378e-06	20	358	CAV1, CTNNB1, CTNND1, EMD, HDAC1, ITGA3, JUP, PPP2R1A, PSMA1, PSMA4, PSMA5, PSMA8, PSMB1, PSMB3, PSMD12, PSMD13, PSMD14, PSMD2, PSMD4, PSME3
GO:0002758	innate immune response-activating signal transduction	0.00297825	1.00651e-06	18	295	CAV1, CTSB, HSPA1A, PSMA1, PSMA4, PSMA5, PSMA8, PSMB1, PSMB3, PSMD12, PSMD13, PSMD14, PSMD2, PSMD4, PSME3, SYK, TIFA, UBA52
GO:0006094	gluconeogenesis	0.00306944	1.03732e-06	10	87	ALDOA, ALDOC, ENO1, GAPDH, GPI, MDH2, PC, PGAM1, PGK1, TPI1
GO:0051186	cofactor metabolic process	0.00314576	1.06311e-06	27	604	ACAT1, ACLY, ACSL3, ALDOA, ALDOC, DLST, ENO1, G6PD, GAPDH, GPI, GPX1, HK1, HSP90AA1, LDHA, MDH2, PARK7, PC, PDHA1, PFKP, PGAM1, PGK1, PKM, RAC1, SUCLG1, TALDO1, TKT, TPI1
GO:0060070	canonical Wnt signaling pathway	0.00324893	1.09798e-06	19	328	CAV1, CTNNB1, CTNND1, EMD, HDAC1, JUP, PSMA1, PSMA4, PSMA5, PSMA8, PSMB1, PSMB3, PSMD12, PSMD13, PSMD14, PSMD2, PSMD4, PSME3, RYR2
GO:0042180	cellular ketone metabolic process	0.00339267	1.14656e-06	16	238	ACADVL, CAV1, PARK7, PSMA1, PSMA4, PSMA5, PSMA8, PSMB1, PSMB3, PSMD12, PSMD13, PSMD14, PSMD2, PSMD4, PSME3, TPI1
GO:0009166	nucleotide catabolic process	0.00348085	1.17636e-06	14	183	ACAT1, ALDOA, ALDOC, ENO1, GAPDH, GPI, GPX1, HK1, LDHA, PFKP, PGAM1, PGK1, PKM, TPI1
GO:0086003	cardiac muscle cell contraction	0.00364323	1.23124e-06	9	69	ATP1A1, ATP2A1, ATP2A2, CAV1, DSG2, DSP, FLNA, JUP, RYR2
GO:0045010	actin nucleation	0.00397812	1.34441e-06	8	52	ARF1, ARPC1B, ARPC2, ARPC3, ARPC4, ARPC5, CYFIP1, GSN
GO:2001242	regulation of intrinsic apoptotic signaling pathway	0.00398739	1.34755e-06	13	159	CAV1, ENO1, GPX1, HDAC1, HNRNPK, HSPA1A, PARK7, RPL11, RPS3, RPS7, SOD2, VDAC2, YBX3
GO:0044089	positive regulation of cellular component biogenesis	0.00400741	1.35431e-06	25	538	ARF1, ARPC1B, ARPC2, ARPC3, ARPC4, ARPC5, BAIAP2, CAV1, CDC42, CTNNB1, CTTN, CYFIP1, FLNA, GSN, HSP90AA1, HSPA1A, IQGAP1, MSN, PFN1, RAC1, RHOA, RPS3, SYK, TPM1, VASP
GO:0040011	locomotion	0.00414358	1.40033e-06	56	1866	ACTB, ACTN4, ADAM10, ARPC2, ARPC3, ARPC5, ATP5A1, ATP5B, CALR, CAV1, CFL1, CRKL, CTNNA1, CTNNB1, CTTN, CYFIP1, EZR, F11R, FLNA, FN1, GNAI2, GPI, GPX1, HSPA5, IQGAP1, ITGA2, ITGA3, ITGA5, ITGB1, ITGB4, ITGB6, JUP, LAMA3, LAMB1, LAMC2, LMNA, MAP2K1, MSN, MYH10, MYH9, PC, PFN1, PIK3CB, PRPF40A, RAC1, RDX, RHOA, RPL24, RPS19, RRAS, SOD2, SPTAN1, SYK, TPM1, TUBB3, VASP
GO:0014706	striated muscle tissue development	0.00417928	1.4124e-06	20	366	CALR, CAV1, CTNNB1, DDX5, DSG2, DSP, EMD, FLNB, G6PD, GPX1, HNRNPU, ITGB1, LMNA, MYH10, MYH11, MYH14, RHOA, RYR2, TPM1, YBX3
GO:0001775	cell activation	0.00418263	1.41353e-06	47	1449	ACLY, ACTB, ADAM10, ALDOA, ALDOC, ARPC5, CAPN1, CAV1, CDC42, CTNNB1, CTSB, CYFIP1, DSP, FLNA, GNAS, GPI, GSN, HSP90AA1, HSP90AB1, HSPA1A, HSPA6, HSPA8, IQGAP1, ITGB1, JUP, MSN, MYH9, MYL12A, PGAM1, PIK3CB, PKM, PSMA5, PSMB1, PSMD12, PSMD13, PSMD14, PSMD2, RAC1, RAP1A, RHOA, RPS3, RPS6, SPTAN1, SYK, TLN1, TUBB, YWHAZ
GO:0019319	hexose biosynthetic process	0.00421148	1.42328e-06	10	90	ALDOA, ALDOC, ENO1, GAPDH, GPI, MDH2, PC, PGAM1, PGK1, TPI1
GO:0030901	midbrain development	0.00421148	1.42328e-06	10	90	ACTB, ATP5F1, CDC42, COX6B1, CTNNB1, G6PD, HSPA5, RHOA, UQCRQ, YWHAQ
GO:0030260	entry into host cell	0.0042229	1.42714e-06	12	135	CAV1, CTNNB1, CTNND1, CTSB, F11R, GSN, HSPA1A, ITGA2, ITGA5, ITGB1, ITGB6, RPSA
GO:0051806	entry into cell of other organism involved in symbiotic interaction	0.0042229	1.42714e-06	12	135	CAV1, CTNNB1, CTNND1, CTSB, F11R, GSN, HSPA1A, ITGA2, ITGA5, ITGB1, ITGB6, RPSA
GO:0051828	entry into other organism involved in symbiotic interaction	0.0042229	1.42714e-06	12	135	CAV1, CTNNB1, CTNND1, CTSB, F11R, GSN, HSPA1A, ITGA2, ITGA5, ITGB1, ITGB6, RPSA
GO:0044409	entry into host	0.0042229	1.42714e-06	12	135	CAV1, CTNNB1, CTNND1, CTSB, F11R, GSN, HSPA1A, ITGA2, ITGA5, ITGB1, ITGB6, RPSA
GO:0099563	modification of synaptic structure	0.00435692	1.47243e-06	6	24	BAIAP2, CDC42, CYFIP1, MYH10, PFN1, RHOA
GO:0071495	cellular response to endogenous stimulus	0.00469631	1.58713e-06	45	1365	ACTB, ARPC3, ATP1A1, ATP6V1A, ATP6V1B1, ATP6V1B2, ATP6V1C1, ATP6V1E1, BAIAP2, CALR, CAV1, CRKL, CTNNA1, CTNNB1, CTSB, CYFIP1, DDX5, EIF4A3, EPRS, EZR, F11R, GNAI2, HDAC1, HNRNPA1, HNRNPM, HNRNPU, HSP90AB1, HSPA1A, HSPA5, IQGAP1, ITGA2, ITGA3, JUP, MSN, NCL, PARK7, PKM, RAP1A, RDX, RHOA, RPL23, RPS3, RYR2, SIN3A, UBA52
GO:0040017	positive regulation of locomotion	0.00505421	1.70808e-06	25	545	ACTN4, ADAM10, ATP5A1, ATP5B, CALR, CAV1, CRKL, FLNA, FN1, GNAI2, GPI, HSPA5, IQGAP1, ITGA2, ITGA3, ITGA5, ITGB1, LAMB1, LAMC2, PC, PFN1, RAC1, RDX, RHOA, SOD2
GO:1901292	nucleoside phosphate catabolic process	0.00511266	1.72783e-06	14	189	ACAT1, ALDOA, ALDOC, ENO1, GAPDH, GPI, GPX1, HK1, LDHA, PFKP, PGAM1, PGK1, PKM, TPI1
GO:0034314	Arp2/3 complex-mediated actin nucleation	0.00523771	1.77009e-06	7	38	ARF1, ARPC1B, ARPC2, ARPC3, ARPC4, ARPC5, CYFIP1
GO:0002443	leukocyte mediated immunity	0.00525925	1.77737e-06	34	897	ACLY, ADAM10, ALDOA, ALDOC, ARPC5, CAPN1, CTSB, CYFIP1, DSP, GPI, GSN, HLA-A, HLA-B, HSP90AA1, HSP90AB1, HSPA1A, HSPA6, HSPA8, IQGAP1, JUP, PGAM1, PKM, PSMA5, PSMB1, PSMD12, PSMD13, PSMD14, PSMD2, RAC1, RAP1A, RHOA, SPTAN1, SYK, TUBB
GO:0009967	positive regulation of signal transduction	0.00526534	1.77943e-06	51	1645	ACTN4, BAIAP2, CALR, CAV1, CHERP, CRKL, CTNNA1, CTNNB1, CYFIP1, DDX5, FLNA, GNAI2, GPX1, GSN, HSP90AA1, HSP90AB1, HSPA1A, IQGAP1, ITGA5, ITGB1, JUP, MAP2K1, PARK7, PDIA3, PIK3CB, PPP2R1A, PSMA1, PSMA4, PSMA5, PSMA8, PSMB1, PSMB3, PSMD12, PSMD13, PSMD14, PSMD2, PSMD4, PSME3, RAC1, RAP1A, RHOA, RPL11, RPL23, RPS3, RPS7, SYK, TGM2, TIFA, UBA52, YWHAQ, YWHAZ
GO:0006120	mitochondrial electron transport, NADH to ubiquinone	0.00535318	1.80912e-06	8	54	NDUFA4, NDUFA5, NDUFAB1, NDUFB4, NDUFS1, NDUFS6, NDUFS8, PARK7
GO:1901990	regulation of mitotic cell cycle phase transition	0.00546177	1.84582e-06	21	406	DCTN2, HSP90AA1, PPP2R1A, PSMA1, PSMA4, PSMA5, PSMA8, PSMB1, PSMB3, PSMD12, PSMD13, PSMD14, PSMD2, PSMD4, PSME3, RDX, RPS27L, SIN3A, TUBA1A, TUBA4A, TUBB
GO:0048522	positive regulation of cellular process	0.00550274	1.85966e-06	122	5394	ACIN1, ACLY, ACSL3, ACTN1, ACTN4, ADAM10, ALDH1A3, ALYREF, ARF1, ARPC1B, ARPC2, ARPC3, ARPC4, ARPC5, ATP2A1, ATP5A1, ATP5B, BAIAP2, CALR, CAPN1, CAV1, CDC42, CFL1, CHERP, CHP1, CRKL, CTNNA1, CTNNB1, CTTN, CYCS, CYFIP1, DDX5, EIF4A3, ENO1, EZR, FLNA, FN1, GAPDH, GNAI2, GNAS, GPI, GPX1, GSN, HDAC1, HK1, HNRNPA1, HNRNPK, HNRNPU, HSP90AA1, HSP90AB1, HSPA1A, HSPA1L, HSPA5, IQGAP1, ITGA2, ITGA3, ITGA5,…
GO:0051156	glucose 6-phosphate metabolic process	0.0056578	1.91207e-06	6	25	G6PD, GPI, HK1, PGAM1, TALDO1, TKT
GO:0010499	proteasomal ubiquitin-independent protein catabolic process	0.0056578	1.91207e-06	6	25	PSMA1, PSMA4, PSMA5, PSMA8, PSMB1, PSMB3
GO:0044772	mitotic cell cycle phase transition	0.00575971	1.94651e-06	25	549	DCTN2, HSP90AA1, ITGB1, PPP2R1A, PPP2R2A, PSMA1, PSMA4, PSMA5, PSMA8, PSMB1, PSMB3, PSMD12, PSMD13, PSMD14, PSMD2, PSMD4, PSME3, RDX, RPL24, RPS27L, RPS6, SIN3A, TUBA1A, TUBA4A, TUBB
GO:1901700	response to oxygen-containing compound	0.0057944	1.95823e-06	50	1604	ACTB, ARPC1B, ATP1A1, ATP2A2, ATP6V1A, ATP6V1B1, ATP6V1B2, ATP6V1C1, ATP6V1E1, BAIAP2, CALR, CAV1, CFL1, CRKL, CTNNA1, CTNNB1, CYFIP1, DSG2, EPRS, EZR, G6PD, GNAI1, GNAI2, GNG12, GPX1, GSN, HADHA, HSP90AB1, HSPA5, IQGAP1, ITGA2, JUP, LDHA, MSN, PARK7, PKM, PRPF8, PSMD14, RAC1, RAP1A, RHOA, RPL10A, RPL23, RPS3, RPS4X, RYR2, SIN3A, SOD2, TPM1, TRA2B
GO:2000147	positive regulation of cell motility	0.0062449	2.11048e-06	24	515	ACTN4, ADAM10, ATP5A1, ATP5B, CALR, CAV1, CRKL, FLNA, FN1, GNAI2, GPI, HSPA5, IQGAP1, ITGA2, ITGA3, ITGA5, ITGB1, LAMB1, LAMC2, PFN1, RAC1, RDX, RHOA, SOD2
GO:0045089	positive regulation of innate immune response	0.0065756	2.22224e-06	20	377	CAV1, CTSB, HSPA1A, PSMA1, PSMA4, PSMA5, PSMA8, PSMB1, PSMB3, PSMD12, PSMD13, PSMD14, PSMD2, PSMD4, PSME3, RPS19, SIN3A, SYK, TIFA, UBA52
GO:0002244	hematopoietic progenitor cell differentiation	0.00692155	2.33915e-06	13	167	PSMA1, PSMA4, PSMA5, PSMA8, PSMB1, PSMB3, PSMD12, PSMD13, PSMD14, PSMD2, PSMD4, PSME3, SIN3A
GO:0031647	regulation of protein stability	0.00703361	2.37702e-06	17	282	CALR, CHP1, FLNA, GAPDH, GSN, HSP90AA1, HSP90AA2P, HSP90AB1, HSPA1A, HSPA8, LMNA, PARK7, PFN1, RPL11, RPL23, RPL5, RPS7
GO:0098911	regulation of ventricular cardiac muscle cell action potential	0.00704823	2.38196e-06	5	15	CAV1, DSG2, DSP, JUP, RYR2
GO:0010498	proteasomal protein catabolic process	0.00714528	2.41476e-06	23	483	CAV1, CTNNB1, GPX1, HSP90AB1, HSPA1A, HSPA5, PARK7, PRPF19, PSMA1, PSMA4, PSMA5, PSMA8, PSMB1, PSMB3, PSMD12, PSMD13, PSMD14, PSMD2, PSMD4, PSME3, RPL11, SEC61B, UBA52
GO:0010648	negative regulation of cell communication	0.00718685	2.42881e-06	44	1342	ACAA2, ARF1, CALR, CAV1, CDC42, CHP1, CTNNA1, CTNNB1, CTNND1, CTTN, EIF4A3, EMD, ENO1, EZR, GNAI1, GNAI2, GPX1, HDAC1, HSPA1A, HSPA5, ITGA3, ITGB1, LMNA, PARK7, PPP2R1A, PSMA1, PSMA4, PSMA5, PSMA8, PSMB1, PSMB3, PSMD12, PSMD13, PSMD14, PSMD2, PSMD4, PSME3, RAP1A, RHOA, SLC25A5, SOD2, UBA52, VDAC2, YBX3
GO:0034332	adherens junction organization	0.0072101	2.43667e-06	12	142	ACTN1, CTNNA1, CTNNB1, CTNND1, CTTN, DSP, IQGAP1, ITGA2, JUP, RAC1, RDX, RHOA
GO:0051726	regulation of cell cycle	0.00748645	2.53006e-06	40	1167	ACTB, CALR, CDC42, CLTC, CTNNB1, DCTN2, GNAI1, HNRNPU, HSP90AA1, HSP90AB1, HSPA1A, IQGAP1, ITGB1, MAP2K1, PPP2R1A, PRPF19, PRPF40A, PSMA1, PSMA4, PSMA5, PSMA8, PSMB1, PSMB3, PSMD12, PSMD13, PSMD14, PSMD2, PSMD4, PSME3, RDX, RHOA, RPL23, RPL24, RPS15A, RPS27L, RPS6, SIN3A, TUBA1A, TUBA4A, TUBB
GO:0044282	small molecule catabolic process	0.00750692	2.53698e-06	22	449	ACAA2, ACADVL, ACAT1, ACAT2, ALDOA, ALDOC, CHP1, CPT2, DLST, ECHS1, ENO1, GAPDH, GPI, HADHA, HADHB, HK1, HSD17B10, PFKP, PGAM1, PGK1, PKM, TPI1
GO:0042026	protein refolding	0.00753319	2.54586e-06	7	40	HSP90AA1, HSPA1A, HSPA1L, HSPA5, HSPA6, HSPA8, SNRNP70
GO:0097193	intrinsic apoptotic signaling pathway	0.00773931	2.61552e-06	17	284	ATP2A1, CAV1, DDX5, ENO1, ERO1A, GPX1, HDAC1, HNRNPK, HSPA1A, PARK7, RPL11, RPS27L, RPS3, RPS7, SOD2, VDAC2, YBX3
GO:0023057	negative regulation of signaling	0.00776545	2.62435e-06	44	1346	ACAA2, ARF1, CALR, CAV1, CDC42, CHP1, CTNNA1, CTNNB1, CTNND1, CTTN, EIF4A3, EMD, ENO1, EZR, GNAI1, GNAI2, GPX1, HDAC1, HSPA1A, HSPA5, ITGA3, ITGB1, LMNA, PARK7, PPP2R1A, PSMA1, PSMA4, PSMA5, PSMA8, PSMB1, PSMB3, PSMD12, PSMD13, PSMD14, PSMD2, PSMD4, PSME3, RAP1A, RHOA, SLC25A5, SOD2, UBA52, VDAC2, YBX3
GO:0030030	cell projection organization	0.00776887	2.62551e-06	48	1528	ACTB, ADAM10, ARF1, ARPC2, ARPC5, BAIAP2, CAV1, CDC42, CFL1, CRKL, CTNNA1, CTNNB1, CTTN, CYFIP1, DCTN2, EZR, FLNA, FN1, GSN, HSP90AA1, HSP90AB1, HSPA5, IQGAP1, ITGA2, ITGA3, ITGB1, LAMB1, MAP2K1, MYH10, MYH9, PFN1, PIK3CB, PPP2R1A, RAC1, RAP1A, RDX, RHOA, RPL24, SF3A2, SIN3A, SPTAN1, TPM1, TUBA1A, TUBA4A, TUBB, TUBB3, VASP, VDAC3
GO:0060537	muscle tissue development	0.00803161	2.7143e-06	20	382	CALR, CAV1, CTNNB1, DDX5, DSG2, DSP, EMD, FLNB, G6PD, GPX1, HNRNPU, ITGB1, LMNA, MYH10, MYH11, MYH14, RHOA, RYR2, TPM1, YBX3
GO:1903320	regulation of protein modification by small protein conjugation or removal	0.00814971	2.75421e-06	15	225	CAV1, CHP1, CTNNB1, HSP90AA1, HSP90AB1, HSPA1A, HSPA5, PARK7, RPL11, RPL23, RPL5, RPS2, RPS3, RPS7, U2AF2
GO:0055117	regulation of cardiac muscle contraction	0.00832328	2.81287e-06	9	76	ATP1A1, ATP2A1, ATP2A2, CAV1, DSG2, DSP, FLNA, JUP, RYR2
GO:0008637	apoptotic mitochondrial changes	0.00859814	2.90576e-06	11	120	ACAA2, ATP2A1, GPX1, HSPA1A, LMNA, NDUFS1, SLC25A4, SLC25A5, SOD2, YWHAQ, YWHAZ
GO:0031396	regulation of protein ubiquitination	0.00884889	2.9905e-06	14	198	CAV1, CHP1, HSP90AA1, HSP90AB1, HSPA1A, HSPA5, PARK7, RPL11, RPL23, RPL5, RPS2, RPS3, RPS7, U2AF2
GO:0035966	response to topologically incorrect protein	0.00884889	2.9905e-06	14	198	ACADVL, CALR, CANX, ERO1A, HSP90AA1, HSP90AB1, HSPA1A, HSPA1L, HSPA4, HSPA5, HSPA6, HSPA8, LMNA, TLN1
GO:0048024	regulation of mRNA splicing, via spliceosome	0.00923647	3.12149e-06	10	98	DDX5, HNRNPA1, HNRNPK, HNRNPU, PRPF19, RBM25, SNRNP70, TRA2A, TRA2B, U2AF2
GO:0120036	plasma membrane bounded cell projection organization	0.00930649	3.14515e-06	47	1492	ACTB, ADAM10, ARF1, ARPC2, ARPC5, BAIAP2, CAV1, CDC42, CFL1, CRKL, CTNNA1, CTNNB1, CTTN, CYFIP1, DCTN2, EZR, FLNA, FN1, GSN, HSP90AA1, HSP90AB1, HSPA5, IQGAP1, ITGA3, ITGB1, LAMB1, MAP2K1, MYH10, MYH9, PFN1, PIK3CB, PPP2R1A, RAC1, RAP1A, RDX, RHOA, RPL24, SF3A2, SIN3A, SPTAN1, TPM1, TUBA1A, TUBA4A, TUBB, TUBB3, VASP, VDAC3
GO:0010811	positive regulation of cell-substrate adhesion	0.00932813	3.15246e-06	11	121	ARPC2, CALR, CDC42, CRKL, FLNA, FN1, IQGAP1, ITGA3, ITGA5, JUP, RAC1
GO:0044260	cellular macromolecule metabolic process	0.00935282	3.1608e-06	170	8340	ACTB, ADAM10, ALYREF, ARF1, CALR, CAPN1, CAV1, CDC42, CFL1, CHP1, CLTC, CRKL, CTNNB1, CTSB, CYCS, CYFIP1, DARS, DDX5, DLST, DSP, EIF4A3, ENO1, EPRS, ERO1A, EZR, FH, FLNA, FN1, G6PD, GAPDH, GARS, GNAI2, GNAS, GPX1, GSN, HARS, HDAC1, HNRNPA1, HNRNPC, HNRNPK, HNRNPM, HNRNPU, HSD17B10, HSP90AA1, HSP90AB1, HSPA1A, HSPA5, HSPA8, IARS2, IQGAP1, ITGA2, ITGA3, ITGA5, ITGB1, JUP, LAMB1, LMNA, LSM2, MAP2K1,…
GO:0007051	spindle organization	0.00961003	3.24773e-06	13	172	CLTC, DCTN2, EZR, FLNA, GNAI1, HNRNPU, HSPA1A, MYH9, PPP2R1A, RHOA, RPS3, TUBB, TUBB1

## Sheet: DENV-2
Upregulated genes*	GOID	TERM	CORRECTED_PVALUE	UNCORRECTED_PVALUE	NUM_LIST_ANNOTATIONS	NUM_BG_ANNOTATIONS	ANNOTATED_GENES
GRB2	GO:0016071	mRNA metabolic process	3.9481e-21	1.61345e-24	61	843	AKAP17A, BUD13, CARHSP1, CCAR1, CD2BP2, CDK9, CLASRP, CLNS1A, CNOT1, CTR9, DDX42, DDX6, DHX16, DNAJC8, EIF3E, EIF4A3, EXOSC6, GIGYF2, GSPT1, GTF2F2, HNRNPM, KDM1A, LARP1, LSM1, LUC7L2, PELO, POLR2C, PRCC, PRKACA, PRPF40A, PSMA4, PSMC4, PSMD14, PSMD8, RBM25, RBM7, RBMX2, RBMXL1, RPL19, RPLP1, RPRD1A, RPS14, RPS17, RPS27, RPS3, RPS5, SAFB2, SAP18, SARNP, SART3, SLTM, SMN1, SNIP1, SRSF1, SRSF2, SRSF…
SAP18	GO:0034641	cellular nitrogen compound metabolic process	3.04899e-16	1.24601e-19	178	6602	ABCE1, ACACA, ACSL3, ADNP, ADRM1, ADSL, AK1, AKAP17A, ALDH6A1, ASCC3, ATP5MF, BID, BRD7, BTF3, BUD13, CAD, CARHSP1, CCAR1, CCNA2, CD2BP2, CDK1, CDK9, CEBPZ, CHCHD2, CLASRP, CLNS1A, CNOT1, CRTC2, CT45A3, CTR9, DDX18, DDX42, DDX6, DHX16, DNAJC17, DNAJC8, DNM2, DNMT1, DPH5, EEF1A2, EIF2AK2, EIF3E, EIF3J, EIF4A2, EIF4A3, EIF4EBP2, EIF4H, EIF5, ESCO2, EXOSC6, EZR, GATAD2A, GFPT1, GIGYF2, GPHN, GPS1, G…
HDAC1	GO:0006139	nucleobase-containing compound metabolic process	3.32817e-16	1.3601e-19	166	5908	ABCE1, ACACA, ACSL3, ADNP, ADRM1, ADSL, AK1, AKAP17A, ALDH6A1, ASCC3, ATP5MF, BID, BRD7, BTF3, BUD13, CAD, CARHSP1, CCAR1, CCNA2, CD2BP2, CDK1, CDK9, CEBPZ, CHCHD2, CLASRP, CLNS1A, CNOT1, CRTC2, CT45A3, CTR9, DDX18, DDX42, DDX6, DHX16, DNAJC17, DNAJC8, DNM2, DNMT1, EIF2AK2, EIF3E, EIF4A2, EIF4A3, ESCO2, EXOSC6, EZR, GATAD2A, GFPT1, GIGYF2, GPHN, GPS1, GSPT1, GTF2E2, GTF2F2, HDAC1, HDDC3, HDGF, HE…
SART3	GO:0046483	heterocycle metabolic process	8.10019e-16	3.31025e-19	168	6071	ABCE1, ACACA, ACSL3, ADNP, ADRM1, ADSL, AK1, AKAP17A, ALDH6A1, ASCC3, ATP5MF, BID, BRD7, BTF3, BUD13, CAD, CARHSP1, CCAR1, CCNA2, CD2BP2, CDK1, CDK9, CEBPZ, CHCHD2, CLASRP, CLNS1A, CNOT1, CRTC2, CT45A3, CTR9, DDX18, DDX42, DDX6, DHX16, DNAJC17, DNAJC8, DNM2, DNMT1, EIF2AK2, EIF3E, EIF4A2, EIF4A3, ESCO2, EXOSC6, EZR, GATAD2A, GFPT1, GIGYF2, GPHN, GPS1, GSPT1, GTF2E2, GTF2F2, HDAC1, HDDC3, HDGF, HE…
ADRM1	GO:0006725	cellular aromatic compound metabolic process	1.79603e-15	7.33972e-19	168	6115	ABCE1, ACACA, ACSL3, ADNP, ADRM1, ADSL, AK1, AKAP17A, AKR1C3, ALDH6A1, ASCC3, ATP5MF, BID, BRD7, BTF3, BUD13, CAD, CARHSP1, CCAR1, CCNA2, CD2BP2, CDK1, CDK9, CEBPZ, CHCHD2, CLASRP, CLNS1A, CNOT1, CRTC2, CT45A3, CTR9, DDX18, DDX42, DDX6, DHX16, DNAJC17, DNAJC8, DNM2, DNMT1, EIF2AK2, EIF3E, EIF4A2, EIF4A3, ESCO2, EXOSC6, EZR, GATAD2A, GFPT1, GIGYF2, GPHN, GPS1, GSPT1, GTF2E2, GTF2F2, HDAC1, HDDC3, …
SPART	GO:1901360	organic cyclic compound metabolic process	3.88752e-15	1.58869e-18	171	6333	ABCE1, ACACA, ACSL3, ADNP, ADRM1, ADSL, AK1, AKAP17A, AKR1C3, ALDH6A1, ASCC3, ATP5MF, BID, BRD7, BTF3, BUD13, CAD, CARHSP1, CCAR1, CCNA2, CD2BP2, CDK1, CDK9, CEBPZ, CHCHD2, CLASRP, CLNS1A, CNOT1, CRTC2, CT45A3, CTR9, CYB5R3, DDX18, DDX42, DDX6, DHX16, DNAJC17, DNAJC8, DNM2, DNMT1, EIF2AK2, EIF3E, EIF4A2, EIF4A3, ESCO2, EXOSC6, EZR, GATAD2A, GFPT1, GIGYF2, GPHN, GPS1, GSPT1, GTF2E2, GTF2F2, HDAC1,…
GPS1	GO:0006396	RNA processing	1.06653e-14	4.35852e-18	55	929	AKAP17A, BUD13, CCAR1, CD2BP2, CDK9, CLASRP, CLNS1A, CT45A3, CTR9, DDX18, DDX42, DHX16, DNAJC8, EIF4A3, EXOSC6, GTF2F2, HNRNPM, INTS3, KDM1A, LSM1, LUC7L2, NOP2, POLR2C, PRCC, PRKACA, PRKRA, PRPF40A, RBM25, RBM7, RBMX2, RBMXL1, RPRD1A, RPS14, RPS17, RPS27, RRAGC, SAFB2, SAP18, SARNP, SART3, SEPHS1, SLTM, SMN1, SNIP1, SRSF1, SRSF2, SRSF7, TBL3, THOC6, THUMPD1, TRA2B, TRMT10C, TSN, WDR43, ZRANB2
ACSL3	GO:0044237	cellular metabolic process	1.9554e-13	7.99102e-17	235	10782	ABCE1, ACACA, ACSL3, ADNP, ADRM1, ADSL, AK1, AKAP17A, AKR1C3, ALDH1A2, ALDH6A1, AMBRA1, ANKZF1, ARMT1, ASCC3, ATP5MF, AUP1, BAG4, BCAT1, BID, BRAF, BRD7, BTF3, BUD13, CAB39, CAD, CARHSP1, CCAR1, CCNA2, CD2BP2, CDK1, CDK9, CEBPZ, CHCHD2, CIAPIN1, CLASRP, CLNS1A, CNOT1, CORO1C, CRTC2, CT45A3, CTR9, CYB5R3, DBNL, DDX18, DDX42, DDX6, DHX16, DNAJC17, DNAJC8, DNM2, DNMT1, DPH5, ECI2, EEF1A2, EIF2AK2, E…
ESCO2	GO:0006397	mRNA processing	2.95165e-13	1.20623e-16	39	509	AKAP17A, BUD13, CCAR1, CD2BP2, CDK9, CLASRP, CLNS1A, CTR9, DDX42, DHX16, DNAJC8, EIF4A3, GTF2F2, HNRNPM, KDM1A, LSM1, LUC7L2, POLR2C, PRCC, PRKACA, PRPF40A, RBM25, RBM7, RBMX2, RBMXL1, RPRD1A, SAFB2, SAP18, SARNP, SART3, SLTM, SMN1, SNIP1, SRSF1, SRSF2, SRSF7, THOC6, TRA2B, ZRANB2
ACTR1A	GO:0071704	organic substance metabolic process	3.10044e-11	1.26704e-14	235	11146	ABCE1, ACACA, ACSL3, ACTA1, ADNP, ADRM1, ADSL, AK1, AKAP17A, AKR1C3, ALDH1A2, ALDH6A1, AMBRA1, ANKZF1, ARMT1, ASCC3, ATP5MF, AUP1, BAG4, BCAT1, BID, BRAF, BRD7, BTF3, BUD13, CAB39, CAD, CARHSP1, CCAR1, CCNA2, CD2BP2, CDK1, CDK9, CEBPZ, CHCHD2, CLASRP, CLNS1A, CNOT1, CORO1C, CRTC2, CT45A3, CTR9, CYB5R3, DBNL, DDX18, DDX42, DDX6, DHX16, DNAJC17, DNAJC8, DNM2, DNMT1, DPH5, ECI2, EEF1A2, EIF2AK2, EIF…
DPH5	GO:0008380	RNA splicing	9.02602e-11	3.6886e-14	33	433	AKAP17A, BUD13, CCAR1, CD2BP2, CLASRP, CLNS1A, DDX42, DHX16, DNAJC8, EIF4A3, GTF2F2, HNRNPM, KDM1A, LSM1, LUC7L2, POLR2C, PRCC, PRPF40A, RBM25, RBM7, RBMX2, RBMXL1, RRAGC, SAP18, SART3, SMN1, SNIP1, SRSF1, SRSF2, SRSF7, THOC6, TRA2B, ZRANB2
HYPK	GO:0044238	primary metabolic process	1.02322e-10	4.18151e-14	229	10798	ABCE1, ACACA, ACSL3, ADNP, ADRM1, ADSL, AK1, AKAP17A, AKR1C3, ALDH1A2, ALDH6A1, AMBRA1, ANKZF1, ARMT1, ASCC3, ATP5MF, AUP1, BAG4, BCAT1, BID, BRAF, BRD7, BTF3, BUD13, CAB39, CAD, CARHSP1, CCAR1, CCNA2, CD2BP2, CDK1, CDK9, CEBPZ, CHCHD2, CLASRP, CLNS1A, CNOT1, CORO1C, CRTC2, CT45A3, CTR9, CYB5R3, DBNL, DDX18, DDX42, DDX6, DHX16, DNAJC17, DNAJC8, DNM2, DNMT1, DPH5, ECI2, EEF1A2, EIF2AK2, EIF3E, EIF…
LRPAP1	GO:0008152	metabolic process	1.17449e-10	4.79971e-14	240	11619	ABCE1, ACACA, ACSL3, ACTA1, ADNP, ADRM1, ADSL, AK1, AKAP17A, AKR1C3, ALDH1A2, ALDH6A1, AMBRA1, ANKZF1, ARMT1, ASCC3, ATP5MF, AUP1, BAG4, BCAT1, BID, BRAF, BRD7, BTF3, BUD13, CAB39, CAD, CARHSP1, CCAR1, CCNA2, CD2BP2, CDK1, CDK9, CEBPZ, CHCHD2, CIAPIN1, CLASRP, CLNS1A, CNOT1, CORO1C, CRTC2, CT45A3, CTR9, CYB5R3, DBNL, DDX18, DDX42, DDX6, DHX16, DNAJC17, DNAJC8, DNM2, DNMT1, DPH5, ECI2, EEF1A2, EIF…
AK1	GO:0010467	gene expression	1.23796e-10	5.05907e-14	146	5517	ABCE1, ACTA1, ADNP, ADRM1, AKAP17A, ALDH1A2, BRAF, BRD7, BTF3, BUD13, CARHSP1, CCAR1, CCNA2, CD2BP2, CDK1, CDK9, CEBPZ, CHCHD2, CLASRP, CLNS1A, CNOT1, CRTC2, CT45A3, CTR9, DDX18, DDX42, DDX6, DHX16, DNAJC17, DNAJC8, DNM2, DNMT1, DPH5, EEF1A2, EIF2AK2, EIF3E, EIF3J, EIF4A2, EIF4A3, EIF4EBP2, EIF4H, EIF5, EXOSC6, EZR, GATAD2A, GFPT1, GIGYF2, GSPT1, GTF2E2, GTF2F2, HDAC1, HDGF, HELZ, HEXIM1, HNRNPM,…
HMGCS2	GO:0090304	nucleic acid metabolic process	2.47784e-10	1.0126e-13	140	5224	ABCE1, ADNP, ADRM1, AKAP17A, ASCC3, BRD7, BTF3, BUD13, CARHSP1, CCAR1, CCNA2, CD2BP2, CDK1, CDK9, CEBPZ, CHCHD2, CLASRP, CLNS1A, CNOT1, CRTC2, CT45A3, CTR9, DDX18, DDX42, DDX6, DHX16, DNAJC17, DNAJC8, DNM2, DNMT1, EIF2AK2, EIF3E, EIF4A2, EIF4A3, ESCO2, EXOSC6, EZR, GATAD2A, GIGYF2, GPS1, GSPT1, GTF2E2, GTF2F2, HDAC1, HDGF, HEXIM1, HNRNPM, HUWE1, INTS3, IRF2BP2, KDM1A, LARP1, LSM1, LUC7L2, MAGEA1,…
NAPA	GO:0006807	nitrogen compound metabolic process	2.83919e-10	1.16027e-13	221	10306	ABCE1, ACACA, ACSL3, ADNP, ADRM1, ADSL, AK1, AKAP17A, AKR1C3, ALDH6A1, ANKZF1, ARMT1, ASCC3, ATP5MF, AUP1, BAG4, BCAT1, BID, BRAF, BRD7, BTF3, BUD13, CAB39, CAD, CARHSP1, CCAR1, CCNA2, CD2BP2, CDK1, CDK9, CEBPZ, CHCHD2, CLASRP, CLNS1A, CNOT1, CORO1C, CRTC2, CT45A3, CTR9, DBNL, DDX18, DDX42, DDX6, DHX16, DNAJC17, DNAJC8, DNM2, DNMT1, DPH5, EEF1A2, EIF2AK2, EIF3E, EIF3J, EIF4A2, EIF4A3, EIF4EBP2, E…
ALDH1A2	GO:0000375	RNA splicing, via transesterification reactions	1.88421e-09	7.70009e-13	28	345	BUD13, CCAR1, CD2BP2, CLNS1A, DDX42, DHX16, DNAJC8, EIF4A3, GTF2F2, HNRNPM, KDM1A, LSM1, LUC7L2, POLR2C, PRCC, PRPF40A, RBM25, RBM7, RBMX2, RBMXL1, SAP18, SART3, SMN1, SNIP1, SRSF1, SRSF2, SRSF7, TRA2B
NUCKS1	GO:0010608	posttranscriptional regulation of gene expression	2.39301e-09	9.77935e-13	36	577	CARHSP1, CNOT1, DPH5, EIF2AK2, EIF3E, EIF4A2, EIF4A3, EIF4EBP2, EIF4H, EIF5, EXOSC6, GIGYF2, HELZ, HNRNPM, IPO8, LARP1, LARP4, NUP160, POLR2C, PRKRA, PSMA4, PSMC4, PSMD14, PSMD8, PURA, RHOA, RPLP1, RPS14, RPS3, SARNP, SNIP1, TRMT10C, TSFM, TSN, USP16, YBX3
ABCE1	GO:0000377	RNA splicing, via transesterification reactions with bulged adenosine as nucleophile	9.42879e-09	3.8532e-12	27	342	BUD13, CCAR1, CD2BP2, CLNS1A, DDX42, DHX16, DNAJC8, EIF4A3, GTF2F2, HNRNPM, KDM1A, LUC7L2, POLR2C, PRCC, PRPF40A, RBM25, RBM7, RBMX2, RBMXL1, SAP18, SART3, SMN1, SNIP1, SRSF1, SRSF2, SRSF7, TRA2B
OTUD6B	GO:0000398	mRNA splicing, via spliceosome	9.42879e-09	3.8532e-12	27	342	BUD13, CCAR1, CD2BP2, CLNS1A, DDX42, DHX16, DNAJC8, EIF4A3, GTF2F2, HNRNPM, KDM1A, LUC7L2, POLR2C, PRCC, PRPF40A, RBM25, RBM7, RBMX2, RBMXL1, SAP18, SART3, SMN1, SNIP1, SRSF1, SRSF2, SRSF7, TRA2B
PPP1R18	GO:0043170	macromolecule metabolic process	1.6104e-08	6.58113e-12	205	9526	ABCE1, ACACA, ACTA1, ADNP, ADRM1, AKAP17A, AKR1C3, ALDH1A2, ANKZF1, ARMT1, ASCC3, AUP1, BAG4, BID, BRAF, BRD7, BTF3, BUD13, CAB39, CAD, CARHSP1, CCAR1, CCNA2, CD2BP2, CDK1, CDK9, CEBPZ, CHCHD2, CLASRP, CLNS1A, CNOT1, CORO1C, CRTC2, CT45A3, CTR9, DBNL, DDX18, DDX42, DDX6, DHX16, DNAJC17, DNAJC8, DNM2, DNMT1, DPH5, EEF1A2, EIF2AK2, EIF3E, EIF3J, EIF4A2, EIF4A3, EIF4EBP2, EIF4H, EIF5, ERP44, ESCO2, …
DNAJC17	GO:0065003	protein-containing complex assembly	2.28224e-08	9.3267e-12	69	1904	ACACA, ACSL3, ADRM1, ADSL, ALDH1A2, BAG4, BID, CAB39, CD2BP2, CDK1, CLASP2, CLNS1A, CNOT1, COTL1, CRTC2, DBNL, DDX6, DHX30, EHD1, EIF2AK2, EIF3E, EIF3J, EIF4H, EIF5, EPB41, FERMT3, GRB2, HCCS, HDAC1, LUC7L2, MCM6, MIA3, NAPA, NDUFA5, NDUFB9, NOP2, OPA1, OTUD6B, PDCD6, PPP6R3, PREB, PRKAA1, PRKACA, PSMC4, RAD23B, RANBP9, RHOA, RPLP0P6, RPS14, RPS27, RPS3, RPS5, RRM2, SAR1A, SART3, SEC22B, SEPT9, S…
SRSF7	GO:0044085	cellular component biogenesis	3.01163e-08	1.23074e-11	98	3286	ABCE1, ACACA, ACSL3, ACTA1, ACTR1A, ADNP, ADRM1, ADSL, ALDH1A2, AMBRA1, BAG4, BID, CAB39, CD2BP2, CDK1, CEBPZ, CFAP298, CIAPIN1, CLASP2, CLNS1A, CNOT1, CORO1C, COTL1, CRTC2, DBNL, DDX18, DDX6, DHX30, DNM2, EHD1, EIF2AK2, EIF3E, EIF3J, EIF4A3, EIF4H, EIF5, EPB41, EXOSC6, EZR, FERMT3, FLNC, GRB2, HCCS, HDAC1, KIF3C, LUC7L2, MCM6, MIA3, MTDH, MYBBP1A, NAPA, NDUFA5, NDUFB9, NOP2, OPA1, OTUD6B, PDCD6,…
STK26	GO:0033554	cellular response to stress	4.23805e-08	1.73194e-11	71	2019	AKR1C3, AMBRA1, ANKZF1, ARMT1, ASCC3, AUP1, BAG4, BID, BRAF, CAB39, CCNA2, CDK1, CDK9, CHCHD2, CNOT1, DBNL, DNAJC7, DNM2, EIF2AK2, ERP44, ESCO2, EZR, GFPT1, GIGYF2, GNL1, GPS1, GRB2, HDGF, HNRNPM, HUWE1, INTS3, KDM1A, MAP2K7, MAP3K7, MCM6, MYBBP1A, NUCKS1, NUP160, OPA1, PAXX, PDCD6, POLR2C, PREB, PRKAA1, PRKACA, PRKRA, PSMA4, PSMC4, PSMD14, PSMD8, RAD23B, RAD50, RFC3, RHOA, RPS3, RRAGC, SDF2L1, S…
ATP5MF	GO:0019222	regulation of metabolic process	4.97746e-08	2.03411e-11	160	6752	ABCE1, ACACA, ACSL3, ACTA1, ADNP, ADRM1, AKAP17A, AKR1C3, ALDH1A2, AMBRA1, BAG4, BID, BRAF, BRD7, CAB39, CARHSP1, CCAR1, CCNA2, CD2BP2, CDK1, CDK9, CEBPZ, CHCHD2, CNOT1, CORO1C, CRTC2, CTR9, DBNL, DDX6, DNAJC17, DNM2, DNMT1, DPH5, EEF1A2, EIF2AK2, EIF3E, EIF4A2, EIF4A3, EIF4EBP2, EIF4H, EIF5, ESCO2, EXOSC6, EZR, FKBP15, GATAD2A, GFPT1, GIGYF2, GPS1, GRB2, GSPT1, GTF2F2, HADH, HDAC1, HDGF, HELZ, H…
DHX30	GO:0016070	RNA metabolic process	6.03861e-08	2.46776e-11	124	4695	ABCE1, ADNP, ADRM1, AKAP17A, BRD7, BTF3, BUD13, CARHSP1, CCAR1, CCNA2, CD2BP2, CDK1, CDK9, CEBPZ, CHCHD2, CLASRP, CLNS1A, CNOT1, CRTC2, CT45A3, CTR9, DDX18, DDX42, DDX6, DHX16, DNAJC17, DNAJC8, DNM2, DNMT1, EIF2AK2, EIF3E, EIF4A2, EIF4A3, EXOSC6, EZR, GATAD2A, GIGYF2, GSPT1, GTF2E2, GTF2F2, HDAC1, HDGF, HEXIM1, HNRNPM, INTS3, IRF2BP2, KDM1A, LARP1, LSM1, LUC7L2, MAGEA1, MAP2K7, MAP3K7, MTDH, MYBB…
C5orf51	GO:0043933	protein-containing complex subunit organization	7.02507e-08	2.87089e-11	75	2223	ABCE1, ACACA, ACSL3, ADRM1, ADSL, ALDH1A2, BAG4, BID, CAB39, CD2BP2, CDK1, CLASP2, CLNS1A, CNOT1, COTL1, CRTC2, DBNL, DDX6, DHX30, EHD1, EIF2AK2, EIF3E, EIF3J, EIF4H, EIF5, EPB41, FERMT3, GRB2, GSPT1, HCCS, HDAC1, KIF2C, LUC7L2, MCM6, MIA3, NAPA, NDUFA5, NDUFB9, NOP2, OPA1, OTUD6B, PDCD6, PELO, PPP6R3, PREB, PRKAA1, PRKACA, PSMC4, RAD23B, RANBP9, RHOA, RPLP0P6, RPS14, RPS27, RPS3, RPS5, RRM2, SAR…
MMGT1	GO:0009892	negative regulation of metabolic process	1.14476e-07	4.67823e-11	90	2962	ABCE1, ADNP, AKR1C3, BAG4, BRD7, CARHSP1, CCAR1, CD2BP2, CDK9, CNOT1, CORO1C, CTR9, DDX6, DNAJC17, DNMT1, EIF2AK2, EIF3E, EIF4A2, EIF4A3, EIF4EBP2, EXOSC6, EZR, FKBP15, GATAD2A, GIGYF2, GPS1, GSPT1, HDAC1, HDGF, HELZ, HEXIM1, HNRNPM, IPO8, KDM1A, LARP1, LRPAP1, LSM1, MAD2L1, MAGEA1, MTDH, MYBBP1A, NUP160, PAM16, PC, PELO, PGAM5, POLR2C, POR, PPP1R35, PRKAA1, PRKAR1A, PRKRA, PSMA4, PSMC4, PSMD14, …
RBM33	GO:0022613	ribonucleoprotein complex biogenesis	5.22665e-07	2.13594e-10	29	468	ABCE1, CD2BP2, CEBPZ, CLNS1A, CNOT1, DDX18, DDX6, DHX30, EIF3E, EIF3J, EIF4A3, EIF4H, EIF5, EXOSC6, LUC7L2, MYBBP1A, NOP2, PRKAA1, RPLP0P6, RPS14, RPS17, RPS27, RPS5, SART3, SMN1, SRSF1, TBL3, THUMPD1, WDR43
CCNA2	GO:1903311	regulation of mRNA metabolic process	5.77284e-07	2.35915e-10	24	324	CARHSP1, CDK9, CNOT1, CTR9, EXOSC6, GIGYF2, HNRNPM, LARP1, PSMA4, PSMC4, PSMD14, PSMD8, RBM25, RBM7, RBMXL1, SAFB2, SAP18, SART3, SLTM, SRSF1, SRSF2, SRSF7, TRA2B, YBX3
CD2BP2	GO:0060255	regulation of macromolecule metabolic process	6.22567e-07	2.54421e-10	148	6233	ABCE1, ACTA1, ADNP, ADRM1, AKAP17A, ALDH1A2, BAG4, BID, BRAF, BRD7, CAB39, CARHSP1, CCAR1, CCNA2, CDK1, CDK9, CEBPZ, CHCHD2, CNOT1, CORO1C, CRTC2, CTR9, DBNL, DDX6, DNAJC17, DNM2, DNMT1, DPH5, EEF1A2, EIF2AK2, EIF3E, EIF4A2, EIF4A3, EIF4EBP2, EIF4H, EIF5, ESCO2, EXOSC6, EZR, GATAD2A, GFPT1, GIGYF2, GPS1, GRB2, GSPT1, GTF2F2, HDAC1, HDGF, HELZ, HEXIM1, HNRNPM, HUWE1, IGKV3-20, IPO8, IRF2BP2, KDM1A…
CHCHD2	GO:0010605	negative regulation of macromolecule metabolic process	8.23925e-07	3.36708e-10	83	2727	ABCE1, ADNP, BRD7, CARHSP1, CCAR1, CDK9, CNOT1, CORO1C, CTR9, DDX6, DNAJC17, DNMT1, EIF2AK2, EIF3E, EIF4A2, EIF4A3, EIF4EBP2, EXOSC6, EZR, GATAD2A, GIGYF2, GPS1, GSPT1, HDAC1, HDGF, HELZ, HEXIM1, HNRNPM, IPO8, KDM1A, LARP1, LRPAP1, LSM1, MAD2L1, MAGEA1, MTDH, MYBBP1A, NUP160, PAM16, PC, PELO, POLR2C, POR, PPP1R35, PRKAA1, PRKAR1A, PRKRA, PSMA4, PSMC4, PSMD14, PSMD8, PURA, RAD50, RANBP9, RCOR1, RE…
FKBP15	GO:0022607	cellular component assembly	2.82164e-06	1.1531e-09	88	3046	ACACA, ACSL3, ACTA1, ACTR1A, ADNP, ADRM1, ADSL, ALDH1A2, AMBRA1, BAG4, BID, CAB39, CD2BP2, CDK1, CFAP298, CIAPIN1, CLASP2, CLNS1A, CNOT1, CORO1C, COTL1, CRTC2, DBNL, DDX6, DHX30, DNM2, EHD1, EIF2AK2, EIF3E, EIF3J, EIF4H, EIF5, EPB41, EZR, FERMT3, FLNC, GRB2, HCCS, HDAC1, KIF3C, LUC7L2, MCM6, MIA3, MTDH, NAPA, NDUFA5, NDUFB9, NOP2, OPA1, OTUD6B, PDCD6, PHLDB1, PIP4K2C, PPP6R3, PREB, PRKAA1, PRKACA…
LASP1	GO:0006996	organelle organization	2.84691e-06	1.16343e-09	104	3875	ACTA1, ACTR1A, AMBRA1, ARFGAP2, ARHGAP12, ASCC3, ATP5MF, BAG4, BID, BRD7, CCNA2, CDK1, CDK9, CFAP298, CHCHD2, CLASP2, CNOT1, CORO1C, COTL1, CRTC2, CTR9, DBNL, DDX6, DHX30, DNM2, DNMT1, ECI2, EHD1, EMD, EML3, EPB41, ESCO2, EZR, GOLGA5, GPS1, GRB2, GTF2F2, HDAC1, HUWE1, KDM1A, KDM3B, KIF2C, KIF3C, LARP4, MAD2L1, MAP2K7, MAP3K7, MCM6, MIA3, NAPA, NDUFA5, NDUFB9, NMT1, NOP2, NUCKS1, OPA1, PAM16, PDCD…
NADSYN1	GO:0010468	regulation of gene expression	4.95157e-06	2.02353e-09	116	4564	ACTA1, ADNP, AKAP17A, ALDH1A2, BRAF, BRD7, CARHSP1, CCAR1, CCNA2, CDK1, CDK9, CEBPZ, CHCHD2, CNOT1, CRTC2, CTR9, DDX6, DNAJC17, DNM2, DNMT1, DPH5, EIF2AK2, EIF3E, EIF4A2, EIF4A3, EIF4EBP2, EIF4H, EIF5, EXOSC6, EZR, GATAD2A, GFPT1, GIGYF2, GSPT1, GTF2F2, HDAC1, HDGF, HELZ, HEXIM1, HNRNPM, HUWE1, IGKV3-20, IPO8, IRF2BP2, KDM1A, LARP1, LARP4, LSM1, MAGEA1, MAP2K7, MAP3K7, MTDH, MYBBP1A, NAA15, NOP2,…
COTL1	GO:0006402	mRNA catabolic process	5.99275e-06	2.44902e-09	24	364	CARHSP1, CNOT1, DDX6, EIF3E, EIF4A3, EXOSC6, GIGYF2, GSPT1, HNRNPM, LARP1, LSM1, PELO, PSMA4, PSMC4, PSMD14, PSMD8, RPL19, RPLP1, RPS14, RPS17, RPS27, RPS3, RPS5, YBX3
CORO1C	GO:0034622	cellular protein-containing complex assembly	6.36123e-06	2.5996e-09	45	1112	ADRM1, BAG4, CD2BP2, CLASP2, CLNS1A, CNOT1, COTL1, DBNL, DDX6, DHX30, EIF2AK2, EIF3E, EIF3J, EIF4H, EIF5, GRB2, HCCS, LUC7L2, MCM6, MIA3, NAPA, NDUFA5, NDUFB9, NOP2, OPA1, OTUD6B, PRKAA1, PSMC4, RAD23B, RANBP9, RHOA, RPLP0P6, RPS14, RPS27, RPS3, RPS5, SAR1A, SART3, SMN1, SNAP23, SRSF1, TAF12, TMSB10, TUBG1, VAMP3
CNOT1	GO:0043604	amide biosynthetic process	7.21925e-06	2.95024e-09	37	806	ABCE1, ACACA, ACSL3, CNOT1, DPH5, EEF1A2, EIF2AK2, EIF3E, EIF3J, EIF4A2, EIF4A3, EIF4EBP2, EIF4H, EIF5, GIGYF2, GSPT1, LARP1, LARP4, MTHFD1, PDHA2, PDHB, PRKAA1, PURA, RHOA, RPL19, RPLP0P6, RPLP1, RPS14, RPS17, RPS27, RPS3, RPS5, SARNP, TRMT10C, TSFM, USP16, YBX3
HCCS	GO:0071826	ribonucleoprotein complex subunit organization	7.64115e-06	3.12266e-09	20	256	CD2BP2, CLNS1A, CNOT1, DDX6, DHX30, EIF3E, EIF3J, EIF4H, EIF5, LUC7L2, NOP2, PELO, PRKAA1, RPLP0P6, RPS14, RPS27, RPS5, SART3, SMN1, SRSF1
AUP1	GO:0044265	cellular macromolecule catabolic process	9.16969e-06	3.74732e-09	46	1166	ADRM1, ANKZF1, AUP1, CARHSP1, CDK1, CNOT1, DDX6, EIF3E, EIF4A3, EXOSC6, EZR, GIGYF2, GSPT1, HNRNPM, HUWE1, LARP1, LSM1, MAD2L1, PAM16, PELO, PRKACA, PSMA4, PSMC4, PSMD14, PSMD8, RAD23B, RNF14, RPL19, RPLP1, RPS14, RPS17, RPS27, RPS3, RPS5, SDF2L1, SQSTM1, TRIP12, UBE2J1, UCHL5, UFD1, UGGT2, USP16, USP48, VPS28, YBX3, YME1L1
ARFGAP2	GO:0022618	ribonucleoprotein complex assembly	1.76154e-05	7.19879e-09	19	242	CD2BP2, CLNS1A, CNOT1, DDX6, DHX30, EIF3E, EIF3J, EIF4H, EIF5, LUC7L2, NOP2, PRKAA1, RPLP0P6, RPS14, RPS27, RPS5, SART3, SMN1, SRSF1
CT45A3	GO:0009057	macromolecule catabolic process	1.85419e-05	7.5774e-09	51	1404	ADRM1, ANKZF1, AUP1, CARHSP1, CDK1, CNOT1, DDX6, EEF1A2, EIF3E, EIF4A3, EXOSC6, EZR, GIGYF2, GSPT1, GUSB, HNRNPM, HUWE1, LARP1, LSM1, MAD2L1, PAM16, PELO, PPP1CB, PRKACA, PSMA4, PSMC4, PSMD14, PSMD8, RAD23B, RNF14, RPL19, RPLP1, RPS14, RPS17, RPS27, RPS3, RPS5, SDF2L1, SEC22B, SQSTM1, TRIM24, TRIP12, UBE2J1, UCHL5, UFD1, UGGT2, USP16, USP48, VPS28, YBX3, YME1L1
CUTA	GO:0010629	negative regulation of gene expression	2.25014e-05	9.19551e-09	61	1858	ADNP, BRD7, CARHSP1, CDK9, CNOT1, CTR9, DDX6, DNAJC17, DNMT1, EIF2AK2, EIF3E, EIF4A3, EIF4EBP2, EXOSC6, EZR, GATAD2A, GIGYF2, GSPT1, HDAC1, HDGF, HELZ, HEXIM1, HNRNPM, IPO8, KDM1A, LARP1, LSM1, MAGEA1, MTDH, MYBBP1A, NUP160, PC, PELO, POLR2C, PRKAA1, PRKRA, PSMA4, PSMC4, PSMD14, PSMD8, PURA, RCOR1, RPL19, RPLP1, RPS14, RPS17, RPS27, RPS3, RPS5, RTF1, SAP18, SARNP, SCAF4, SMARCE1, SNIP1, SQSTM1, S…
GPN1	GO:0006401	RNA catabolic process	3.41857e-05	1.39705e-08	24	398	CARHSP1, CNOT1, DDX6, EIF3E, EIF4A3, EXOSC6, GIGYF2, GSPT1, HNRNPM, LARP1, LSM1, PELO, PSMA4, PSMC4, PSMD14, PSMD8, RPL19, RPLP1, RPS14, RPS17, RPS27, RPS3, RPS5, YBX3
CYB5R3	GO:0034248	regulation of cellular amide metabolic process	4.77529e-05	1.95149e-08	24	405	CNOT1, DPH5, EEF1A2, EIF2AK2, EIF3E, EIF4A2, EIF4A3, EIF4EBP2, EIF4H, EIF5, GIGYF2, LARP1, LARP4, PRKAA1, PURA, RHOA, RPLP1, RPS14, RPS3, SARNP, TRMT10C, TSFM, USP16, YBX3
PNPO	GO:0006412	translation	4.8366e-05	1.97654e-08	31	642	ABCE1, CNOT1, DPH5, EEF1A2, EIF2AK2, EIF3E, EIF3J, EIF4A2, EIF4A3, EIF4EBP2, EIF4H, EIF5, GIGYF2, GSPT1, LARP1, LARP4, PURA, RHOA, RPL19, RPLP0P6, RPLP1, RPS14, RPS17, RPS27, RPS3, RPS5, SARNP, TRMT10C, TSFM, USP16, YBX3
SAR1A	GO:0006417	regulation of translation	5.74051e-05	2.34594e-08	22	347	CNOT1, DPH5, EIF2AK2, EIF3E, EIF4A2, EIF4A3, EIF4EBP2, EIF4H, EIF5, GIGYF2, LARP1, LARP4, PURA, RHOA, RPLP1, RPS14, RPS3, SARNP, TRMT10C, TSFM, USP16, YBX3
TRMT10C	GO:0044271	cellular nitrogen compound biosynthetic process	5.90771e-05	2.41427e-08	120	4981	ABCE1, ACACA, ACSL3, ADNP, ADRM1, ADSL, AK1, AKAP17A, ATP5MF, BRD7, BTF3, CAD, CARHSP1, CCAR1, CCNA2, CDK1, CDK9, CEBPZ, CHCHD2, CNOT1, CRTC2, CTR9, DNAJC17, DNM2, DNMT1, DPH5, EEF1A2, EIF2AK2, EIF3E, EIF3J, EIF4A2, EIF4A3, EIF4EBP2, EIF4H, EIF5, EZR, GATAD2A, GFPT1, GIGYF2, GSPT1, GTF2E2, GTF2F2, HDAC1, HDDC3, HDGF, HEXIM1, INTS3, IRF2BP2, KDM1A, LARP1, LARP4, MAGEA1, MAP2K7, MAP3K7, MTDH, MTHFD…
DDX6	GO:1901576	organic substance biosynthetic process	6.78351e-05	2.77218e-08	141	6213	ABCE1, ACACA, ACSL3, ADNP, ADRM1, ADSL, AK1, AKAP17A, AKR1C3, ALDH1A2, ATP5MF, BCAT1, BRD7, BTF3, CAD, CARHSP1, CCAR1, CCNA2, CDK1, CDK9, CEBPZ, CHCHD2, CNOT1, CRTC2, CTR9, CYB5R3, DNAJC17, DNM2, DNMT1, DPH5, EEF1A2, EIF2AK2, EIF3E, EIF3J, EIF4A2, EIF4A3, EIF4EBP2, EIF4H, EIF5, ESCO2, EZR, GATAD2A, GBE1, GFPT1, GIGYF2, GPHN, GSPT1, GTF2E2, GTF2F2, HDAC1, HDDC3, HDGF, HEXIM1, HMGCS2, INTS3, IRF2BP…
NDUFA5	GO:0071840	cellular component organization or biogenesis	7.52415e-05	3.07485e-08	148	6642	ABCE1, ACACA, ACSL3, ACTA1, ACTR1A, ADNP, ADRM1, ADSL, ALDH1A2, AMBRA1, ARFGAP2, ARHGAP12, ASCC3, ATP5MF, BAG4, BID, BRD7, CAB39, CCNA2, CD2BP2, CDK1, CDK9, CEBPZ, CFAP298, CHCHD2, CIAPIN1, CLASP2, CLNS1A, CNOT1, CORO1C, COTL1, CRTC2, CTR9, DBNL, DDX18, DDX6, DHX30, DNM2, DNMT1, ECI2, EHD1, EIF2AK2, EIF3E, EIF3J, EIF4A3, EIF4H, EIF5, EMD, EML3, EPB41, ESCO2, EXOSC6, EZR, FERMT3, FLNC, GOLGA5, GPH…
DHX16	GO:0043043	peptide biosynthetic process	0.000115271	4.71069e-08	31	667	ABCE1, CNOT1, DPH5, EEF1A2, EIF2AK2, EIF3E, EIF3J, EIF4A2, EIF4A3, EIF4EBP2, EIF4H, EIF5, GIGYF2, GSPT1, LARP1, LARP4, PURA, RHOA, RPL19, RPLP0P6, RPLP1, RPS14, RPS17, RPS27, RPS3, RPS5, SARNP, TRMT10C, TSFM, USP16, YBX3
MCM6	GO:0006413	translational initiation	0.0001503	6.14222e-08	16	195	ABCE1, EIF2AK2, EIF3E, EIF3J, EIF4A2, EIF4EBP2, EIF4H, EIF5, LARP1, RPL19, RPLP1, RPS14, RPS17, RPS27, RPS3, RPS5
RNF14	GO:0009058	biosynthetic process	0.000150801	6.1627e-08	141	6286	ABCE1, ACACA, ACSL3, ADNP, ADRM1, ADSL, AK1, AKAP17A, AKR1C3, ALDH1A2, ATP5MF, BCAT1, BRD7, BTF3, CAD, CARHSP1, CCAR1, CCNA2, CDK1, CDK9, CEBPZ, CHCHD2, CNOT1, CRTC2, CTR9, CYB5R3, DNAJC17, DNM2, DNMT1, DPH5, EEF1A2, EIF2AK2, EIF3E, EIF3J, EIF4A2, EIF4A3, EIF4EBP2, EIF4H, EIF5, ESCO2, EZR, GATAD2A, GBE1, GFPT1, GIGYF2, GPHN, GSPT1, GTF2E2, GTF2F2, HDAC1, HDDC3, HDGF, HEXIM1, HMGCS2, INTS3, IRF2BP…
PIP4K2C	GO:0048519	negative regulation of biological process	0.00015988	6.53371e-08	124	5294	ABCE1, ADNP, AKR1C3, ALDH1A2, AMBRA1, API5, ARHGAP12, BAG4, BID, BRAF, BRD7, CAB39, CARHSP1, CCAR1, CD2BP2, CDK1, CDK9, CIAPIN1, CLASP2, CNOT1, CORO1C, CTR9, DDX6, DNAJC17, DNM2, DNMT1, EIF2AK2, EIF3E, EIF4A2, EIF4A3, EIF4EBP2, EMD, EXOSC6, EZR, FKBP15, GATAD2A, GIGYF2, GPS1, GRB2, GSPT1, HADH, HDAC1, HDGF, HELZ, HEXIM1, HNRNPM, HYPK, INTS3, IPO8, KDM1A, LARP1, LRPAP1, LSM1, MAD2L1, MAGEA1, MIA3,…
DNAJC8	GO:0044249	cellular biosynthetic process	0.000167378	6.84012e-08	138	6117	ABCE1, ACACA, ACSL3, ADNP, ADRM1, ADSL, AK1, AKAP17A, AKR1C3, ALDH1A2, ATP5MF, BCAT1, BRD7, BTF3, CAD, CARHSP1, CCAR1, CCNA2, CDK1, CDK9, CEBPZ, CHCHD2, CNOT1, CRTC2, CTR9, DNAJC17, DNM2, DNMT1, DPH5, EEF1A2, EIF2AK2, EIF3E, EIF3J, EIF4A2, EIF4A3, EIF4EBP2, EIF4H, EIF5, ESCO2, EZR, GATAD2A, GBE1, GFPT1, GIGYF2, GPHN, GSPT1, GTF2E2, GTF2F2, HDAC1, HDDC3, HDGF, HEXIM1, HMGCS2, INTS3, IRF2BP2, KDM1A…
METAP2	GO:0044270	cellular nitrogen compound catabolic process	0.000317636	1.29806e-07	31	698	ALDH6A1, CARHSP1, CNOT1, DDX6, EIF3E, EIF4A3, EXOSC6, GIGYF2, GSPT1, HDDC3, HNRNPM, LARP1, LSM1, NUDT4, NUP160, PAM16, PELO, POR, PRKAA1, PSMA4, PSMC4, PSMD14, PSMD8, RPL19, RPLP1, RPS14, RPS17, RPS27, RPS3, RPS5, YBX3
EXOSC6	GO:0044248	cellular catabolic process	0.000324352	1.32551e-07	68	2339	ADRM1, AKR1C3, ALDH6A1, AMBRA1, ANKZF1, AUP1, BCAT1, CARHSP1, CDK1, CNOT1, DDX6, ECI2, EEF1A2, EIF3E, EIF4A3, EXOSC6, EZR, GIGYF2, GSPT1, GUSB, HADH, HDDC3, HNRNPM, HUWE1, LARP1, LSM1, MAD2L1, MAP3K7, MCAT, MTDH, NUDT4, NUP160, PAM16, PELO, PGAM5, PIP4K2C, PNPLA2, POR, PPP1CB, PRKAA1, PRKACA, PSMA4, PSMC4, PSMD14, PSMD8, RAD23B, RNF14, RPL19, RPLP1, RPS14, RPS17, RPS27, RPS3, RPS5, RRAGC, SDF2L1,…
NUDT4	GO:0044267	cellular protein metabolic process	0.000407714	1.66618e-07	121	5204	ABCE1, ADNP, ADRM1, ANKZF1, ARMT1, AUP1, BAG4, BID, BRAF, BRD7, CAB39, CAD, CCNA2, CDK1, CDK9, CNOT1, CORO1C, CRTC2, CTR9, DBNL, DNMT1, DPH5, EEF1A2, EIF2AK2, EIF3E, EIF3J, EIF4A2, EIF4A3, EIF4EBP2, EIF4H, EIF5, ESCO2, EZR, FKBP15, GFPT1, GIGYF2, GPHN, GPS1, GRB2, GSPT1, HCCS, HDAC1, HEXIM1, HUWE1, KDM1A, KDM3B, LARP1, LARP4, MAD2L1, MAP2K7, MAP3K7, METAP2, MIA3, MORC3, NAA15, NMT1, NUP160, OTUD6…
EIF4A2	GO:0031323	regulation of cellular metabolic process	0.000422652	1.72722e-07	138	6204	ABCE1, ACACA, ACSL3, ADNP, ADRM1, AKAP17A, AKR1C3, AMBRA1, BAG4, BID, BRAF, BRD7, CAB39, CARHSP1, CCAR1, CCNA2, CD2BP2, CDK1, CDK9, CEBPZ, CHCHD2, CNOT1, CORO1C, CRTC2, CTR9, DBNL, DNAJC17, DNM2, DNMT1, DPH5, EEF1A2, EIF2AK2, EIF3E, EIF4A2, EIF4A3, EIF4EBP2, EIF4H, EIF5, ESCO2, EXOSC6, EZR, FKBP15, GATAD2A, GIGYF2, GPS1, GRB2, GTF2F2, HDAC1, HDGF, HEXIM1, HNRNPM, HUWE1, IRF2BP2, KDM1A, LARP1, LAR…
ECI2	GO:0050684	regulation of mRNA processing	0.00049325	2.01573e-07	13	137	CDK9, CTR9, RBM25, RBM7, RBMXL1, SAFB2, SAP18, SART3, SLTM, SRSF1, SRSF2, SRSF7, TRA2B
EIF2AK2	GO:0016032	viral process	0.000511642	2.09089e-07	34	830	ABCE1, CCNA2, CDK1, CDK9, CRTC2, DDX6, EIF2AK2, EIF4A2, EIF4H, GRB2, GTF2F2, HDAC1, LARP1, MAP3K7, MORC3, NUCKS1, NUP160, PC, POLR2C, PRKRA, PSMA4, RAD50, RCOR1, RHOA, RPL19, RPLP1, RPS14, RPS17, RPS27, RPS3, RPS5, STOM, TOP1, VPS28
BID	GO:0070646	protein modification by small protein removal	0.000568951	2.3251e-07	19	301	ADRM1, CCNA2, CDK1, GPS1, MAP3K7, OTUD6B, PSMA4, PSMC4, PSMD14, PSMD8, RAD23B, RHOA, SART3, TFPT, TRAF6, UCHL5, UFD1, USP16, USP48
EIF3J	GO:0000380	alternative mRNA splicing, via spliceosome	0.000606322	2.47782e-07	10	76	HNRNPM, KDM1A, RBM25, RBM7, SAP18, SART3, SRSF1, SRSF2, SRSF7, TRA2B
EIF4EBP2	GO:0044260	cellular macromolecule metabolic process	0.00060775	2.48365e-07	172	8340	ABCE1, ADNP, ADRM1, AKAP17A, ANKZF1, ARMT1, ASCC3, AUP1, BAG4, BID, BRAF, BRD7, BTF3, CAB39, CAD, CARHSP1, CCAR1, CCNA2, CDK1, CDK9, CEBPZ, CHCHD2, CNOT1, CORO1C, CRTC2, CTR9, DBNL, DDX6, DNAJC17, DNM2, DNMT1, DPH5, EEF1A2, EIF2AK2, EIF3E, EIF3J, EIF4A2, EIF4A3, EIF4EBP2, EIF4H, EIF5, ERP44, ESCO2, EXOSC6, EZR, FKBP15, GATAD2A, GBE1, GFPT1, GIGYF2, GPHN, GPS1, GRB2, GSPT1, GTF2E2, GTF2F2, HCCS, H…
MIA3	GO:0044403	symbiont process	0.000674083	2.75473e-07	35	880	ABCE1, CCNA2, CDK1, CDK9, CRTC2, DDX6, EIF2AK2, EIF4A2, EIF4H, GRB2, GTF2F2, HDAC1, LARP1, MAP3K7, MORC3, NUCKS1, NUP160, PC, POLR2C, PRKRA, PSMA4, RAD50, RCOR1, RHOA, RPL19, RPLP1, RPS14, RPS17, RPS27, RPS3, RPS5, STOM, THOC6, TOP1, VPS28
RPS27	GO:0034655	nucleobase-containing compound catabolic process	0.000729518	2.98128e-07	29	649	CARHSP1, CNOT1, DDX6, EIF3E, EIF4A3, EXOSC6, GIGYF2, GSPT1, HDDC3, HNRNPM, LARP1, LSM1, NUDT4, NUP160, PAM16, PELO, PRKAA1, PSMA4, PSMC4, PSMD14, PSMD8, RPL19, RPLP1, RPS14, RPS17, RPS27, RPS3, RPS5, YBX3
GPHN	GO:0009987	cellular process	0.000740534	3.02629e-07	279	16119	ABCE1, ACACA, ACSL3, ACTA1, ACTR1A, ADNP, ADRM1, ADSL, AK1, AKAP17A, AKR1C3, ALDH1A2, ALDH6A1, AMBRA1, ANKZF1, API5, ARFGAP2, ARHGAP12, ARMT1, ASCC3, ATP5MF, AUP1, BAG4, BCAT1, BID, BRAF, BRD7, BTF3, BUD13, C18orf32, CAB39, CAD, CARHSP1, CCAR1, CCNA2, CD2BP2, CDK1, CDK9, CEBPZ, CFAP298, CHCHD2, CIAPIN1, CLASP2, CLASRP, CLNS1A, CNOT1, CORO1C, COTL1, CRTC2, CT45A3, CTR9, CYB5R3, DBNL, DDX18, DDX42,…
EZR	GO:0044419	interspecies interaction between organisms	0.000797945	3.26091e-07	36	927	ABCE1, CCNA2, CDK1, CDK9, CRTC2, DDX6, EIF2AK2, EIF4A2, EIF4H, GRB2, GTF2F2, HDAC1, HMGN2, LARP1, MAP3K7, MORC3, NUCKS1, NUP160, PC, POLR2C, PRKRA, PSMA4, RAD50, RCOR1, RHOA, RPL19, RPLP1, RPS14, RPS17, RPS27, RPS3, RPS5, STOM, THOC6, TOP1, VPS28
YME1L1	GO:0046907	intracellular transport	0.000865147	3.53554e-07	57	1865	ABCE1, ACACA, ACTR1A, ARFGAP2, ATP5MF, AUP1, BAG4, BID, COPZ1, CORO1C, DNM2, ECI2, EHD1, EIF4A3, EMD, EZR, HUWE1, IPO8, KIF3C, MIA3, NAPA, NUP160, OPA1, PAM16, PDCD6, PPP6R3, PREB, PRKAA1, PRKACA, PURA, RAB10, RAB35, RPL19, RPLP1, RPS14, RPS17, RPS27, RPS3, RPS5, SAR1A, SARNP, SEC22B, SMN1, SNAP23, SQSTM1, SRPRA, SRSF1, SRSF2, SRSF7, STOM, THOC6, UBE2J1, UBE2O, UFD1, VAMP3, VPS28, YWHAG
PAM16	GO:1901564	organonitrogen compound metabolic process	0.000946594	3.86838e-07	150	7010	ABCE1, ACACA, ACSL3, ADNP, ADRM1, ADSL, AK1, ALDH6A1, ANKZF1, ARMT1, ATP5MF, AUP1, BAG4, BCAT1, BID, BRAF, BRD7, CAB39, CAD, CCNA2, CDK1, CDK9, CNOT1, CORO1C, CRTC2, CTR9, DBNL, DNMT1, DPH5, EEF1A2, EIF2AK2, EIF3E, EIF3J, EIF4A2, EIF4A3, EIF4EBP2, EIF4H, EIF5, ERP44, ESCO2, ESYT2, EZR, FKBP15, GFPT1, GIGYF2, GPHN, GPS1, GRB2, GSPT1, GUSB, HCCS, HDAC1, HDDC3, HEXIM1, HMGCS2, HUWE1, IGKV3-20, KDM1A…
FTL	GO:0046700	heterocycle catabolic process	0.000997036	4.07452e-07	30	697	ALDH6A1, CARHSP1, CNOT1, DDX6, EIF3E, EIF4A3, EXOSC6, GIGYF2, GSPT1, HDDC3, HNRNPM, LARP1, LSM1, NUDT4, NUP160, PAM16, PELO, PRKAA1, PSMA4, PSMC4, PSMD14, PSMD8, RPL19, RPLP1, RPS14, RPS17, RPS27, RPS3, RPS5, YBX3
GAGE4	GO:0016579	protein deubiquitination	0.00111973	4.57595e-07	18	284	ADRM1, CCNA2, CDK1, MAP3K7, OTUD6B, PSMA4, PSMC4, PSMD14, PSMD8, RAD23B, RHOA, SART3, TFPT, TRAF6, UCHL5, UFD1, USP16, USP48
RTF1	GO:0002181	cytoplasmic translation	0.00145165	5.93238e-07	11	104	DPH5, EIF3E, EIF3J, EIF4A2, EIF4H, EIF5, GSPT1, RPL19, RPLP0P6, RPLP1, YBX3
ERP44	GO:0006886	intracellular protein transport	0.00160368	6.55366e-07	40	1124	ABCE1, AUP1, BAG4, BID, COPZ1, ECI2, EHD1, EIF4A3, EMD, HUWE1, IPO8, NAPA, NUP160, PAM16, PDCD6, PREB, PRKAA1, PRKACA, PURA, RAB10, RAB35, RPL19, RPLP1, RPS14, RPS17, RPS27, RPS3, RPS5, SAR1A, SARNP, SRPRA, SRSF1, SRSF2, SRSF7, STOM, THOC6, UBE2J1, UFD1, VPS28, YWHAG
SDF2L1	GO:0043603	cellular amide metabolic process	0.00179471	7.33433e-07	39	1086	ABCE1, ACACA, ACSL3, CNOT1, DPH5, EEF1A2, EIF2AK2, EIF3E, EIF3J, EIF4A2, EIF4A3, EIF4EBP2, EIF4H, EIF5, GIGYF2, GSPT1, HMGCS2, LARP1, LARP4, MTHFD1, PC, PDHA2, PDHB, PRKAA1, PURA, RHOA, RPL19, RPLP0P6, RPLP1, RPS14, RPS17, RPS27, RPS3, RPS5, SARNP, TRMT10C, TSFM, USP16, YBX3
TRA2B	GO:0000956	nuclear-transcribed mRNA catabolic process	0.00193869	7.92273e-07	15	207	CNOT1, DDX6, EIF3E, EIF4A3, EXOSC6, GSPT1, LSM1, PELO, RPL19, RPLP1, RPS14, RPS17, RPS27, RPS3, RPS5
GSPT1	GO:0080090	regulation of primary metabolic process	0.00250971	1.02563e-06	134	6141	ABCE1, ACACA, ACSL3, ADNP, ADRM1, AKAP17A, AKR1C3, AMBRA1, BAG4, BID, BRAF, BRD7, CAB39, CARHSP1, CCAR1, CCNA2, CDK1, CDK9, CEBPZ, CHCHD2, CNOT1, CORO1C, CRTC2, CTR9, DBNL, DNAJC17, DNM2, DNMT1, DPH5, EEF1A2, EIF2AK2, EIF3E, EIF4A2, EIF4A3, EIF4EBP2, EIF4H, EIF5, ESCO2, EXOSC6, EZR, GATAD2A, GIGYF2, GPS1, GRB2, GTF2F2, HDAC1, HDGF, HEXIM1, HMGCS2, HNRNPM, HUWE1, IGKV3-20, IRF2BP2, KDM1A, LARP1, L…
GTF2E2	GO:0034613	cellular protein localization	0.00254168	1.03869e-06	56	1880	ABCE1, ACSL3, AUP1, BAG4, BID, BRAF, CDK1, CLASP2, COPZ1, ECI2, EHD1, EIF4A3, EMD, EPB41, ESCO2, EZR, GPHN, HUWE1, IPO8, KDM1A, MIA3, MORC3, NAPA, NMT1, NUP160, PAM16, PDCD6, PREB, PRKAA1, PRKACA, PURA, RAB10, RAB35, RPL19, RPLP1, RPS14, RPS17, RPS27, RPS3, RPS5, RRAGC, SAR1A, SARNP, SQSTM1, SRPRA, SRSF1, SRSF2, SRSF7, STOM, THOC6, TMSB10, UBE2J1, UFD1, VAMP3, VPS28, YWHAG
GTF2F2	GO:0055086	nucleobase-containing small molecule metabolic process	0.00255654	1.04477e-06	32	809	ACACA, ACSL3, ADSL, AK1, ALDH6A1, ATP5MF, BID, CAD, CDK1, GFPT1, GPHN, HDDC3, HMGCS2, KDM1A, MPP1, MTHFD1, NADSYN1, NDUFA5, NDUFB9, NUDT4, NUP160, OLA1, OPA1, PDHA2, PDHB, PRKAA1, RAD50, RHOA, RRM2, SDHA, UGGT2, UQCRFS1
GUSB	GO:0034645	cellular macromolecule biosynthetic process	0.00261741	1.06964e-06	113	4915	ABCE1, ADNP, ADRM1, AKAP17A, BRD7, BTF3, CARHSP1, CCAR1, CCNA2, CDK1, CDK9, CEBPZ, CHCHD2, CNOT1, CRTC2, CTR9, DNAJC17, DNM2, DNMT1, DPH5, EEF1A2, EIF2AK2, EIF3E, EIF3J, EIF4A2, EIF4A3, EIF4EBP2, EIF4H, EIF5, ESCO2, EZR, GATAD2A, GBE1, GFPT1, GIGYF2, GSPT1, GTF2E2, GTF2F2, HDAC1, HDGF, HEXIM1, INTS3, IRF2BP2, KDM1A, LARP1, LARP4, MAGEA1, MAP2K7, MAP3K7, MCM6, MTDH, MYBBP1A, NAA15, NMT1, NOP2, NUC…
HADH	GO:0016043	cellular component organization	0.0028888	1.18055e-06	139	6456	ABCE1, ACACA, ACSL3, ACTA1, ACTR1A, ADNP, ADRM1, ADSL, ALDH1A2, AMBRA1, ARFGAP2, ARHGAP12, ASCC3, ATP5MF, BAG4, BID, BRD7, CAB39, CCNA2, CD2BP2, CDK1, CDK9, CFAP298, CHCHD2, CIAPIN1, CLASP2, CLNS1A, CNOT1, CORO1C, COTL1, CRTC2, CTR9, DBNL, DDX6, DHX30, DNM2, DNMT1, ECI2, EHD1, EIF2AK2, EIF3E, EIF3J, EIF4H, EIF5, EMD, EML3, EPB41, ESCO2, EZR, FERMT3, FLNC, GOLGA5, GPHN, GPS1, GRB2, GSPT1, GTF2F2, …
HEXIM1	GO:0070727	cellular macromolecule localization	0.00310351	1.26829e-06	56	1892	ABCE1, ACSL3, AUP1, BAG4, BID, BRAF, CDK1, CLASP2, COPZ1, ECI2, EHD1, EIF4A3, EMD, EPB41, ESCO2, EZR, GPHN, HUWE1, IPO8, KDM1A, MIA3, MORC3, NAPA, NMT1, NUP160, PAM16, PDCD6, PREB, PRKAA1, PRKACA, PURA, RAB10, RAB35, RPL19, RPLP1, RPS14, RPS17, RPS27, RPS3, RPS5, RRAGC, SAR1A, SARNP, SQSTM1, SRPRA, SRSF1, SRSF2, SRSF7, STOM, THOC6, TMSB10, UBE2J1, UFD1, VAMP3, VPS28, YWHAG
NAA15	GO:1901575	organic substance catabolic process	0.00337671	1.37994e-06	62	2191	ADRM1, AKR1C3, ALDH6A1, ANKZF1, AUP1, BCAT1, CARHSP1, CDK1, CNOT1, DDX6, ECI2, EEF1A2, EIF3E, EIF4A3, EXOSC6, EZR, GIGYF2, GSPT1, GUSB, HADH, HDDC3, HNRNPM, HUWE1, LARP1, LSM1, MAD2L1, MCAT, NUDT4, NUP160, PAM16, PELO, PNPLA2, PPP1CB, PRKAA1, PRKACA, PSMA4, PSMC4, PSMD14, PSMD8, RAD23B, RNF14, RPL19, RPLP1, RPS14, RPS17, RPS27, RPS3, RPS5, SDF2L1, SEC22B, SQSTM1, TRIM24, TRIP12, UBE2J1, UCHL5, UF…
HMGN2	GO:1901361	organic cyclic compound catabolic process	0.00417314	1.70541e-06	30	747	ALDH6A1, CARHSP1, CNOT1, DDX6, EIF3E, EIF4A3, EXOSC6, GIGYF2, GSPT1, HDDC3, HNRNPM, LARP1, LSM1, NUDT4, NUP160, PAM16, PELO, PRKAA1, PSMA4, PSMC4, PSMD14, PSMD8, RPL19, RPLP1, RPS14, RPS17, RPS27, RPS3, RPS5, YBX3
EIF4A3	GO:0019439	aromatic compound catabolic process	0.00488682	1.99707e-06	29	713	CARHSP1, CNOT1, DDX6, EIF3E, EIF4A3, EXOSC6, GIGYF2, GSPT1, HDDC3, HNRNPM, LARP1, LSM1, NUDT4, NUP160, PAM16, PELO, PRKAA1, PSMA4, PSMC4, PSMD14, PSMD8, RPL19, RPLP1, RPS14, RPS17, RPS27, RPS3, RPS5, YBX3
NDUFB9	GO:0071310	cellular response to organic substance	0.00575904	2.35351e-06	70	2633	ABCE1, ACACA, ACTA1, AKR1C3, ALDH1A2, ANKZF1, BAG4, CAD, CCNA2, CDK9, CNOT1, CTR9, DDX18, DNM2, DNMT1, EHD1, EIF2AK2, EIF4A2, EIF4A3, EIF4EBP2, EMD, EZR, GFPT1, GRB2, GTF2F2, HDAC1, HDGF, HNRNPM, KDM1A, LARP1, MAP3K7, MTDH, NUCKS1, OPA1, PDCD6, PELO, POLR2C, POR, PREB, PRKAA1, PRKACA, PRKAR1A, PSMA4, PSMC4, PSMD14, PSMD8, PTPN12, RAB10, RAB35, RAD23B, RHOA, RNF14, RPS3, RRAGC, SAFB2, SDF2L1, SPAR…
DDX18	GO:0010033	response to organic substance	0.00609125	2.48927e-06	81	3215	ABCE1, ACACA, ACSL3, ACTA1, ADNP, AKR1C3, ALDH1A2, ANKZF1, AUP1, BAG4, CAD, CCNA2, CDK1, CDK9, CNOT1, CTR9, DDX18, DNM2, DNMT1, EHD1, EIF2AK2, EIF4A2, EIF4A3, EIF4EBP2, EMD, ERP44, EZR, GFPT1, GRB2, GTF2F2, HADH, HDAC1, HDGF, HNRNPM, KDM1A, LARP1, MAP2K7, MAP3K7, MIA3, MTDH, NUCKS1, OPA1, PDCD6, PELO, POLR2C, POR, PREB, PRKAA1, PRKACA, PRKAR1A, PSMA4, PSMC4, PSMD14, PSMD8, PTPN12, RAB10, RAB35, R…
IPO8	GO:0032268	regulation of cellular protein metabolic process	0.00612338	2.5024e-06	69	2586	ADNP, ADRM1, BAG4, BID, BRAF, BRD7, CAB39, CCNA2, CDK1, CDK9, CNOT1, CORO1C, CTR9, DBNL, DNMT1, DPH5, EIF2AK2, EIF3E, EIF4A2, EIF4A3, EIF4EBP2, EIF4H, EIF5, EZR, GIGYF2, GPS1, GRB2, HEXIM1, HUWE1, KDM1A, LARP1, LARP4, MAD2L1, MAP2K7, MAP3K7, PDCD6, POR, PPP1R35, PPP6R3, PRKAA1, PRKACA, PRKAR1A, PSMC4, PSMD14, PURA, RAD23B, RAD50, RANBP9, RHOA, RNF14, RPLP1, RPS14, RPS3, RTF1, SAMSN1, SARNP, SART3…
CIAPIN1	GO:0009059	macromolecule biosynthetic process	0.0065461	2.67516e-06	114	5061	ABCE1, ADNP, ADRM1, AKAP17A, BRD7, BTF3, CARHSP1, CCAR1, CCNA2, CDK1, CDK9, CEBPZ, CHCHD2, CNOT1, CRTC2, CTR9, DNAJC17, DNM2, DNMT1, DPH5, EEF1A2, EIF2AK2, EIF3E, EIF3J, EIF4A2, EIF4A3, EIF4EBP2, EIF4H, EIF5, ESCO2, EZR, GATAD2A, GBE1, GFPT1, GIGYF2, GSPT1, GTF2E2, GTF2F2, HDAC1, HDGF, HEXIM1, INTS3, IRF2BP2, KDM1A, LARP1, LARP4, MAGEA1, MAP2K7, MAP3K7, MCM6, MTDH, MYBBP1A, NAA15, NMT1, NOP2, NUC…
BRD7	GO:1901362	organic cyclic compound biosynthetic process	0.00788059	3.22051e-06	104	4506	ACACA, ACSL3, ADNP, ADRM1, ADSL, AK1, AKAP17A, AKR1C3, ATP5MF, BRD7, BTF3, CAD, CARHSP1, CCAR1, CCNA2, CDK1, CDK9, CEBPZ, CHCHD2, CNOT1, CRTC2, CTR9, CYB5R3, DNAJC17, DNM2, DNMT1, EIF2AK2, EIF4A2, EZR, GATAD2A, GFPT1, GPHN, GTF2E2, GTF2F2, HDAC1, HDDC3, HDGF, HEXIM1, HMGCS2, INTS3, IRF2BP2, KDM1A, MAGEA1, MAP2K7, MAP3K7, MTDH, MTHFD1, MYBBP1A, NAA15, NADSYN1, NOP2, NUCKS1, NUDT4, NUP160, PBX2, PD…
SLC25A22	GO:0051276	chromosome organization	0.00810897	3.31384e-06	40	1200	ASCC3, BRD7, CCNA2, CDK1, CDK9, CRTC2, CTR9, DHX30, DNMT1, ESCO2, GPS1, GTF2F2, HDAC1, HUWE1, KDM1A, KDM3B, KIF2C, MAD2L1, MAP2K7, MAP3K7, MCM6, NUCKS1, PELO, PRKAA1, PURA, RAD23B, RAD50, RCOR1, RERE, RFC3, RTF1, SART3, SMARCE1, SMC6, TAF12, TOP1, TRIP12, TUBG1, USP16, ZMIZ1
KDM1A	GO:0019083	viral transcription	0.00912963	3.73095e-06	13	177	CDK9, GTF2F2, HDAC1, NUCKS1, NUP160, POLR2C, RPL19, RPLP1, RPS14, RPS17, RPS27, RPS3, RPS5
ZMIZ1	GO:0031123	RNA 3'-end processing	0.00958785	3.91821e-06	12	151	CDK9, CT45A3, CTR9, EIF4A3, EXOSC6, RPRD1A, SARNP, SRSF1, SRSF2, SRSF7, THOC6, TRMT10C
USP48	GO:0006518	peptide metabolic process	0.00989073	4.04198e-06	31	821	ABCE1, CNOT1, DPH5, EEF1A2, EIF2AK2, EIF3E, EIF3J, EIF4A2, EIF4A3, EIF4EBP2, EIF4H, EIF5, GIGYF2, GSPT1, LARP1, LARP4, PURA, RHOA, RPL19, RPLP0P6, RPLP1, RPS14, RPS17, RPS27, RPS3, RPS5, SARNP, TRMT10C, TSFM, USP16, YBX3
HDDC3
GNL1
ADSL
LSM1
KIF1BP
TSN
DBNL
CAB39
KDM3B
SLC25A3
SMS
MTHFD1
AKR1C3
BUD13
PSMC4
EIF5
GOLGA5
SEPHS1
RANBP9
MCAT
TBL3
ALDH6A1
OPA1
MTDH
PC
PDCD6
PDHB
PGAM5
RSBN1L
CFAP298
SMARCE1
SQSTM1
SDHA
POLR2C
POR
GFPT1
NMT1
PPIP5K2
RBM7
PSMD8
PRKACA
PRPF40A
PSMA4
TSFM
PSMD14
EFHD2
HDHD2
RAB35
RAB10
TMSB10
RAD23B
OSTF1
DIP2B
C18orf32
NOP2
THOC6
RFC3
RHOA
RPL19
ANKZF1
UQCRFS1
RPLP1
PPP1CB
RPS5
CTR9
SEC22B
EHD1
OLA1
TMEM209
SNAP23
INTS3
SMC6
SRPRA
EEF1A2
MAD2L1
MAGEA1
STOM
VPS28
GATAD2A
VAMP3
CLNS1A
HNRNPUL2
THUMPD1
UCHL5
UBE2O
TOP1
EIF3E
ACTA1
TRIM24
BZW1
TROVE2
DNAJC7
TUBG1
PTPN12
GBE1
SAFB2
BCAT1
TRAF6
PELO
DNM2
COPZ1
JPT1
SNIP1
TXNRD2
ARMT1
PREB
RPRD1A
CCAR1
CDK9
CLASP2
EMD
KIF2C
LARP1
PPP6R3
PRCC
RBMX2
REPS1
RPS14
RPS17
SAMSN1
UBXN7
WDR43
CAD
CRTC2
HUWE1
MORC3
MTDH
PAXX
PDHA2
RPLP0P6
SEPT9
ACACA
ADNP
AKAP17A
AMBRA1
API5
ARHGAP12
ARMC1
ASCC3
BAG4
BRAF
BRD7
BTF3
C16orf87
CARHSP1
CCDC82
CDK1
CEBPZ
CLASRP
DDX42
DHX16
DNAJC21
DNMT1
EIF4H
EML3
EPB41
ESYT2
FAM122B
FERMT3
FLNC
GIGYF2
HDGF
HELZ
HNRNPM
HOXD4
IGKV3-20
IRF2BP2
KIF3C
LARP4
LUC7L2
MAP2K7
MAP3K7
MPP1
MYBBP1A
NUFIP2
NUP160
PBX2
PHLDB1
PNPLA2
PPM1J
PPP1R35
PRKAA1
PRKAR1A
PRKRA
PURA
R3HDM2
RAD50
RBM25
RBMXL1
RCOR1
RERE
RPS3
RRAGC
RRM2
SARNP
SCAF4
SEC22B
SLTM
SMAP
SMN1
SRSF1
SRSF2
STIM1
TAF12
TFPT
TRIP12
TTF1
UBE2J1
UFD1
UGGT2
USP16
WDR44
YBX3
YWHAG
ZRANB2
