# Supplementary material for: Codon usage similarity between viral and some host genes suggests a codon-specific translational regulation
Source: Heliyon. 2020 May 8;6(5):e03915. doi: 10.1016/j.heliyon.2020.e03915 (PMC7205639; doi:10.1016/j.heliyon.2020.e03915)
Supplement: Supplementary File 4-longest seq [file mmc4.zip]

import os, shutil
import pandas as pd

inputfileCSV = "FreqofRaraCodon_CDS_result_newformat_sort.csv"

df = pd.read_csv( inputfileCSV ,sep=",",names=["gene","isoform","percent","count","sequence"])

outcols = ["gene","isoform","count","sequence"]
df2 = df[outcols]
data = []

for i,group in df2.groupby(['gene']):
    out = group.loc[group['count'].idxmax()]
    data.append('>' + out['isoform'])
    data.append(out['sequence'].rstrip())
for b in data:
    print(b)
