# Supplementary material for: Codon usage similarity between viral and some host genes suggests a codon-specific translational regulation
Source: Heliyon. 2020 May 8;6(5):e03915. doi: 10.1016/j.heliyon.2020.e03915 (PMC7205639; doi:10.1016/j.heliyon.2020.e03915)
Supplement: Supplementary File 5 [file mmc5.xlsx]

## Sheet: human RNA viruses
List of human RNA viruses grouped by family, genus and genome polarity
Polarity	Family	Genus	Species	No. of complete CDS	Accession no.
(+)	Picornaviridae	Enterovirus	Enterovirus 68	19	KT825142	AY426531	JX070222	JX101846	EF107098	KX957762	KX957761	KX957760	KX957759	KX957758	KX957757	KX957756	KX957755	KX957754	KT764078	KU509997	KF726085	KY385892	KY385891
			Enterovirus 71	20	AF304459	AF304458	AF304457	AF302996	KC570453	U22522	AF176044	DQ060149	U22521	HQ611148	HQ647180	HQ647179	HQ647178	HQ647177	HQ647176	HQ647175	HQ647174	HQ647173	HQ647172	HQ647171
			Human coxsackievirus A9	14	D00627	KP266574	KM890278	KM890277	KY674976	KY674974	KT353721	KP290111	KP289437	KP289434	KU574638	KU574637	KU574636	KM201659
			Human coxsackievirus B4	17	JX308222	KF781525	KF781524	AF311939	DQ480420	KC558572	KC558570	KC558568	KC558569	KC558567	KC558566	KC558565	KC558564	KC558563	KC558562	KC558560	KC558559
			Echoviruses	18	X77708	AY036579	AY036578	DQ534205	KX060810	KP036484	JQ801739	JN596587	AF465518	AF465517	AF465516	JN704615	AF311938	KX424991	AB501332	AB501331	JX976773	lJX976772
			Polioviruses	20	NC002058	V01149	M12197	DQ890388	DQ890387	DQ890386	V01150	KF537633	DQ890385	AF111984	D00625	AF111983	KU763188	FJ769385	FJ769384	FJ769383	FJ769382	FJ769381	FJ769380	FJ769379
			Rhinovirus A,B and C	18	NC001490	K02121	NC009996	L24917	EF582387	EF582386	EF582385	DQ875932	KF958311	KF958310	KF958308	KF958309	KF958307	JX291115	GQ415052	GQ415051	FJ445190	FJ445188
		Parechovirus	Human parechovirus	20	JX575746	JX441355	JX050181	EF051629	AB668030	EU556224	JX826607	JX682576	EU024629	FJ840477	EU716175	AJ889918	DQ315670	AB252582	KT726985	KC769584	HM996978	KM986843	KJ659491	KJ659490
		Hepatovirus	Hepatitis A virus	19	DQ991030	D00924	M14707 AAA45465	M14707 AAA45466	KP879217	NC001489 NP041007	NC001489 NP041008	M16632	KP879216	EU251188	AY644670	AB279735	AB279734	AB279733	AB279732	HQ246217	M59809	M59810	M59808
	Caliciviridae	Norovirus	Norwalk virus	10	M87661	KY442320	KY442319	AF504671	AF093797	KF306214	KF306213	KF306212	KC013592	KC175323
		Sapovirus	Sapporo virus	2	KX431437	KY040366
	Astroviridae	Mamastrovirus	Human astrovirus	15	NC001943	FJ375759	JF327666	AF141381	AY720891	HQ398856	KF211475	AF260508	GQ495608	JF491430	GQ901902	GU732187	GU223905	L23513	KF039913
	Togaviridae	Alphavirus	Chikungunya virus	18	KX702402	KX702401	JF274082	KY751908	KY057363	KX496989	KX168429	KC614648	KP851710	KM673291	JN558836	JN558835	JN558834	NC004162	JX088705	AF369024	EU372006
			Eastern equine encephalitis virus	20	KP282670	AY722102	KT153581	KT153580	KR260717	AY705241	AY705240	EF568607	EF151503	EF151502	HM210098	HM210097	HM210096	HM210095	HM210094	HM210093	KX029319	KX029318
			Western equine encephalitis virus	20	lKJ554991	KJ554990	KJ554989	KJ554988	KJ554986	KJ554985	KJ554984	KJ554983	KJ554982	KJ554981	KJ554980	KJ554979	KJ554978	KJ554977	KJ554976	KJ554974	KJ554973	KJ554972	KJ554971	KJ554970
			Venezuelan equine encephalitis virus	20	KP282671	L01443	U34999	KR260736	KJ410017	AY823299	AY741139	J04332	AF069903	AF448539	AF448538	AF448537	AF448535	AF075253
			Sindbis virus	10	JQ771799	JQ771798	JQ771797	JQ771796	JQ771795	JQ771794	JQ771793	JX570540	GU361118	GU361116
			Ross river virus	5	KY302801	GQ433354	GQ433358	GQ433356	DQ226993
			O'nyong nyong virus	3	M20303	NC001512	AF079456
		Rubivirus	Rubella virus	20	NC001545	KT962871	KT962870	KT962869	KT962868	KT962867	KT962866	KT962865	KT962864	KT962863	KT962862	JQ624625	JQ624624	AB928205	AB928204	AB928203	KF201674	AF435866	AF435865	M15240
	Flaviviridae	Flavivirus	Dengue virus type 1	20	DQ672564	DQ672563	DQ672562	DQ672561	DQ672560	DQ672559	DQ672558	DQ672557	DQ672556	EF025110	AF309641	EF032590	DQ193572	AY145123	AY145122	AY145121	AF298808	AF298807	AY762084	AF226685
			Dengue virus type 2	18	AY744150	AY744149	AF489932	M29095	EU179859	EU179858	EU179857	AY744148	AY744147	AF038403	AF038402	EU056811	EU056810	DQ181806	DQ181805	DQ181804	DQ181803	DQ181802
			Dengue virus type 3	20	lAY496879	DQ401695	AY679147	AF317645	EF629370	EF629369	EF629367	EF629366	DQ401694	DQ401693	DQ401692	DQ401691	DQ401689	AY648961	AY099337	AY099336	EF643017	AY496877	AY496874]	AY496873
			Dengue virus type 4	19	AY648301	AF326573	AF375822	AF326827	AF326826	AF326825	AY618993	AY618992	AY618991	AY618990	AY618989	AY618988	EF457906	AY947539	M14931	AY776330	AY243469	AY243468	AY243467
			Japanese encephalitis virus	20	AY303791	FJ495189	AF221500	AF221499	KT957423	KT957420	KT957419	KC196115	JX131374	AY303797	AY303796	AY303794	AY303793	AY303792	GQ902063	GQ902062	GQ902061	GQ902060	GQ902059	GQ902058
			Murray Valley encephalitis virus	18	KF751870	KF751869	NC000943	NC000943	KC852196	KC852195	KC852194	KC852193	KC852192	KC852191	KC852190	KC852189	KX229766	AF161266	NC033694	JX123031	JX123030	KC505248
			St.Louis encephalitis virus	11	lKX258462	KX258460	EU566860	JF460774	KF589299	FJ753287	FJ753286	JQ957869	JQ957868	DQ359217	AY632544
			West Nile virus	20	AY646354	KR868734	AY842931	KM012188	KM012187	KM012185	KM012186	KM012184	KM012183	KM012182	KM012181	KM012180	KM012179	KM012178	KM012177	KM012176	KM012175	KM012174	KM012173	KM012172
			Yellow fever virus	11	AF094612	KU921608	KY885001	KY885000	KY587416	FJ654700	NC002031	JN811143	JN811142	JN811141	JN811140
			Zika virus	8	KX702400	KU955595	KU955594	KU955593	KU955592	KU955591	KU681082	KU681081
			Kyasanur Forest disease virus	20	lJF416960	JF416959	JF416958	HM055369	EU480689	AY323490	NC004355	JF416967	JF416966	JF416965	JF416964	JF416963	JF416962	JF416961	JF416957	JF416956	JF416955	JF416954	JF416953	JF416952
			Omsk hemorrhagic fever virus	5	NC005062	AY193805	AB507800	AY438626	AY323489
			Tick-borne encephalitis virus	20	NC001672	U27495	JN003209	JN003208	JN003207	JN003206	JN003205	AY169390	KX268728	KP938507	KP331443	KP331442	KP331441	KF151173	FJ968751	HM535611	HM535610	HQ201303	GU121642	GQ228395
			Hepatitis G virus	4	U75356	AF081782	AF006500
		Hepacivirus	Hepatitis C virus	9	AB559564	D45172	D11168	AF387806	D50480	D50481	D50485	D50484	D85516
	Hepeviridae	Hepevirus	Hepatitis E virus	18	AB630970	GU206559	AB189075	AB189074	AB189073	AB189072	AB301710	NC001434	KJ013414	JX121233	JX109834	JQ993308	FJ457024	AY575859	AY575858	AY575857	AF444003	AF444002
	Coronaviridae	Alphacoronavirus	Human coronaviruses	16	KJ958219	KJ958218	JX503061	AY391777	KX538979	KX538978	KX538977	KX538976	KX538975	KX538974	KX538973	KX538972	KX538971	KX538970	KX538969	KX538968
		Betacoronavirus	SARS coronavirus	2	NC004718	DQ898174
			MERS coronavirus	9	KJ556336	KP719933	KP719932	KP719931	KP719930	KP719928	KP719927	KF600652	KF600651
(-)	Rhabdoviridae	Vesiculovirus	Vesicular stomatitis virus	12	KT429217	NC001560	J02428	KU296058	KF880915	KF880914	KF880913	KF880912	KF880911	KF880910	KF880909	KF880908
		Lyssavirus	Rabies virus	19	AF499686	GU358653	GU345748	GU345747	GU345746	HQ450386	M31046	HQ450385	KU523255	KM594043	KM594042	KM594041	KM594040	KM594039	KM594038	KM594037	KM594036	KM594035	KM594034
			Mokola virus	7	NC006429	KF155008	KF155007	KF155006	KF155005	EU293118	EU293117
	Filoviridae	Marburgvirus	Marburg virus	18	AY358025	NC001608	KY047763	KR867677	KR063674	JX458851	JX458850	JX458849	JX458848	JX458847	JX458846	JX458845	JX458844	JX458843	JX458842	JX458841	JX458840	JX458839
		Ebolavirus	Ebola viruses	5	LT605058	AF086833	KU143834	KU143833	KU143832
	Orthomyxoviridae	Influenzavirus A	Influenza A virus H3N2	9	U51247 [neuraminidase]	U51245 [neuraminidase]	U43427 [neuraminidase]	U43426 [neuraminidase]	U43425 [neuraminidase]	U43424 [neuraminidase]	U43423 [neuraminidase]	U43422 [neuraminidase]	U43421 [neuraminidase]	U43420 [neuraminidase]	U65563 [M2]	U65563 [M1]	U65577 [M2]	U65577 [M1]	U65574 [M2]	U65574 [M1]	U65573 [M2]	U65573 [M1]	U65569 [M2]	U65569 [M1]	U65564 [M2]	U65564 [M1]	U65562 [M2]	U65562 [M1]	U65561 [M2]	U65561 [M1]	AF038274 [M2]	AF038274 [M1]	AF038273 [M2]	AF038273 [M1]	U65674 [NS2]	U65674 [NS1]	U65673 [NS2]	U65673 [NS1]	U65671 [NS2]	U65671 [NS1]	U65670 [NS2]	U65670 [NS1]	AF038279 [NS2]	AF038279 [NS1]	AF038278 [NS2]	AF038278 [NS1]	AF038277 [NS2]	AF038277 [NS1]	AF038276 [NS2]
		Influenzavirus B	Influenza B virus	10	AF100410 [NS2]	AF100410 [NS1]	AF100409 [NS2]	AF100409 [NS1]	AF100408 [NS2]	AF100408 [NS1]	AF100407 [NS2]	AF100407 [NS1]	AF100406 [NS2]	AF100406 [NS1]	AF100405 [NS2]	AF100405 [NS1]	AF100404 [NS2]	AF100404 [NS1]	AF100403 [NS2]	AF100403 [NS1]	AF100402 [NS2]	AF100402 [NS1]	AF100401 [NS2]	AF100401 [NS1]	AF100392 [M]	AF100392 [BM2]	AF100391 [M]	AF100391 [BM2]	AF100390 [M]	AF100390 [BM2]	AF100389 [M]	AF100389 [BM2]	AF100388 [M]	AF100388 [BM2]	AF100387 [M]	AF100387 [BM2]	AF100386 [M]	AF100386 [BM2]	AF100385 [M]	AF100385 [BM2]	AF100384 [M]	AF100384 [BM2]	AF100383 [M]	AF100383 [BM2]	AF100373 [NP]	AF100372 [NP]	AF100371 [NP]	AF100370 [NP]	AF100369 [NP]
		Influenzavirus C	Influenza C virus	10	KM504282 [MP]	D26546 [MP]	AB000728 [MP]	AB000727 [MP]	AB000726 [MP]	AB000725 [MP]	AB000724 [MP]	AB000723 [MP]	AB000722 [MP]	LC123845 [MP]	KM507546 [PB1]	KM507553 [PB1]	KM504278 [PB1]	AB126192 [PB1]	LC123486 [PB1]	LC123485 [PB1]	LC123484 [PB1]	LC123483 [PB1]	LC123482 [PB1]	LC123481 [PB1]	KM507545 [PB2]	KM507552 [PB2]	KM504277 [PB2]	AB126191 [PB2]	LC123384 [PB2]	LC123383 [PB2]	LC123382 [PB2]	LC123381 [PB2]	LC123380 [PB2]	LC123379 [PB2]	KM507556 [NP]	AB684316 [NP]	AB684315 [NP]	AB684314 [NP]	AB684313 [NP]	AB684312 [NP]	AB684311 [NP]	AB684310 [NP]	AB684309 [NP]	AB684308 [NP]	AB182363 [NS2]	AB182363 [NS1]	AB034181 [NS2]	AB034181 [NS1]	AB034180 [NS2]
	Paramyxoviridae	Respirovirus	Human parainfluenza virus type 1	19	NC00346	AF457102	KY674973	KY674967	KY674966	KX639498	KY674940	KM190940	KF530217	KF687315	KF687314	KF687313	KF687312	KF687311	KF687310	KF687308	KF530221	KF530212	KF530205
			Human parainfluenza virus type 3	3	EU424062	NC001796	U51116
		Rubulavirus	Human parainfluenza virus type 2	20	KY674972	KY674971	KY674969	KY674968	KY674965	KY674962	KY674960	KY674957	KY674956	KY674952	KY674951	KY674950
			Mumps virus	7	KM385447	KF843896	KF843894	KF843895	KF843893	KF738114	KF738113
		Henipavirus	Nipah virus	8	AY029768	AY029767	AF212302	FJ513078	AJ627196	AJ564623	AJ564622	AJ564621
			Hendra virus	3	NC001906	AF017149	JN255805
		Morbillivirus	Measles virus	9	KT732261	KT732260	KT732259	KT732258	KT732257	KT732256	KT732255	KT732254	KT732253
		Pneumovirus	Respiratory syncytial virus	15	KM360090	JN032116	KF973340	KF973339	KF973338	KF973336	KF973335	KF973334	KF973333	KF973332	KF973331	KF973330	KF973329	KF973328	KF973327
		Metapneumovirus	Metapneumovirus	20	NC004148	GQ153651	AY297749	KF516922	JN184402	JN184401	JN184400	JN184399	HM197719	AB548428	DQ84365	DQ843659	EF535506	KJ627435	KJ627434	KJ627433	KJ627432	KJ627431	KJ627430
	Bornaviridae	Bornavirus	Borna virus	14	AJ311524	NC001607	NC030692	AB032031	AY114163	AY114162	AY114161	AJ311523	AJ311522	AJ311521	AB258389	AB246670	U04608	L27077
(ds)	Reoviridae	Coltivirus	Colorado tick fever virus	2	NC004180-NC004191	AF133428,AF139758-AF139765
		Orthoreovirus	Mammalian orthoreovirus	4	KX384846-KX384855	EF494435-EF494444	KX932029-KX932038	KJ676379-KJ676388
		Rotavirus	Rotaviruses	4	FJ423146-FJ423155	FJ423135-FJ423145	FJ423124-FJ423134	FJ423113-FJ423123
	Picobirnaviridae	Picobirnavirus	Human picobirnavirus	2	NC007026-NC007027	AB186897-AB186898
(retro)	Retroviridae	Deltaretrovirus	HTLV-1	7	LC192536	LC192535	LC192534	LC192533	LC192532	LC192531	LC192530
			HTLV-2	7	AF326583	AF326584	NC001488	M10060	GU212854	AF074965	AF139382
		Lentivirus	HIV-1	20	GQ845125 [gag-pol]	KP718930 [gag-pol]	EU031914 [gag-pol]	AB253680 [gag-pol]	AB253720 [gag-pol]	JN860768 [gag-pol]	AB220944 [gag-pol]	AB253637 [gag-pol]	AB485653 [gag-pol]	AB565503 [gag-pol]	AB485634 [gag-pol]	AB485635 [gag-pol]	AY271690 [gag-pol]	AB286856 [gag-pol]	AB286860 [gag-pol]	KU168265 [gag-pol]	KU168310 [gag-pol]	JQ316136 [gag-pol]	JQ316137 [gag-pol]	JQ316138 [gag-pol]	KJ190273 [env]	KJ190258 [env]	KJ190260 [env]	KJ190261 [env]	KJ190262 [env]	EU541617 [env]	AF004394 [env]	JN248353 [env]	KC156130 [env]	AY901971 [env]	KC156123 [env]	KC156125 [env]	KC156129 [env]	FJ670516 [env]	AB485658 [env]	AF077336 [env]	DQ979024 [env]	AJ320484 [env]	AB485648 [env]	AB485649 [env]	KJ190273 [nef]	KJ190258 [nef]	KJ190260 [nef]	KJ190261 [nef]	KJ190262 [nef]
			HIV-2	6	J03654	J04498	J04542	KU179861	M15390	M30502	EU980602	AB731742 [gag]	AF082339 [gag]	AY509259 [gag]	AB485670 [gag]	L07625 [gag]	U27200| [gag]	AB731742 [env]	AF082339 [env]	AY509259 [env]	AB485670 [env]	L07625 [env]	U27200 [env]	AB731742 [nef]	AF082339 [nef]	AY509259 [nef]	AB485670 [nef]	L07625 [nef]	U27200 [nef]	AB731742 [pol]	AF082339 [pol]	AY509259 [pol]	AB485670 [pol]	L07625 [pol]	U27200 [pol]	AB731742 [rev]	AF082339 [rev]	AY509259 [rev]	AB485670 [rev]	L07625 [rev]	U27200 [rev]	AB731742 [tat]	AF082339 [tat]	AY509259 [tat]	AB485670 [tat]	L07625 [tat]	U27200 [tat]	AB731742 [vif]	AF082339 [vif]
(ambi)	Arenaviridae	Arenavirus	Lymphocytic choriomeningitis virus	18	M22138 [GPC]	M22017 [NP]	KM523323 [GPC]	KM523323 [NP]	KF732824 [GPC]	KF732824 [NP]	JF912085 [GPC]	JF912085 [NP]	DQ286931 [GPC]	DQ286931 [NP]	FJ607038 [GPC]	FJ607038 [NP]	FJ607037 [GPC]	FJ607037 [NP]	FJ607036 [GPC]	FJ607036 [NP]	FJ607035 [GPC]	FJ607035 [NP]	FJ607034 [GPC]	FJ607034 [NP]	FJ607033 [GPC]	FJ607033 [NP]	FJ607031 [GPC]	FJ607031 [NP]	FJ607030 [GPC]	FJ607030 [NP]	FJ607029 [GPC]	FJ607029 [NP]	FJ607028 [GPC]	FJ607028 [NP]	FJ895884 [GPC]	FJ895884 [NP]	FJ895883 [GPC]	FJ895883 [NP]	JF912084 [Z]	JF912084 [L]	DQ286932 [Z]	DQ286932 [L]	FJ607027 [Z]	FJ607027 [L]	FJ607026 [Z]	FJ607026 [L]	FJ607025 [Z]	FJ607025 [L]	FJ607024 [Z]
			Lassa virus	18	KF478766 [GPC]	KF478766 [NP]	KF478765 [GPC]	KF478765 [NP]	HQ688673 [GPC]	HQ688673 [NP]	HQ688672 [GPC]	HQ688672 [NP]	J04324 [GPC]	J04324 [NP]	NC004296 [GPC]	NC004296 [NP]	KM821909 [GPC]	KM821909 [NP]	KM821906 [GPC]	KM821906 [NP]	KM821904 [GPC]	KM821904 [NP]	KM821902 [GPC]	KM821902 [NP]	KM821899 [GPC]	KM821899 [NP]	KM821897 [GPC]	KM821897 [NP]	KM821894 [GPC]	KM821894 [NP]	KM821892 [GPC]	KM821892 [NP]	KM821889 [GPC]	KM821889 [NP]	KM821884 [GPC]	KM821884 [NP]	KM821882 [GPC]	KM821882 [NP]	KF478762 [Z]	KF478762 [L]	HQ688675 [Z]	HQ688675 [L]	HQ688674 [Z]	HQ688674 [L]	KM821908 [Z]	KM821908 [L]	KM821905 [Z]	KM821905 [L]	KM821903 [Z]
			Junin virus	19	JF799984 [GPC]	JF799984 [NP]	JF799983 [GPC]	JF799983 [NP]	JF799982 [GPC]	JF799982 [NP]	JF799981 [GPC]	JF799981 [NP]	HQ126701 [GPC]	HQ126701 [NP]	HQ126699 [GPC]	HQ126699 [NP]	AY746353 [GPC]	AY746353 [NP]	GQ121040 [GPC]	GQ121040 [NP]	DQ854739 [GPC]	DQ854739 [NP]	DQ854738 [GPC]	DQ854738 [NP]	DQ854737 [GPC]	DQ854737 [NP]	DQ854736 [GPC]	DQ854736 [NP]	DQ854735 [GPC]	DQ854735 [NP]	DQ854734 [GPC]	DQ854734 [NP]	DQ854733 [GPC]	DQ854733 [NP]	DQ854732 [GPC]	DQ854732 [NP]	JF799980 [Z]	JF799980 [L]	JF799979 [Z]	JF799979 [L]	JF799978 [Z]	JF799978 [L]	JF799977 [Z]	JF799977 [L]	HQ126700 [Z]	HQ126700 [L]	HQ126698 [Z]	HQ126698 [L]	AY819707 [Z]
			Machupo virus	15	KM198592 [GPC]	KM198592 [NP]	NC005078 [GPC]	NC005078 [NP]	AY571959 [GPC]	AY571959 [NP]	AY571904 [GPC]	AY571904 [NP]	AY129248 [GPC]	AY129248 [NP]	AY924208 [GPC]	AY924208 [NP]	AY924207 [GPC]	AY924207 [NP]	AY924206 [GPC]	AY924206 [NP]	AY924204 [GPC]	AY924204 [NP]	AY924203 [GPC]	AY924203 [NP]	AY924202 [GPC]	AY924202 [NP]	JN794584 [GPC]	JN794584 [NP]	AY624355 [GPC]	AY624355 [NP]	AY619645 [GPC]	AY619645 [NP]	AY619643 [GPC]	AY619643 [NP]	AY216511 [Z]	AY216511 [L]	KM198593 [Z]	KM198593 [L]	NC005079 [Z]	NC005079 [L]	JN794583 [Z]	JN794583 [L]	AY624354 [Z]	AY624354 [L]	AY619644 [Z]	AY619644 [L]	AY619642 [Z]	AY619642 [L]	AY358021 [Z]
			Guanarito virus	16	AF485258 [GPC]	AF485258 [NP]	KR260726 [GPC]	KR260726 [NP]	KR260728 [GPC]	KR260728 [NP]	KR260724 [GPC]	KR260724 [NP]	KR260722 [GPC]	KR260722 [NP]	KR260720 [GPC]	KR260720 [NP]	KR260718 [GPC]	KR260718 [NP]	KU059749 [GPC]	KU059749 [NP]	KU746273 [GPC]	KU746273 [NP]	KU059748 [Z]	KU059748 [L]	KU746274 [Z]	KU746274 [L]	KU746275 [Z]	KU746275 [L]	KU746278 [Z]	KU746278 [L]	KU746279 [Z]	KU746279 [L]	KU746282 [Z]	KU746282 [L]	KU746283 [Z]	KU746283 [L]	KU746285 [Z]	KU746285 [L]	KU746288 [Z]	KU746288 [L]
	Bunyaviridae	Orthobunyavirus	Bunyamwera virus	5	KP063898-KP063900	KP063895-KP063897	KP063892-KP063894	NC001925-NC001927	X14383,M11852,AF325122
			La Crosse virus	7	GU591167-GU591169	GU591164-GU591166	NC004108-NC004110	AF528165-AF528167	EF485036-EF485038	EF485032-EF485034
		Phlebovirus	Rift valley fever virus	10	KX096941-KX096943	KX096938-KX096940	KU167025-KU167027	JF784386-JF784388	KX632066-KX632067,KJ782452	NC014396-NC014397,JQ068142	JF311376,JF311385,DQ380153	JF311375,JF311384,DQ380152	JF311374,JF311383,DQ380151	JF311373,JF311382,DQ380149
		Nairovirus	Crimean-Congo virus	19	FJ562095	JN572092	JN572091	JN572090	KJ682804	KJ682803	KJ682802	KJ682801	KJ682800	KJ682799	KJ682797	KJ682796	KJ682795	GU477492	JN627865	EU044832	KU161583	KU161582	AY995166
		Hantavirus	Hantaan virus	10	KU207203 [GPC]	KU207202 [GPC]	KU207182 [GPC]	KU207183 [GPC]	KU207184 [GPC]	KU207185 [GPC]	KU207186 [GPC]	KU207187 [GPC]	KU207188 [GPC]	KU207189 [GPC]	KU207207 [NP]	KU207206 [NP]	KU207191 [NP]	KU207192 [NP]	KU207193 [NP]	KU207197 [NP]	KU207196 [NP]	KU207195 [NP]	KU207194 [NP]	KU207190 [NP]	KU207198 [RdRp]	KU207199 [RdRp]	KU207181 [RdRp]	KU207180 [RdRp]	KU207179 [RdRp]	KU207178 [RdRp]	KU207177 [RdRp]	KU207176 [RdRp]	KU207175 [RdRp]	KU207174 [RdRp]
			Seoul virus	4	KP645196-KP645198	JX853574-JX853576	KF387723-KF387725	JX879768-JX879770
			Sin nombre virus	5	lcl|L37902.1_cds_AAC42205.1_1_[protein=viral_RNA_polymerase_(L_protein)]_[protein_id=AAC42205.1]_[location=36..6497]	lcl|L37901.1_cds_AAC42204.1_1_[protein=viral_RNA_polymerase_(L_protein)]_[protein_id=AAC42204.1]_[location=36..6497]	lcl|KF537004.1_cds_AIA08878.1_1_[protein=RNA_polymerase]_[protein_id=AIA08878.1]_[location=16..6477]	lcl|KF537001.1_cds_AIA08875.1_1_[protein=RNA_polymerase]_[protein_id=AIA08875.1]_[location=16..6477]	lcl|KT885044.1_cds_ALI59818.1_1_[protein=RNA-directed_RNA_polymerase_L]_[protein_id=ALI59818.1]_[location=36..6497]	lcl|L37904.1_cds_AAC42203.1_1_[protein=nucleocapsid_protein]_[protein_id=AAC42203.1]_[location=43..1329]	lcl|KF537006.1_cds_AIA08880.1_1_[protein=nucleocapsid]_[protein_id=AIA08880.1]_[location=30..1316]	lcl|KF537003.1_cds_AIA08877.1_1_[protein=nucleocapsid]_[protein_id=AIA08877.1]_[location=30..1316]	lcl|NC_005216.1_cds_NP_941975.1_1_[gene=SNVsSgp1]_[protein=nucleocapsid_protein]_[protein_id=NP_941975.1]_[location=43..1329]	lcl|KT885046.1_cds_ALI59820.1_1_[protein=nucleocapsid_protein]_[protein_id=ALI59820.1]_[location=43..1329]	lcl|L37903.1_cds_AAC42202.1_1_[protein=glycoprotein_precursor_(GPC)_of_surface_glycoproteins_(G1&G2)]_[protein_id=AAC42202.1]_[location=52..3474]	lcl|KF537005.1_cds_AIA08879.1_1_[protein=glycoprotein]_[protein_id=AIA08879.1]_[location=92..3523]	lcl|KF537002.1_cds_AIA08876.1_1_[protein=glycoprotein]_[protein_id=AIA08876.1]_[location=92..3523]	lcl|NC_005215.1_cds_NP_941974.1_1_[gene=GPC]_[protein=glycoprotein_precursor]_[protein_id=NP_941974.1]_[location=52..3474]	lcl|KT885045.1_cds_ALI59819.1_1_[gene=GPC]_[protein=glycoprotein_precursor]_[protein_id=ALI59819.1]_[location=52..3474]
[truncated: 115 more columns]
