# Supplementary material for: Codon usage similarity between viral and some host genes suggests a codon-specific translational regulation
Source: Heliyon. 2020 May 8;6(5):e03915. doi: 10.1016/j.heliyon.2020.e03915 (PMC7205639; doi:10.1016/j.heliyon.2020.e03915)
Supplement: Supplementary File 6-codon_count [file mmc6.zip]

# Copyright (c) 2018 Prapat Suriyaphol
# This software was developed in Bioinformatics and Data Management for Research Unit,
# Faculty of Medicine Siriraj Hospital, Mahidol University.
# This software is released under the MIT license:
#
# Permission is hereby granted, free of charge, to any person obtaining a copy
# of this software and associated documentation files (the "Software"), to deal
# in the Software without restriction, including without limitation the rights
# to use, copy, modify, merge, publish, distribute, sublicense, and/or sell
# copies of the Software, and to permit persons to whom the Software is
# furnished to do so, subject to the following conditions:
#
# The above copyright notice and this permission notice shall be included in all
# copies or substantial portions of the Software.
#
# THE SOFTWARE IS PROVIDED "AS IS", WITHOUT WARRANTY OF ANY KIND, EXPRESS OR
# IMPLIED, INCLUDING BUT NOT LIMITED TO THE WARRANTIES OF MERCHANTABILITY,
# FITNESS FOR A PARTICULAR PURPOSE AND NONINFRINGEMENT. IN NO EVENT SHALL THE
# AUTHORS OR COPYRIGHT HOLDERS BE LIABLE FOR ANY CLAIM, DAMAGES OR OTHER
# LIABILITY, WHETHER IN AN ACTION OF CONTRACT, TORT OR OTHERWISE, ARISING FROM,
# OUT OF OR IN CONNECTION WITH THE SOFTWARE OR THE USE OR OTHER DEALINGS IN THE
# SOFTWARE.

from Bio import SeqIO
from itertools import chain, repeat
import fileinput

class ZipExhausted(Exception):
    pass

# izip_longest & grouper functions were taken from python documentation
def izip_longest(*args, **kwds):
    # izip_longest('ABCD', 'xy', fillvalue='-') --> Ax By C- D-
    fillvalue = kwds.get('fillvalue')
    counter = [len(args) - 1]
    def sentinel():
        if not counter[0]:
            raise ZipExhausted
        counter[0] -= 1
        yield fillvalue
    fillers = repeat(fillvalue)
    iterators = [chain(it, sentinel(), fillers) for it in args]
    try:
        while iterators:
            yield tuple(map(next, iterators))
    except ZipExhausted:
        pass

def grouper(iterable, n, fillvalue=None):
    "Collect data into fixed-length chunks or blocks"
    # grouper('ABCDEFG', 3, 'x') --> ABC DEF Gxx
    args = [iter(iterable)] * n
    return izip_longest(fillvalue=fillvalue, *args)

def get_codon_list():
    " generate list of all posible 64 codons"
    base = list('ATGC')
    return ['{}{}{}'.format(i,j,k) for i in base for j in base for k in base]
        
def gen_codon_dict():
    return {i:0 for i in get_codon_list()}

def count_codon(seq):
    # take 3 bases at a time
    result = gen_codon_dict()
    for codon in grouper(seq, 3):
        result[''.join(codon)] += 1
    return result

def get_header():
    # return list of header row
    result = ['gene', 'isoform']
    result.extend(get_codon_list())
    return result

# main code 
# read data from standard input
# example
# python3 codon_count_release.py < gencode.v26.pc_transcripts.fa > result.csv
def main():
    # print header row
    print(','.join(get_header()))

    # loop for each isoform
    for rec in SeqIO.parse(fileinput.input(), "fasta"):
        # get isoform and gene name from seq id
        id_items = rec.id.split('|')
        isoform = id_items[4]
        gene_name = id_items[5]

        # find cds part
        cds = None
        for item in id_items:
            if item.startswith('CDS'):
                cds = item[4:]
        if cds is None:
            print('cannot find CDS')
            raise RuntimeError
        cds_start, cds_stop = map(int,cds.split('-'))

        # trim to the multiple of 3 nucleotides
        good_codon_length = ((cds_stop-cds_start+1)//3)*3
        new_cds_stop = cds_start+good_codon_length-1
        # get sequences for codon count
        sequence = rec.seq[cds_start-1:new_cds_stop]

        codon_counter = count_codon(sequence)
        
        # print out codon count of one isoform
        codon_freq = [str(codon_counter[codon]) for codon in get_codon_list()]
        a_row = [gene_name, isoform]
        a_row.extend(codon_freq)
        print(','.join(a_row))

if __name__=='__main__':
    main()
